# Supplementary material for: High-throughput sequencing reveals miRNA effects on the primary and secondary production properties in long-term subcultured Taxus cells
Source: Front Plant Sci. 2015 Aug 6;6:604. doi: 10.3389/fpls.2015.00604 (PMC4527571; doi:10.3389/fpls.2015.00604)
Supplement: Table S2 — Expression profiles of miRNAs. [file Table2.XLS]

## Sheet: known
miR-name	C-std	N-std	fold-change(log2 N/C)	Up-Down	p-value	sig-lable
miR1023b-3p	93.9985	31.0733	-1.59696	Down	2.63355e-141	**
miR1024a	0.01	2571.7	17.9724	Up	0	**
miR1026a	0.01	2.8627	8.16123	Up	1.82782e-17	**
miR1028a-3p	0.01	4.0078	8.64667	Up	3.69831e-24	**
miR1028a-5p	0.01	3.9037	8.6087	Up	1.50156e-23	**
miR1028b-5p	5.0256	0.01	-8.97315	Down	6.56756e-30	**
miR1030h	1.0256	7.8074	2.92837	Up	1.70447e-26	**
miR1044-3p	0.01	26.7012	11.3827	Up	8.0625e-157	**
miR1052	1.9487	2.3943	0.297092		0.349186
miR1072	5.0256	9.6291	0.938105		9.97859e-08
miR1074	0.01	2.082	7.70183	Up	6.6985e-13	**
miR1077-3p	0.01	2.4984	7.96486	Up	2.46502e-15	**
miR1077-5p	199.433	0.01	-14.2836	Down	0	**
miR1078	9.9486	0.01	-9.95835	Down	1.68741e-58	**
miR1083	7.3845	101.808	3.78521	Up	0	**
miR1085-3p	0.01	8.6402	9.75492	Up	3.07618e-51	**
miR1087	9.9998	6.7664	-0.563511		0.000506372
miR1088-5p	0.01	27.3778	11.4188	Up	8.93234e-161	**
miR1097	1.7436	0.01	-7.44593	Down	7.54268e-11	**
miR1103-3p	6.5127	2.3422	-1.47539	Down	3.78603e-10	**
miR1105	0.01	14.5217	10.504	Up	1.27512e-85	**
miR1114	2.1538	0.9889	-1.12299	Down	0.00380286	**
miR1169-3p	3.8461	13.4287	1.80385	Up	1.89833e-25	**
miR1171	1.6923	117.943	6.12296	Up	0	**
miR1220a	2	1.8217	-0.134715		0.691435
miR1222b	0.01	14.5217	10.504	Up	1.27512e-85	**
miR1223a	8.1537	22.4852	1.46345	Up	3.58132e-31	**
miR1310	613.528	386.361	-0.667182		5.16825e-221
miR1312	17.6407	38.1	1.11088	Up	3.20638e-34	**
miR1432-5p	0.01	4.6844	8.87172	Up	4.09731e-28	**
miR1439	83.1781	0.01	-13.022	Down	0	**
miR1440b	0.01	7.443	9.53974	Up	3.06345e-44	**
miR1507a	2.3077	0.01	-7.85031	Down	3.99547e-14	**
miR1508a	1.5897	3.6955	1.21702	Up	4.80254e-05	**
miR1510b-5p	1.3846	0.01	-7.11333	Down	9.16699e-09	**
miR1511	1.8461	1.8738	0.0214863		0.949197
miR1520g	2415.04	1861.8	-0.37535		6.2934e-304
miR1529	2.4102	0.01	-7.91301	Down	1.01377e-14	**
miR1536	0.01	1.6135	7.33405	Up	3.66778e-10	**
miR156a	52.7684	111.854	1.08387	Up	2.45364e-93	**
miR157a	87.0242	94.1048	0.112852		0.0206241
miR158b-3p	0.01	27.0655	11.4022	Up	5.97837e-159	**
miR159	9.7434	72.9729	2.90486	Up	1.66618e-232	**
miR159e-3p	0.01	62.3028	12.6051	Up	0	**
miR160c-3p	0.01	1.6656	7.3799	Up	1.82026e-10	**
miR161.2	9.8973	5.7254	-0.789659		3.15299e-06
miR162	3.0769	5.8295	0.921895		4.51413e-05
miR164c	4787.92	919.135	-2.38105	Down	0	**
miR164g-3p	104.05	14.3135	-2.86182	Down	0	**
miR166a	246.919	271.02	0.13436		3.16305e-06
miR166e-3p	0.01	234.95	14.5201	Up	0	**
miR166h-3p	1.8461	0.01	-7.52834	Down	1.9138e-11	**
miR167c	3.5384	2.7066	-0.386615		0.144721
miR167d-3p	0.01	3.7475	8.54978	Up	1.22843e-22	**
miR167j-3p	2.8205	0.01	-8.13981	Down	4.20168e-17	**
miR168a	1626.28	2143.54	0.398418		9.83873e-302
miR168a-3p	41.5378	48.4057	0.220752		0.00143765
miR169b-3p	0.01	123.096	13.5875	Up	0	**
miR169k	105.075	350.863	1.73949	Up	0	**
miR171b-3p	0.6667	5.7775	3.11534	Up	3.8721e-21	**
miR171c-5p	0.359	1.7176	2.25834	Up	2.06244e-05	**
miR172a	9.8973	947.711	6.58127	Up	0	**
miR172e-3p	0.01	933.813	16.5108	Up	0	**
miR1850.2	27.6406	20.2471	-0.449074		2.53083e-06
miR1854-5p	23.4868	0.01	-11.1976	Down	4.01993e-137	**
miR1856	66.0502	82.602	0.322614		2.25144e-09
miR1887	1.641	0.01	-7.35843	Down	2.97272e-10	**
miR2079	1.6923	0.01	-7.40284	Down	1.49741e-10	**
miR2083-3p	95.4856	7.5992	-3.65136	Down	0	**
miR2118d	187.125	166.817	-0.165732		2.04055e-06
miR2199	6892.66	2854.63	-1.27175	Down	0	**
miR2592ap	0.01	11.1385	10.1213	Up	7.63962e-66	**
miR2607	10.1024	4.5283	-1.15766	Down	9.44969e-11	**
miR2619b-5p	2.4102	6.7143	1.47808	Up	1.80167e-10	**
miR2643a	0.01	139.596	13.769	Up	0	**
miR2645	0.01	6.7143	9.39109	Up	5.57167e-40	**
miR2660	34.7174	61.9905	0.836388		1.08793e-34
miR2661	3.8974	5.7775	0.567933		0.00779776
miR2670f	0.01	10.566	10.0452	Up	1.69839e-62	**
miR2674	0.01	6.6623	9.37988	Up	1.12268e-39	**
miR2863c	10.4101	10.9303	0.0703491		0.620407
miR2871a-5p	66.6143	0.01	-12.7016	Down	0	**
miR2873b	1.282	3.0709	1.26027	Up	0.00014237	**
miR2912a	0.01	7.8594	9.61828	Up	1.12734e-46	**
miR2916	6213.03	2445.22	-1.34533	Down	0	**
miR2919	0.01	2.7586	8.10779	Up	7.42118e-17	**
miR2920	3.641	0.01	-8.50819	Down	7.2176e-22	**
miR2926	579.067	326.192	-0.828011		4.84051e-303
miR2928	296.611	671.121	1.178	Up	0	**
miR319f	0.01	3.8516	8.58931	Up	3.0256e-23	**
miR3442-3p	0.01	2.1861	7.77222	Up	1.64983e-13	**
miR3447-3p	1.8974	1101.46	9.18118	Up	0	**
miR3511-3p	3.3846	0.01	-8.40284	Down	2.22569e-20	**
miR3515	0.01	4.216	8.71973	Up	2.24349e-25	**
miR3522	0.01	6.5582	9.35716	Up	4.55821e-39	**
miR3624-3p	0.4615	1.2492	1.4366	Up	0.00796798	**
miR3627a	3.9487	4.9967	0.339598		0.123754
miR3630-5p	0.01	204.553	14.3202	Up	0	**
miR3631a-3p	0.01	4.1119	8.68366	Up	9.10886e-25	**
miR3633b-5p	0.01	8.9004	9.79773	Up	9.26112e-53	**
miR3704a	0.01	7.0787	9.46734	Up	4.13141e-42	**
miR390-3p	13.9485	38.6205	1.46926	Up	1.21147e-52	**
miR390a	1337.31	2122.56	0.666472		0
miR393a	0.01	5.3611	9.06639	Up	4.53936e-32	**
miR393b-5p	3.4358	0.01	-8.4245	Down	1.12112e-20	**
miR3947-5p	1.5897	0.01	-7.31261	Down	5.90159e-10	**
miR396b-3p	29.6405	159.635	2.42913	Up	0	**
miR396g-5p	19.0766	210.955	3.46706	Up	0	**
miR397	0.01	11003.9	20.0696	Up	0	**
miR397-3p	23.9996	122.94	2.35687	Up	4.03585009878455e-309	**
miR397a	5339.91	0.01	-19.0264	Down	0	**
miR3980a-5p	42.2044	0.01	-12.0432	Down	7.97922e-246	**
miR398b	1827.41	792.968	-1.20446	Down	0	**
miR399c	37.6917	71.9839	0.933427		7.88482e-48
miR408	843.268	612.358	-0.461616		8.63407e-157
miR414	25.8457	53.8188	1.05819	Up	3.74676e-44	**
miR415	0.01	35.3934	11.7893	Up	1.24008e-207	**
miR419	7.6922	8.9524	0.218878		0.174498
miR4226	59.8452	5.8816	-3.34695	Down	5.12357e-218	**
miR4228	110.203	164.215	0.575418		5.69105e-47
miR4241	9.7434	0.01	-9.92828	Down	2.62107e-57	**
miR4352b	52.8196	0.01	-12.3669	Down	1.7963e-307	**
miR4371a	1.7436	5.257	1.59217	Up	2.61394e-09	**
miR437b	7.6922	0.01	-9.58725	Down	2.14316e-45	**
miR4406	0.01	1.8217	7.50914	Up	2.22498e-11	**
miR4409	1.0256	0.01	-6.68032	Down	1.11411e-06	**
miR4414b	0.01	12.2836	10.2625	Up	1.54576e-72	**
miR472a	87.6909	81.0405	-0.113784		0.0243205
miR473a-5p	0.01	1.041	6.70183	Up	8.15397e-07	**
miR477a-3p	1.5897	0.01	-7.31261	Down	5.90159e-10	**
miR477a-5p	24.0509	5.1008	-2.2373	Down	5.0377e-58	**
miR477d-3p	0.01	15.0422	10.5548	Up	1.15572e-88	**
miR479	2.7179	6.7143	1.30474	Up	6.5998e-09	**
miR482a-3p	5.0768	4.7365	-0.100098		0.634171
miR482b	550.042	627.192	0.189365		4.30617e-23
miR5020a	4.3076	80.1036	4.21691	Up	0	**
miR5021	0.01	45.3348	12.1464	Up	9.50522e-266	**
miR5049c	5.6922	0.01	-9.15284	Down	8.82707e-34	**
miR5049f	0.01	7.5992	9.5697	Up	3.74458e-45	**
miR5054	167.177	0.01	-14.0291	Down	0	**
miR5055	24.9227	19.9348	-0.322171		0.00104993
miR5056	0.01	3.6955	8.52963	Up	2.47526e-22	**
miR5059	318.2	633.282	0.992914		0
miR5061	13.3844	65.4258	2.28931	Up	9.49867e-160	**
miR5065	0.01	2.082	7.70183	Up	6.6985e-13	**
miR5072	7.4358	10.8783	0.548893		0.000392574
miR5077	9.3845	38.9327	2.05263	Up	1.04556e-83	**
miR5083	0.01	1.2492	6.96486	Up	4.94642e-08	**
miR5084	1.4359	2.1861	0.606404		0.0840616
miR5139	22.8714	91.2942	1.99698	Up	5.37026e-187	**
miR5143a	0.01	5.0488	8.9798	Up	3.03817e-30	**
miR5144-5p	17.7946	1.8738	-3.2474	Down	3.05918e-64	**
miR5160	9.9998	8.6922	-0.202178		0.184047
miR5161	36.6661	48.1454	0.392951		3.9839e-08
miR5163a-3p	11.0767	5.5172	-1.00552	Down	1.46295e-09	**
miR5176-3p	0.01	9.9934	9.96483	Up	3.77574e-59	**
miR5185l-3p	10.6152	2.2902	-2.21259	Down	3.75974e-26	**
miR5198	0.01	6.0897	9.25023	Up	2.49586e-36	**
miR5208a	11.0767	0.01	-10.1133	Down	4.73483e-65	**
miR5210	4.564	3.0188	-0.596324		0.0136644
miR5216a	28.7175	0.01	-11.4877	Down	1.68713e-167	**
miR5218	0.01	7.9115	9.62781	Up	5.59481e-47	**
miR5219	0.01	38.6205	11.9152	Up	1.69331e-226	**
miR5227	12.4613	0.01	-10.2832	Down	4.30839e-73	**
miR5228	7.1794	0.01	-9.48772	Down	2.03798e-42	**
miR5232	0.01	1.9779	7.62783	Up	2.71967e-12	**
miR5239	12.5639	10.0975	-0.315286		0.0227379
miR5240	0.01	756.69	16.2074	Up	0	**
miR5242	0.01	12.3356	10.2686	Up	7.67135e-73	**
miR5243	0.01	13.4807	10.3967	Up	1.55218e-79	**
miR5244	0.01	4.0598	8.66526	Up	1.83541e-24	**
miR5246	0.01	28.0024	11.4513	Up	1.99402e-164	**
miR5248	121.69	106.753	-0.18894		1.37074e-05
miR5254	0.01	38.9327	11.9268	Up	2.53e-228	**
miR5255	1.5897	8.3279	2.3892	Up	8.43644e-23	**
miR5258	0.01	13.4287	10.3911	Up	3.1276e-79	**
miR5260	3.0769	1.6135	-0.931284		0.00292299
miR5262	0.01	13.741	10.4243	Up	4.67297e-81	**
miR5265	3.1282	2.8627	-0.127956		0.635583
miR5266	430.608	511.747	0.249055		2.68535e-31
miR5285a	13.0767	8.6402	-0.597862		2.71983e-05
miR528-5p	411.07	253.948	-0.694853		1.16802e-159
miR5288	0.01	3.227	8.33405	Up	1.35534e-19	**
miR5291a	0.01	45.6991	12.158	Up	7.04815e-268	**
miR5298b	7.9486	30.6569	1.94744	Up	5.73623e-62	**
miR529d	310.867	41.1188	-2.91843	Down	0	**
miR530b	0.01	1.6656	7.3799	Up	1.82026e-10	**
miR535a	3186.05	4973.81	0.642584		0
miR5369	101.844	1.3533	-6.23374	Down	0	**
miR536a	0.01	11.1906	10.1281	Up	3.79142e-66	**
miR5370	13.9485	19.8307	0.507626		8.14412e-06
miR5378	0.01	2.7066	8.08034	Up	1.49535e-16	**
miR5489	0.01	9.0045	9.8145	Up	2.28099e-53	**
miR5492	6.1025	7.4951	0.296547		0.0968962
miR5499	0.01	2.1861	7.77222	Up	1.64983e-13	**
miR5502	0.01	3.9037	8.6087	Up	1.50156e-23	**
miR5503	0.01	4.4762	8.80613	Up	6.75425e-27	**
miR5505	0.01	3.0188	8.23783	Up	2.23422e-18	**
miR5508	1.3846	0.01	-7.11333	Down	9.16699e-09	**
miR5509	19.2305	0.01	-10.9092	Down	2.10288e-112	**
miR5519	42.0506	101.444	1.27048	Up	9.85454e-109	**
miR5523	1.4872	2.3943	0.687005		0.0432956
miR5525	0.01	37.6836	11.8797	Up	5.07679e-221	**
miR5539a	0.01	10.618	10.0523	Up	8.42883e-63	**
miR5561-5p	0.01	33.884	11.7264	Up	8.26549e-199	**
miR5562-5p	2.6666	3.7475	0.490927		0.0608507
miR5568g-5p	0.01	6.35	9.31061	Up	7.51402e-38	**
miR5595a	0.01	8.432	9.71973	Up	5.07095e-50	**
miR5638a	16.9741	0.01	-10.7291	Down	2.67084e-99	**
miR5641	6.7691	23.5783	1.80042	Up	2.29779e-43	**
miR5647	1.8461	1.4574	-0.341084		0.351251
miR5648-5p	5.5897	5.309	-0.0743307		0.709676
miR5652	5.7435	0.01	-9.16579	Down	4.44634e-34	**
miR5653	0.01	54.3913	12.4092	Up	1.08406895879195e-318	**
miR5655	23.5894	2.2381	-3.39779	Down	3.89392e-88	**
miR5656	156.767	0.01	-13.9363	Down	0	**
miR5658	2.6666	39.9737	3.90598	Up	6.07935e-167	**
miR5663	0.01	20.9758	11.0345	Up	2.37751e-123	**
miR5665	0.01	1.3012	7.0237	Up	2.45483e-08	**
miR5671	2579.7	614.18	-2.07047	Down	0	**
miR5672	1.8461	4.3201	1.22658	Up	9.59974e-06	**
miR5678	0.01	1.4053	7.13473	Up	6.04619e-09	**
miR5716	19.7945	0.01	-10.9509	Down	1.11392e-115	**
miR5718	5.8973	0.01	-9.20391	Down	5.68276e-35	**
miR5721	25.9996	0.01	-11.3443	Down	1.02639e-151	**
miR5748	0.01	16.916	10.7242	Up	1.28573e-99	**
miR5751	2.5641	2.7586	0.105484		0.71144
miR5758	0.01	2.3422	7.87172	Up	2.01665e-14	**
miR5763a	0.01	26.7012	11.3827	Up	8.0625e-157	**
miR5766	5.9999	0.5725	-3.38959	Down	1.90209e-23	**
miR5770b	0.01	2.6545	8.0523	Up	3.01309e-16	**
miR5771	0.01	3.227	8.33405	Up	1.35534e-19	**
miR5791	0.01	5.4652	9.09413	Up	1.11803e-32	**
miR5813	2432.63	846.787	-1.52244	Down	0	**
miR5814	0.01	23.1619	11.1775	Up	3.95185e-136	**
miR5815	0.01	23.9946	11.2285	Up	5.35165e-141	**
miR5819	0.01	3.5393	8.46732	Up	2.02502e-21	**
miR5834	0.01	69.954	12.7722	Up	0	**
miR5836	0.01	13.5328	10.4022	Up	7.70321e-80	**
miR5998a	0.01	1.6656	7.3799	Up	1.82026e-10	**
miR5999	0.01	3.9557	8.62779	Up	7.452e-24	**
miR6021	0.01	10.4619	10.0309	Up	6.89567e-62	**
miR6022	5.9999	1.7176	-1.80454	Down	3.85183e-12	**
miR6024-3p	0.01	8.9524	9.80613	Up	4.59615e-53	**
miR6025b	2.1538	6.5582	1.60642	Up	2.09379e-11	**
miR6026-3p	1.7436	2.7066	0.634413		0.0450515
miR6149a	2.1025	4.8926	1.2185	Up	2.75336e-06	**
miR6156	0.01	1.9258	7.58931	Up	5.48007e-12	**
miR6161d	0.01	47.2086	12.2048	Up	1.05744e-276	**
miR6171	230.766	521.793	1.17705	Up	0	**
miR6174	59.2298	52.6737	-0.16924		0.00640586
miR6182	61.3836	7.0266	-3.12695	Down	7.35438e-210	**
miR6196	0.01	32.1664	11.6513	Up	9.08164e-189	**
miR6202	0.01	2.3422	7.87172	Up	2.01665e-14	**
miR6208	0.01	13.4287	10.3911	Up	3.1276e-79	**
miR6230-3p	0.01	7.8074	9.6087	Up	2.27156e-46	**
miR6248	2875.75	0.01	-18.1336	Down	0	**
miR6257	1.8461	2.2902	0.310993		0.339212
miR6259	0.01	4.6324	8.85562	Up	8.25598e-28	**
miR6260	1.2307	0.01	-6.94334	Down	7.17249e-08	**
miR6267a	2.4102	3.0188	0.324822		0.252145
miR6280	0.01	3.0709	8.26252	Up	1.10881e-18	**
miR6284	15.3844	0.01	-10.5873	Down	4.55926e-90	**
miR6288b-5p	1.7948	0.01	-7.48768	Down	3.79937e-11	**
miR6300	709.424	645.097	-0.137133		1.4671e-14
miR6422	618.554	1017.92	0.71866		0
miR6426a	42.7172	0.01	-12.0606	Down	8.39105e-249	**
miR6429	2.6666	8.2238	1.6248	Up	3.74956e-14	**
miR6435	9.7434	0.01	-9.92828	Down	2.62107e-57	**
miR6444	8.1024	14.5217	0.841789		2.3302e-09
miR6446	2.923	4.8926	0.743152		0.0018971
miR6464	6.2563	10.7742	0.784199		1.30648e-06
miR6466-5p	108.973	79.479	-0.45532		2.85159e-21
miR6475	0.01	2.8627	8.16123	Up	1.82782e-17	**
miR6477	1114.55	2.7586	-8.6583	Down	0	**
miR6478	45.1275	25.1397	-0.844039		4.84146e-26
miR6483	0.01	13.2205	10.3686	Up	5.15571e-78	**
miR6725	0.01	2.6025	8.02375	Up	6.0713e-16	**
miR7120a	77.2295	0.01	-12.9149	Down	0	**
miR7533a	0.01	7.0787	9.46734	Up	4.13141e-42	**
miR7535	0.01	2.5504	7.99458	Up	1.22335e-15	**
miR7540a	2.6153	8.9004	1.76689	Up	6.35533e-17	**
miR7696a-5p	0.01	2.6545	8.0523	Up	3.01309e-16	**
miR7697-5p	0.01	1.3533	7.08034	Up	1.21829e-08	**
miR7713-3p	0.01	3.227	8.33405	Up	1.35534e-19	**
miR7715-5p	4.8204	8.8484	0.876264		1.43278e-06
miR7717c-3p	4.5127	0.01	-8.81785	Down	6.24522e-27	**
miR7719-3p	0.01	6.1938	9.27468	Up	6.14726e-37	**
miR7723a-3p	293.38	209.185	-0.487987		1.41462e-61
miR7728-5p	1.3846	0.01	-7.11333	Down	9.16699e-09	**
miR7731-5p	1.0256	0.01	-6.68032	Down	1.11411e-06	**
miR7738-3p	7.0768	0.01	-9.46695	Down	8.03207e-42	**
miR7740-5p	3.9999	26.1807	2.71047	Up	1.13129e-78	**
miR7742-3p	0.01	1.7697	7.46736	Up	4.48327e-11	**
miR7747-5p	0.01	1.4574	7.18725	Up	3.00063e-09	**
miR774b-5p	41.948	44.7102	0.092002		0.191771
miR7753-3p	3.641	23.8905	2.71403	Up	4.85988e-72	**
miR777	5.282	0.01	-9.04494	Down	2.12977e-31	**
miR7770-3p	0.01	19.2061	10.9073	Up	5.26366e-113	**
miR7779-5p	0.01	54.1311	12.4022	Up	3.6008462756263e-317	**
miR7784a-3p	22.1535	3.7475	-2.56353	Down	1.14777e-62	**
miR7785-5p	6.4102	0.01	-9.32423	Down	5.97606e-38	**
miR7812	1.641	0.01	-7.35843	Down	2.97272e-10	**
miR7822	1.1282	1.4574	0.369374		0.371856
miR7830	0.01	137.045	13.7424	Up	0	**
miR7984a	90.2037	55.3803	-0.703814		3.01702e-37
miR7995	1.282	0.01	-7.00225	Down	3.6129e-08	**
miR7996a	1.0256	0.01	-6.68032	Down	1.11411e-06	**
miR8020	1.282	0.5725	-1.16305	Down	0.0226065	*
miR8034	2.1025	0.01	-7.71596	Down	6.20619e-13	**
miR8045	23.5894	100.038	2.08434	Up	2.26156e-216	**
miR8134	1.9487	0.01	-7.60637	Down	4.85588e-12	**
miR8136	0.01	13.5328	10.4022	Up	7.70321e-80	**
miR8145	0.01	3.6434	8.50914	Up	4.98759e-22	**
miR8147	1.3846	0.01	-7.11333	Down	9.16699e-09	**
miR8154	39.5378	121.483	1.61945	Up	3.27723e-186	**
miR8155	18.1535	88.952	2.29278	Up	6.76282e-217	**
miR815a	80.973	1.5615	-5.69644	Down	0	**
miR818f	0.01	357.369	15.1251	Up	0	**
miR821a	0.01	164.319	14.0042	Up	0	**
miR827-5p	0.01	7.0787	9.46734	Up	4.13141e-42	**
miR828a	0.01	1.5094	7.23783	Up	1.48916e-09	**
miR833b	0.01	1.041	6.70183	Up	8.15397e-07	**
miR837-3p	5.0768	1.6656	-1.60788	Down	4.03737e-09	**
miR838-5p	0.01	7.4951	9.5498	Up	1.52034e-44	**
miR846	0.01	2.7586	8.10779	Up	7.42118e-17	**
miR847-5p	20.051	7.0787	-1.50212	Down	6.07589e-29	**
miR852-5p	0.8718	1.1971	0.457475		0.324848
miR854	0.01	4.1639	8.70179	Up	4.52058e-25	**
miR859-3p	0.01	5.3611	9.06639	Up	4.53936e-32	**
miR864-5p	7.3845	13.2725	0.845868		9.8532e-09
miR894	233.842	832.942	1.83268	Up	0	**
miR897	0.5128	1.5615	1.60646	Up	0.00123229	**
miR946a-5p	3272.05	4400.44	0.427454		0
miR951	0.01	24.8795	11.2807	Up	3.5967e-146	**
miR952b	8.7691	23.2139	1.40449	Up	2.66366e-30	**

## Sheet: novel
miR-name	C-std	N-std	fold-change(log2 N/C)	Up-Down	p-value	sig-lable
novel_mir_100	4.1025	2.9148	-0.493106		0.0491165
novel_mir_103	1.641	0.01	-7.35843	Down	2.97272e-10	**
novel_mir_104	60.6144	11.4508	-2.40421	Down	1.78836e-156	**
novel_mir_106	0.6154	1.5615	1.34334	Up	0.0046498	**
novel_mir_107	2.7692	1.9258	-0.524011		0.0882747
novel_mir_108	1.0769	0.01	-6.75074	Down	5.61194e-07	**
novel_mir_109	0.2564	1.093	2.09183	Up	0.00132832	**
novel_mir_110	1.1795	0.01	-6.88203	Down	1.42392e-07	**
novel_mir_116	57.3324	0.01	-12.4851	Down	0	**
novel_mir_117	1.3846	0.8848	-0.646046		0.148695
novel_mir_119	1.9487	7.0787	1.86097	Up	1.16682e-14	**
novel_mir_122	1.1795	0.01	-6.88203	Down	1.42392e-07	**
novel_mir_123	1.2307	0.6766	-0.863104		0.0805762
novel_mir_125	1.4359	2.8627	0.995421		0.00238966
novel_mir_128	0.8718	3.0188	1.79191	Up	1.0147e-06	**
novel_mir_129	2.4615	0.01	-7.94339	Down	5.10651e-15	**
novel_mir_13	8.1024	14.9901	0.887589		2.17515e-10
novel_mir_131	7.7435	9.6291	0.314415		0.046631
novel_mir_133	1.1282	0.01	-6.81788	Down	2.82682e-07	**
novel_mir_134	2.8717	15.7709	2.45729	Up	3.55928e-43	**
novel_mir_136	1.4872	1.5615	0.0703339		0.851877
novel_mir_139	9.6921	25.8164	1.41341	Up	8.03116e-34	**
novel_mir_140	9.7947	4.5803	-1.09656	Down	1.03723e-09	**
novel_mir_141	2.0512	1.8217	-0.171183		0.611363
novel_mir_142	1.641	4.0078	1.28824	Up	9.51472e-06	**
novel_mir_143	1.0769	0.01	-6.75074	Down	5.61194e-07	**
novel_mir_144	1.4359	0.01	-7.16581	Down	4.61756e-09	**
novel_mir_145	6.7691	0.01	-9.40282	Down	4.91716e-40	**
novel_mir_146	3.5384	0.6246	-2.50209	Down	6.32564e-11	**
novel_mir_147	0.8718	4.1119	2.23774	Up	3.73767e-11	**
novel_mir_149	2.2564	1.8738	-0.268056		0.411278
novel_mir_15	20.2561	25.7123	0.344102		0.000395346
novel_mir_151	3.3846	0.01	-8.40284	Down	2.22569e-20	**
novel_mir_154	12.1024	37.5274	1.63265	Up	1.79863e-59	**
novel_mir_155	2	1.1971	-0.740456		0.0493864
novel_mir_157	2.2564	17.8529	2.98406	Up	9.32667e-60	**
novel_mir_158	1.4872	0.01	-7.21645	Down	2.32594e-09	**
novel_mir_159	10.8203	35.7057	1.72241	Up	5.13758e-61	**
novel_mir_16	3.4358	0.01	-8.4245	Down	1.12112e-20	**
novel_mir_161	2	0.01	-7.64386	Down	2.44599e-12	**
novel_mir_165	37.2814	13.793	-1.43452	Down	4.95726e-49	**
novel_mir_166	12.7177	11.2947	-0.171192		0.202001
novel_mir_168	0.7692	4.4762	2.54084	Up	9.62723e-14	**
novel_mir_169	1.0256	0.01	-6.68032	Down	1.11411e-06	**
novel_mir_17	24.1535	29.1996	0.273716		0.00236147
novel_mir_170	14.6664	18.4774	0.333247		0.00357176
novel_mir_171	1.282	1325.9	10.0144	Up	0	**
novel_mir_172	0.8205	3.4873	2.08754	Up	5.76644e-09	**
novel_mir_175	1.0256	0.4164	-1.30043	Down	0.0267289	*
novel_mir_177	11.2306	0.7287	-3.94597	Down	4.04736e-48	**
novel_mir_178	23.6406	6.1938	-1.93237	Down	1.50538e-47	**
novel_mir_184	5.9999	7.391	0.300831		0.0947226
novel_mir_186	3.5897	0.3643	-3.30066	Down	3.10873e-14	**
novel_mir_190	10.6665	24.8795	1.22187	Up	2.09929e-26	**
novel_mir_192	1.3846	0.01	-7.11333	Down	9.16699e-09	**
novel_mir_195	1.8461	1.6135	-0.194287		0.586184
novel_mir_196	1.4359	1.7697	0.30155		0.415268
novel_mir_197	1.0769	0.01	-6.75074	Down	5.61194e-07	**
novel_mir_199	1.3846	4.0598	1.55194	Up	2.91151e-07	**
novel_mir_20	14.8716	2.4463	-2.60389	Down	2.52583e-43	**
novel_mir_200	3.8974	3.6955	-0.0767424		0.748779
novel_mir_203	2.5128	0.4164	-2.59325	Down	2.14772e-08	**
novel_mir_204	1.0256	0.01	-6.68032	Down	1.11411e-06	**
novel_mir_207	1.9487	0.01	-7.60637	Down	4.85588e-12	**
novel_mir_208	3.6922	7.8594	1.08994	Up	5.2134e-08	**
novel_mir_209	35.1276	25.6082	-0.455999		7.40778e-08
novel_mir_214	1.0769	0.01	-6.75074	Down	5.61194e-07	**
novel_mir_215	2.1538	1.2492	-0.78588		0.0316258
novel_mir_216	0.4615	1.2492	1.4366	Up	0.00796798	**
novel_mir_217	19.1279	11.8152	-0.695034		6.50525e-09
novel_mir_218	0.3077	1.3012	2.08025	Up	0.000459033	**
novel_mir_220	54.4094	105.816	0.959629		1.12737e-72
novel_mir_225	13.3844	15.1463	0.178413		0.146875
novel_mir_231	1.7436	18.4774	3.40562	Up	7.59687e-70	**
novel_mir_234	3.641	9.6811	1.41084	Up	1.33613e-13	**
novel_mir_239	0.6667	7.5471	3.50081	Up	4.47067e-30	**
novel_mir_242	903.421	709.274	-0.349057		1.35576e-100
novel_mir_244	1.5384	0.2602	-2.56374	Down	1.56903e-05	**
novel_mir_245	3.9487	8.6922	1.13834	Up	3.01113e-09	**
novel_mir_247	1.282	5.5172	2.10554	Up	1.509e-13	**
novel_mir_25	229.227	456.159	0.992759		0
novel_mir_252	1.0769	0.01	-6.75074	Down	5.61194e-07	**
novel_mir_255	0.7692	3.3832	2.13696	Up	5.86766e-09	**
novel_mir_258	8.1537	14.3656	0.817091		6.99429e-09
novel_mir_26	3.2307	16.4475	2.34795	Up	1.10314e-42	**
novel_mir_260	0.4615	1.093	1.24389	Up	0.0265133	*
novel_mir_261	0.7179	1.2492	0.79915		0.0983064
novel_mir_265	1.0769	0.5205	-1.04891	Down	0.0552189
novel_mir_266	52.9735	1835.41	5.11469	Up	0	**
novel_mir_267	1.2307	0.4164	-1.56344	Down	0.00518896	**
novel_mir_268	1.3846	4.6324	1.74229	Up	2.58527e-09	**
novel_mir_270	3.5897	3.6434	0.0214221		0.929556
novel_mir_272	19.5381	6.6623	-1.5522	Down	1.47113e-29	**
novel_mir_273	0.6154	2.3943	1.96001	Up	3.92742e-06	**
novel_mir_278	14.2562	1.041	-3.77555	Down	1.00713e-58	**
novel_mir_281	5292.53	9309.98	0.81482		0
novel_mir_283	1.5384	2.2381	0.540844		0.114706
novel_mir_284	1.1795	0.01	-6.88203	Down	1.42392e-07	**
novel_mir_286	2.6153	0.3123	-3.06597	Down	4.44633e-10	**
novel_mir_288	0.9231	2.1861	1.2438	Up	0.00153515	**
novel_mir_293	3.8974	0.01	-8.60637	Down	2.34057e-23	**
novel_mir_295	2.5128	1.4574	-0.785899		0.0201006
novel_mir_296	185.382	169.42	-0.129895		0.000192945
novel_mir_297	7.2307	14.0012	0.953343		7.27409e-11
novel_mir_30	2.8717	2.3943	-0.262301		0.362953
novel_mir_301	0.8205	2.082	1.34339	Up	0.00103942	**
novel_mir_303	6.6666	2.6545	-1.32851	Down	4.82332e-09	**
novel_mir_305	1.0769	2.134	0.986676		0.00940531
novel_mir_308	404.404	0.01	-15.3035	Down	0	**
novel_mir_310	1.641	1.8738	0.191392		0.587112
novel_mir_313	0.2564	1.8217	2.82882	Up	6.20764e-07	**
novel_mir_314	0.5641	1.4574	1.36937	Up	0.0055755	**
novel_mir_317	1.8461	0.5725	-1.68913	Down	0.000270736	**
novel_mir_318	4.564	9.7332	1.09262	Up	1.25331e-09	**
novel_mir_319	168.818	751.693	2.15468	Up	0	**
novel_mir_32	13.1793	0.01	-10.3641	Down	2.91685e-77	**
novel_mir_320	0.7179	1.041	0.536115		0.289899
novel_mir_321	1.6923	2.3422	0.468879		0.156364
novel_mir_327	8.8204	0.01	-9.7847	Down	6.01365e-52	**
novel_mir_328	0.9231	4.1639	2.17338	Up	6.29101e-11	**
novel_mir_329	2.1025	0.01	-7.71596	Down	6.20619e-13	**
novel_mir_331	4.923	0.01	-8.94339	Down	2.58841e-29	**
novel_mir_332	2.1538	5.5172	1.35705	Up	6.09763e-08	**
novel_mir_333	2255.35	3064.44	0.442276		0
novel_mir_334	1.1282	0.01	-6.81788	Down	2.82682e-07	**
novel_mir_335	3.282	0.4684	-2.80876	Down	2.04878e-11	**
novel_mir_336	0.8718	7.9635	3.19133	Up	3.03887e-29	**
novel_mir_339	5.1281	6.5582	0.354876		0.0659276
novel_mir_34	43.8454	104.671	1.25536	Up	4.3737e-110	**
novel_mir_340	2.1025	1.9779	-0.0881363		0.788373
novel_mir_342	0.5641	3.9557	2.80991	Up	1.46354e-13	**
novel_mir_345	211.125	287.519	0.445563		2.09988e-51
novel_mir_347	2.4615	0.6766	-1.86316	Down	6.31517e-06	**
novel_mir_351	2.7692	5.9336	1.09944	Up	1.9401e-06	**
novel_mir_352	2.8717	0.5205	-2.46393	Down	5.73833e-09	**
novel_mir_353	1.1282	0.01	-6.81788	Down	2.82682e-07	**
novel_mir_354	3.5384	0.7287	-2.2797	Down	6.17501e-10	**
novel_mir_355	1.4359	0.4164	-1.78591	Down	0.000883396	**
novel_mir_356	2.4615	2.2902	-0.104064		0.731886
novel_mir_357	1.0769	0.01	-6.75074	Down	5.61194e-07	**
novel_mir_358	1.8974	1.4053	-0.433146		0.237541
novel_mir_36	0.3077	1.041	1.75837	Up	0.00527098	**
novel_mir_360	1.1282	0.01	-6.81788	Down	2.82682e-07	**
novel_mir_362	7.5896	4.4242	-0.778607		5.59197e-05
novel_mir_366	0.8205	4.4762	2.4477	Up	3.16337e-13	**
novel_mir_367	0.8718	4.1639	2.25587	Up	2.23746e-11	**
novel_mir_371	1.0256	0.01	-6.68032	Down	1.11411e-06	**
novel_mir_373	2.1025	6.2459	1.5708	Up	1.26648e-10	**
novel_mir_377	11.6921	0.01	-10.1913	Down	1.26337e-68	**
novel_mir_378	2.1025	0.01	-7.71596	Down	6.20619e-13	**
novel_mir_379	2.5128	0.01	-7.97315	Down	2.57223e-15	**
novel_mir_38	10.1537	0.01	-9.98779	Down	1.08633e-59	**
novel_mir_380	1.0256	0.01	-6.68032	Down	1.11411e-06	**
novel_mir_381	0.7179	1.4053	0.969023		0.0387923
novel_mir_382	1.0256	0.01	-6.68032	Down	1.11411e-06	**
novel_mir_385	1.282	0.01	-7.00225	Down	3.6129e-08	**
novel_mir_389	7.4871	8.0676	0.107733		0.517608
novel_mir_39	1.1282	0.4164	-1.43798	Down	0.0119969	*
novel_mir_390	1.1795	0.6766	-0.8018		0.108467
novel_mir_392	0.4102	1.5094	1.87958	Up	0.000398561	**
novel_mir_393	2.6153	0.3123	-3.06597	Down	4.44633e-10	**
novel_mir_395	2.3077	0.01	-7.85031	Down	3.99547e-14	**
novel_mir_396	1.4359	2.7066	0.914526		0.00594918
novel_mir_397	1.4359	0.01	-7.16581	Down	4.61756e-09	**
novel_mir_399	2.3589	0.01	-7.88197	Down	2.01258e-14	**
novel_mir_4	1.0256	1.7697	0.787037		0.0511419
novel_mir_400	3.4358	0.4684	-2.87483	Down	3.79663e-12	**
novel_mir_405	0.5641	3.227	2.51617	Up	3.59775e-10	**
novel_mir_406	0.5641	1.4574	1.36937	Up	0.0055755	**
novel_mir_427	0.01	1.5615	7.28679	Up	7.39049e-10	**
novel_mir_44	1.2307	0.01	-6.94334	Down	7.17249e-08	**
novel_mir_448	0.01	3.5393	8.46732	Up	2.02502e-21	**
novel_mir_45	1.0256	0.01	-6.68032	Down	1.11411e-06	**
novel_mir_458	0.01	2.8627	8.16123	Up	1.82782e-17	**
novel_mir_46	0.4102	2.3422	2.51346	Up	1.03924e-07	**
novel_mir_463	0.01	5.9856	9.22535	Up	1.01335e-35	**
novel_mir_47	2.2564	1.3012	-0.79418		0.0263886
novel_mir_476	0.01	5.9336	9.21276	Up	2.04187e-35	**
novel_mir_48	1.4872	0.01	-7.21645	Down	2.32594e-09	**
novel_mir_49	5.5897	0.01	-9.12663	Down	3.47893e-33	**
novel_mir_500	0.01	43.8254	12.0976	Up	6.33549e-257	**
novel_mir_51	1.282	0.01	-7.00225	Down	3.6129e-08	**
novel_mir_52	31.9482	11.7631	-1.44147	Down	1.48201e-42	**
novel_mir_529	0.01	2.4984	7.96486	Up	2.46502e-15	**
novel_mir_55	4.1025	0.5205	-2.97853	Down	9.99608e-15	**
novel_mir_56	1.2307	0.01	-6.94334	Down	7.17249e-08	**
novel_mir_57	2.5128	16.1352	2.68284	Up	1.38228e-48	**
novel_mir_586	0.01	7.6512	9.57954	Up	1.85837e-45	**
novel_mir_59	1.3333	0.01	-7.05886	Down	1.81987e-08	**
novel_mir_61	93.9472	0.01	-13.1976	Down	0	**
novel_mir_64	1.1282	0.8328	-0.437981		0.360756
novel_mir_651	0.01	1.093	6.77215	Up	4.04668e-07	**
novel_mir_66	20.2561	0.01	-10.9841	Down	2.32555e-118	**
novel_mir_69	17.2818	126.844	2.87573	Up	0	**
novel_mir_70	5.2307	5.8295	0.156368		0.428983
novel_mir_700	0.01	1.041	6.70183	Up	8.15397e-07	**
novel_mir_704	0.01	1.7697	7.46736	Up	4.48327e-11	**
novel_mir_71	1.0256	5.9856	2.54503	Up	5.9595e-18	**
novel_mir_720	0.01	3.9037	8.6087	Up	1.50156e-23	**
novel_mir_721	0.01	1.7697	7.46736	Up	4.48327e-11	**
novel_mir_724	0.01	1.041	6.70183	Up	8.15397e-07	**
novel_mir_73	10.4614	0.8328	-3.65096	Down	2.31388e-42	**
novel_mir_74	0.4615	2.0299	2.13701	Up	7.3195e-06	**
novel_mir_742	0.01	1.041	6.70183	Up	8.15397e-07	**
novel_mir_75	0.8205	1.8738	1.19139	Up	0.00464453	**
novel_mir_756	0.01	1.9779	7.62783	Up	2.71967e-12	**
novel_mir_76	1.9487	0.01	-7.60637	Down	4.85588e-12	**
novel_mir_760	0.01	4.4242	8.78927	Up	1.36096e-26	**
novel_mir_761	0.01	1.8217	7.50914	Up	2.22498e-11	**
novel_mir_764	0.01	3.175	8.31061	Up	2.73097e-19	**
novel_mir_766	0.01	2.6025	8.02375	Up	6.0713e-16	**
novel_mir_768	0.01	1.4053	7.13473	Up	6.04619e-09	**
novel_mir_772	0.01	2.1861	7.77222	Up	1.64983e-13	**
novel_mir_777	0.01	7.4951	9.5498	Up	1.52034e-44	**
novel_mir_779	0.01	1.4053	7.13473	Up	6.04619e-09	**
novel_mir_78	48.3069	125.543	1.37787	Up	9.65921e-152	**
novel_mir_780	0.01	1.2492	6.96486	Up	4.94642e-08	**
novel_mir_781	0.01	1.3533	7.08034	Up	1.21829e-08	**
novel_mir_783	0.01	3.175	8.31061	Up	2.73097e-19	**
novel_mir_785	0.01	1.6135	7.33405	Up	3.66778e-10	**
novel_mir_789	0.01	1.4574	7.18725	Up	3.00063e-09	**
novel_mir_797	0.01	4.6844	8.87172	Up	4.09731e-28	**
novel_mir_8	0.6154	2.6545	2.10884	Up	3.37268e-07	**
novel_mir_80	1.0769	0.01	-6.75074	Down	5.61194e-07	**
novel_mir_801	0.01	1.3533	7.08034	Up	1.21829e-08	**
novel_mir_804	0.01	1.3012	7.0237	Up	2.45483e-08	**
novel_mir_806	0.01	1.3533	7.08034	Up	1.21829e-08	**
novel_mir_807	0.01	5.4131	9.08031	Up	2.25281e-32	**
novel_mir_81	12.1536	0.01	-10.2472	Down	2.63756e-71	**
novel_mir_811	0.01	1.2492	6.96486	Up	4.94642e-08	**
novel_mir_812	0.01	1.1451	6.83933	Up	2.00831e-07	**
novel_mir_814	0.01	1.6656	7.3799	Up	1.82026e-10	**
novel_mir_819	0.01	3.7996	8.5697	Up	6.09651e-23	**
novel_mir_825	0.01	4.7365	8.88768	Up	2.03343e-28	**
novel_mir_827	0.01	2.5504	7.99458	Up	1.22335e-15	**
novel_mir_839	0.01	2.0299	7.66526	Up	1.34973e-12	**
novel_mir_840	0.01	4.9967	8.96483	Up	6.12183e-30	**
novel_mir_842	0.01	4.1119	8.68366	Up	9.10886e-25	**
novel_mir_843	0.01	2.082	7.70183	Up	6.6985e-13	**
novel_mir_845	0.01	1.1451	6.83933	Up	2.00831e-07	**
novel_mir_847	0.01	4.5283	8.82283	Up	3.35203e-27	**
novel_mir_85	4.923	0.01	-8.94339	Down	2.58841e-29	**
novel_mir_857	0.01	1.041	6.70183	Up	8.15397e-07	**
novel_mir_860	0.01	2.7586	8.10779	Up	7.42118e-17	**
novel_mir_866	0.01	1.6135	7.33405	Up	3.66778e-10	**
novel_mir_870	0.01	2.2381	7.80613	Up	8.18783e-14	**
novel_mir_878	0.01	2.134	7.73742	Up	3.32436e-13	**
novel_mir_88	2.1538	1.4574	-0.563487		0.109086
novel_mir_881	0.01	1.9779	7.62783	Up	2.71967e-12	**
novel_mir_883	0.01	1.7697	7.46736	Up	4.48327e-11	**
novel_mir_887	0.01	1.6656	7.3799	Up	1.82026e-10	**
novel_mir_892	0.01	18.6336	10.8637	Up	1.17018e-109	**
novel_mir_893	0.01	2.3943	7.90346	Up	1.00083e-14	**
novel_mir_894	0.01	23.6303	11.2064	Up	7.21729e-139	**
novel_mir_900	0.01	1.093	6.77215	Up	4.04668e-07	**
novel_mir_906	0.01	1.5094	7.23783	Up	1.48916e-09	**
novel_mir_909	0.01	1.8738	7.54982	Up	1.10422e-11	**
novel_mir_910	0.01	1.3533	7.08034	Up	1.21829e-08	**
novel_mir_911	0.01	13.5848	10.4078	Up	3.82298e-80	**
novel_mir_92	45.1787	154.118	1.77032	Up	3.50756e-267	**
novel_mir_926	0.01	1.8738	7.54982	Up	1.10422e-11	**
novel_mir_93	1.4359	0.01	-7.16581	Down	4.61756e-09	**
novel_mir_930	0.01	6.1938	9.27468	Up	6.14726e-37	**
novel_mir_933	0.01	2176.75	17.7318	Up	0	**
novel_mir_94	1.641	0.8848	-0.891152		0.0373752
novel_mir_945	0.01	27.7422	11.4379	Up	6.62336e-163	**
novel_mir_947	0.01	1.3533	7.08034	Up	1.21829e-08	**
novel_mir_948	0.01	1.8217	7.50914	Up	2.22498e-11	**
novel_mir_958	0.01	1.5094	7.23783	Up	1.48916e-09	**
novel_mir_961	0.01	1.041	6.70183	Up	8.15397e-07	**
novel_mir_967	0.01	2.2902	7.83933	Up	4.06349e-14	**
novel_mir_969	0.01	1.1451	6.83933	Up	2.00831e-07	**
novel_mir_97	5.7435	0.01	-9.16579	Down	4.44634e-34	**
novel_mir_970	0.01	53.5065	12.3855	Up	1.61301884947053e-313	**
novel_mir_977	0.01	1.7176	7.42425	Up	9.03368e-11	**
novel_mir_988	0.01	3.3832	8.40224	Up	1.65668e-20	**
novel_mir_989	0.01	1.7697	7.46736	Up	4.48327e-11	**
