# Supplementary material for: High-throughput sequencing reveals miRNA effects on the primary and secondary production properties in long-term subcultured Taxus cells
Source: Front Plant Sci. 2015 Aug 6;6:604. doi: 10.3389/fpls.2015.00604 (PMC4527571; doi:10.3389/fpls.2015.00604)
Supplement: Table S3 — Targets of miRNAs. [file Table3.XLS]

## Sheet: Sheet1
miR-name	C-std	N-std	fold-change(log2 N/C)	Type	p-value	Target ID	CA_FPKM	NA_FPKM	log2 Ratio(NA/CA)	Type	Modules Type	P-value	KEGG Orthology	GO Component	GO Function	GO Process	Blast nr
miR1023b-3p	93.9985	31.0733	-1.59696	Down	2.63e-141	CL5659.Contig1_All	6.9107	7.2359	0.0663406	-	Down--	0.513776	K14409|1|4e-65|248|ppp:PHYPADRAFT_96795|protein SMG7	-	-	-	gi|168026710|ref|XP_001765874.1|/5.835e-69/predicted protein [Physcomitrella patens subsp. patens]
miR1023b-3p	93.9985	31.0733	-1.59696	Down	2.63e-141	Unigene377_All	12.1678	11.492	-0.0824384	-	Down--	0.292878	K13420|1|2e-13|76.6|vvi:100253808|LRR receptor-like serine/threonine-protein kinase FLS2 [EC:2.7.11.1]	GO:0005768//endosome;GO:0005794//Golgi apparatus;GO:0005886//plasma membrane;GO:0005802//trans-Golgi network	-	GO:0007165//signal transduction	gi|255536757|ref|XP_002509445.1|/0/serine-threonine protein kinase, plant-type, putative [Ricinus communis]
miR1023b-3p	93.9985	31.0733	-1.59696	Down	2.63e-141	Unigene5830_All	3.4694	0.3104	-3.48249	Down	Down-Down	3.76e-12	K10576|1|3e-66|249|zma:100193596|ubiquitin-conjugating enzyme E2 H [EC:6.3.2.19]	-	GO:0004842//ubiquitin-protein ligase activity	GO:0016567//protein ubiquitination	gi|224284474|gb|ACN39971.1|/7.55116e-66/unknown [Picea sitchensis]
miR1023b-3p	93.9985	31.0733	-1.59696	Down	2.63e-141	Unigene6779_All	0.0963	0	-6.58946	Down	Down-Down	0.492112	-	-	GO:0008080//N-acetyltransferase activity;GO:0004386//helicase activity;GO:0003677//DNA binding;GO:0008270//zinc ion binding	-	gi|302771369|ref|XP_002969103.1|/6.2533e-40/hypothetical protein SELMODRAFT_90617 [Selaginella moellendorffii]
miR1023b-3p	93.9985	31.0733	-1.59696	Down	2.63e-141	Unigene6840_All	2.9533	3.4622	0.229361	-	Down--	0.269766	-	-	GO:0016787//hydrolase activity	-	gi|255584673|ref|XP_002533059.1|/2.68923e-173/hypothetical protein RCOM_0318150 [Ricinus communis]
miR1023b-3p	93.9985	31.0733	-1.59696	Down	2.63e-141	Unigene9591_All	5.0501	3.3764	-0.580826	-	Down--	0.0613766	-	-	-	-	-
miR1023b-3p	93.9985	31.0733	-1.59696	Down	2.63e-141	Unigene14386_All	0.4744	16.0027	5.07607	Up	Down-Up	1.98e-95	-	-	-	-	-
miR1023b-3p	93.9985	31.0733	-1.59696	Down	2.63e-141	Unigene16739_All	23.8151	13.5692	-0.811541	-	Down--	7.68e-19	K14009|1|7e-67|253|vvi:100255733|B-cell receptor-associated protein 31	GO:0016023//cytoplasmic membrane-bounded vesicle;GO:0016021//integral to membrane;GO:0009507//chloroplast;GO:0005783//endoplasmic reticulum	-	GO:0006886//intracellular protein transport	gi|294460678|gb|ADE75913.1|/2.90548e-70/unknown [Picea sitchensis]
miR1024a	0.01	2571.7	17.9724	Up	0	CL1117.Contig2_All	0.2849	0.033	-3.10992	Down	Up-Down	0.000353756	K05658|1|8e-104|229|mtr:MTR_6g009200|ATP-binding cassette, subfamily B (MDR/TAP), member 1	GO:0005886//plasma membrane	GO:0000166//nucleotide binding;GO:0042626//ATPase activity, coupled to transmembrane movement of substances	GO:0044763;GO:0010048//vernalization response;GO:0043481//anthocyanin accumulation in tissues in response to UV light;GO:0009926//auxin polar transport;GO:0048440//carpel development	gi|470138439|ref|XP_004304964.1|/1.23207e-103/PREDICTED: ABC transporter B family member 15-like [Fragaria vesca subsp. vesca]
miR1024a	0.01	2571.7	17.9724	Up	0	CL1117.Contig3_All	0.5743	0.0514	-3.48196	Down	Up-Down	9.62e-08	K05658|1|3e-109|395|mtr:MTR_6g009200|ATP-binding cassette, subfamily B (MDR/TAP), member 1	GO:0016021//integral to membrane;GO:0005886//plasma membrane	GO:0000166//nucleotide binding;GO:0010329//auxin efflux transmembrane transporter activity;GO:0042626//ATPase activity, coupled to transmembrane movement of substances	GO:0010048//vernalization response;GO:0010541//acropetal auxin transport;GO:0043481//anthocyanin accumulation in tissues in response to UV light;GO:0010540//basipetal auxin transport;GO:0010315//auxin efflux;GO:0055085//transmembrane transport;GO:0006200//ATP catabolic process;GO:0048440//carpel development	gi|470138439|ref|XP_004304964.1|/4.48084e-109/PREDICTED: ABC transporter B family member 15-like [Fragaria vesca subsp. vesca]
miR1024a	0.01	2571.7	17.9724	Up	0	CL1117.Contig4_All	0.3479	0.0326	-3.41573	Down	Up-Down	3.06e-05	K05658|1|2e-129|254|mtr:MTR_6g009200|ATP-binding cassette, subfamily B (MDR/TAP), member 1	GO:0005886//plasma membrane	GO:0000166//nucleotide binding;GO:0042626//ATPase activity, coupled to transmembrane movement of substances	GO:0044763;GO:0010048//vernalization response;GO:0043481//anthocyanin accumulation in tissues in response to UV light;GO:0009926//auxin polar transport;GO:0048440//carpel development	gi|462413804|gb|EMJ18853.1|/1.76137e-131/hypothetical protein PRUPE_ppa000356mg [Prunus persica]
miR1024a	0.01	2571.7	17.9724	Up	0	CL1117.Contig8_All	0.7888	0.0431	-4.1939	Down	Up-Down	1.49e-13	K05658|1|0.0|483|vvi:100854950|ATP-binding cassette, subfamily B (MDR/TAP), member 1	GO:0016021//integral to membrane;GO:0005886//plasma membrane	GO:0010329//auxin efflux transmembrane transporter activity;GO:0042626//ATPase activity, coupled to transmembrane movement of substances	GO:0010048//vernalization response;GO:0010541//acropetal auxin transport;GO:0043481//anthocyanin accumulation in tissues in response to UV light;GO:0010540//basipetal auxin transport;GO:0010315//auxin efflux;GO:0055085//transmembrane transport;GO:0006200//ATP catabolic process;GO:0048440//carpel development	gi|462413804|gb|EMJ18853.1|/0/hypothetical protein PRUPE_ppa000356mg [Prunus persica]
miR1024a	0.01	2571.7	17.9724	Up	0	CL1117.Contig9_All	1.324	0.0881	-3.90962	Down	Up-Down	2.43e-17	K05658|1|0.0|742|vvi:100854950|ATP-binding cassette, subfamily B (MDR/TAP), member 1	GO:0016021//integral to membrane;GO:0009506//plasmodesma;GO:0005886//plasma membrane	GO:0010329//auxin efflux transmembrane transporter activity;GO:0042626//ATPase activity, coupled to transmembrane movement of substances	GO:0010048//vernalization response;GO:0010541//acropetal auxin transport;GO:0043481//anthocyanin accumulation in tissues in response to UV light;GO:0010540//basipetal auxin transport;GO:0010315//auxin efflux;GO:0055085//transmembrane transport;GO:0006200//ATP catabolic process;GO:0048440//carpel development	gi|462413804|gb|EMJ18853.1|/0/hypothetical protein PRUPE_ppa000356mg [Prunus persica]
miR1024a	0.01	2571.7	17.9724	Up	0	CL1117.Contig10_All	0.3766	0	-8.55689	Down	Up-Down	4e-07	K05658|1|2e-180|483|vvi:100854950|ATP-binding cassette, subfamily B (MDR/TAP), member 1	GO:0016021//integral to membrane;GO:0005886//plasma membrane	GO:0010329//auxin efflux transmembrane transporter activity;GO:0042626//ATPase activity, coupled to transmembrane movement of substances	GO:0010048//vernalization response;GO:0010541//acropetal auxin transport;GO:0043481//anthocyanin accumulation in tissues in response to UV light;GO:0010540//basipetal auxin transport;GO:0010315//auxin efflux;GO:0055085//transmembrane transport;GO:0006200//ATP catabolic process;GO:0048440//carpel development	gi|462413804|gb|EMJ18853.1|/0/hypothetical protein PRUPE_ppa000356mg [Prunus persica]
miR1024a	0.01	2571.7	17.9724	Up	0	CL3493.Contig2_All	7.8279	9.8084	0.325392	-	Up--	0.00189336	-	GO:0005886//plasma membrane	-	-	gi|359479237|ref|XP_002265745.2|/1.89505e-101/PREDICTED: protein IQ-DOMAIN 1-like [Vitis vinifera]
miR1024a	0.01	2571.7	17.9724	Up	0	Unigene4009_All	0.8343	6.7744	3.02146	Up	Up-Up	1.61e-12	-	-	-	-	gi|116783198|gb|ABK22833.1|/2.69265e-34/unknown [Picea sitchensis]
miR1026a	0.01	2.8627	8.16123	Up	1.83e-17	Unigene3_All	3.5354	7.0708	1	Up	Up-Up	1.53e-08	-	-	-	-	-
miR1028a-3p	0.01	4.0078	8.64667	Up	3.7e-24	CL2152.Contig4_All	47.7294	55.5452	0.218784	-	Up--	7.89e-31	K03655|1|1e-26|122|gmx:100806552|ATP-dependent DNA helicase RecG [EC:3.6.4.12];K15360|3|1e-08|63.2|vvi:100253596|centromere protein X	-	-	-	gi|147826806|emb|CAN63950.1|/0/hypothetical protein VITISV_032357 [Vitis vinifera]
miR1028a-3p	0.01	4.0078	8.64667	Up	3.7e-24	Unigene11352_All	7.1386	8.3349	0.223524	-	Up--	0.0237236	K14508|1|1e-171|602|vvi:100250996|regulatory protein NPR1	GO:0044424//intracellular part	-	GO:0006952//defense response;GO:0051707//response to other organism	gi|225444879|ref|XP_002281475.1|/1.93886e-170/PREDICTED: regulatory protein NPR1 [Vitis vinifera]
miR1028a-5p	0.01	3.9037	8.6087	Up	1.5e-23	CL730.Contig6_All	10.5988	8.1599	-0.377278	-	Up--	0.00047681	K00225|1|1e-14|80.5|bdi:100840661|L-galactono-1,4-lactone dehydrogenase [EC:1.3.2.3]	-	GO:0016491//oxidoreductase activity	-	gi|148910140|gb|ABR18152.1|/1.0076e-175/unknown [Picea sitchensis]
miR1028a-5p	0.01	3.9037	8.6087	Up	1.5e-23	CL4856.Contig1_All	0.8956	1.994	1.15474	Up	Up-Up	7.62e-06	K15174|1|2e-176|617|vvi:100254912|RNA polymerase II-associated factor 1	-	-	GO:0009910//negative regulation of flower development;GO:0009640//photomorphogenesis;GO:0010388//cullin deneddylation;GO:0016567//protein ubiquitination;GO:0016579//protein deubiquitination;GO:0045893//positive regulation of transcription, DNA-dependent;GO:0016571//histone methylation	gi|460379787|ref|XP_004235642.1|/2.04351e-173/PREDICTED: uncharacterized protein LOC101254885 [Solanum lycopersicum]
miR1028a-5p	0.01	3.9037	8.6087	Up	1.5e-23	CL4856.Contig2_All	0.3703	0.6646	0.843792	-	Up--	0.0505686	K15174|1|2e-176|617|vvi:100254912|RNA polymerase II-associated factor 1	-	-	GO:0009910//negative regulation of flower development;GO:0009640//photomorphogenesis;GO:0010388//cullin deneddylation;GO:0016567//protein ubiquitination;GO:0016579//protein deubiquitination;GO:0045893//positive regulation of transcription, DNA-dependent;GO:0016571//histone methylation	gi|460379787|ref|XP_004235642.1|/2.00599e-173/PREDICTED: uncharacterized protein LOC101254885 [Solanum lycopersicum]
miR1028a-5p	0.01	3.9037	8.6087	Up	1.5e-23	CL4856.Contig3_All	0.7282	0.6012	-0.27649	-	Up--	0.473678	K15174|1|1e-174|612|vvi:100254912|RNA polymerase II-associated factor 1	-	-	GO:0009910//negative regulation of flower development;GO:0009640//photomorphogenesis;GO:0010388//cullin deneddylation;GO:0016567//protein ubiquitination;GO:0016579//protein deubiquitination;GO:0045893//positive regulation of transcription, DNA-dependent;GO:0016571//histone methylation	gi|460379787|ref|XP_004235642.1|/3.12138e-173/PREDICTED: uncharacterized protein LOC101254885 [Solanum lycopersicum]
miR1028a-5p	0.01	3.9037	8.6087	Up	1.5e-23	Unigene16590_All	1.5284	2.0353	0.413219	-	Up--	0.37571	K02691|1|2e-44|176|gmx:3989360|photosystem I subunit VII	GO:0009522//photosystem I;GO:0005739//mitochondrion;GO:0016021//integral to membrane;GO:0009533//chloroplast stromal thylakoid;GO:0009535//chloroplast thylakoid membrane;GO:0005886//plasma membrane	GO:0008137//NADH dehydrogenase (ubiquinone) activity;GO:0046872//metal ion binding;GO:0009055//electron carrier activity;GO:0051539//4 iron, 4 sulfur cluster binding	GO:0009773//photosynthetic electron transport in photosystem I;GO:0006354//DNA-dependent transcription, elongation;GO:0042773//ATP synthesis coupled electron transport	gi|357467753|ref|XP_003604161.1|/1.13779e-56/NADH dehydrogenase subunit [Medicago truncatula]
miR1030h	1.0256	7.8074	2.92837	Up	1.7e-26	CL329.Contig1_All	3.5609	3.5647	0.00153874	-	Up--	0.992462	K10949|1|2e-81|302|vvi:100259001|ER lumen protein retaining receptor;K00036|2|1e-07|57.4|vvi:100266583|glucose-6-phosphate 1-dehydrogenase [EC:1.1.1.49]	-	-	-	gi|147843238|emb|CAN78444.1|/7.53007e-150/hypothetical protein VITISV_016801 [Vitis vinifera]
miR1030h	1.0256	7.8074	2.92837	Up	1.7e-26	CL329.Contig4_All	4.1285	4.2753	0.050408	-	Up--	0.72964	K10949|1|7e-60|230|vvi:100259001|ER lumen protein retaining receptor	-	-	-	gi|147794666|emb|CAN78025.1|/7.84328e-129/hypothetical protein VITISV_031335 [Vitis vinifera]
miR1030h	1.0256	7.8074	2.92837	Up	1.7e-26	CL329.Contig5_All	5.1177	3.932	-0.380232	-	Up--	0.00352026	K10949|1|2e-80|299|vvi:100259001|ER lumen protein retaining receptor;K00036|2|4e-07|55.8|vvi:100266583|glucose-6-phosphate 1-dehydrogenase [EC:1.1.1.49]	-	-	-	gi|147843238|emb|CAN78444.1|/6.40095e-150/hypothetical protein VITISV_016801 [Vitis vinifera]
miR1030h	1.0256	7.8074	2.92837	Up	1.7e-26	CL691.Contig5_All	0.754	1.3219	0.809977	-	Up--	0.0100151	K03136|1|0.0|639|vvi:100263299|transcription initiation factor TFIIE subunit alpha	GO:0005673//transcription factor TFIIE complex	GO:0043565//sequence-specific DNA binding	GO:0010048//vernalization response;GO:0006367//transcription initiation from RNA polymerase II promoter;GO:0048573//photoperiodism, flowering;GO:0000956//nuclear-transcribed mRNA catabolic process;GO:0000394//RNA splicing, via endonucleolytic cleavage and ligation;GO:0007346//regulation of mitotic cell cycle;GO:0006487//protein N-linked glycosylation	gi|148906904|gb|ABR16597.1|/0/unknown [Picea sitchensis]
miR1030h	1.0256	7.8074	2.92837	Up	1.7e-26	Unigene131_All	15.3219	13.732	-0.158053	-	Up--	0.0110112	-	-	-	-	gi|225450071|ref|XP_002274296.1|/1.79768e-166/PREDICTED: protein OBERON 4-like [Vitis vinifera]
miR1030h	1.0256	7.8074	2.92837	Up	1.7e-26	Unigene672_All	4.1192	4.1671	0.0166795	-	Up--	0.961902	-	GO:0044464//cell part	-	-	gi|224060265|ref|XP_002300113.1|/1.26423e-31/predicted protein [Populus trichocarpa]
miR1030h	1.0256	7.8074	2.92837	Up	1.7e-26	Unigene6756_All	22.2524	14.6546	-0.602607	-	Up--	3.39e-10	-	-	-	-	-
miR1044-3p	0.01	26.7012	11.3827	Up	8.06e-157	CL1958.Contig5_All	7.8181	4.2515	-0.878846	-	Up--	6.09e-07	K05666|1|2e-54|211|olu:OSTLU_35503|ATP-binding cassette, subfamily C (CFTR/MRP), member 2;K05657|2|4e-17|87.4|smo:SELMODRAFT_445846|ATP-binding cassette, subfamily B (MDR/TAP), member 10;K05658|3|8e-16|83.2|ath:AT5G46540|ATP-binding cassette, subfamily B (MDR/TAP), member 1;K02021|5|2e-15|81.6|ath:AT5G03910|putative ABC transport system ATP-binding protein	GO:0016021//integral to membrane	GO:0042626//ATPase activity, coupled to transmembrane movement of substances;GO:0005524//ATP binding	GO:0055085//transmembrane transport;GO:0006200//ATP catabolic process	gi|462409590|gb|EMJ14924.1|/3.86134e-166/hypothetical protein PRUPE_ppa000355mg [Prunus persica]
miR1044-3p	0.01	26.7012	11.3827	Up	8.06e-157	CL2596.Contig2_All	1.341	1.2013	-0.158713	-	Up--	0.47444	K10908|1|0.0|1204|osa:4346491|DNA-directed RNA polymerase, mitochondrial [EC:2.7.7.6]	GO:0009536//plastid	GO:0003899//DNA-directed RNA polymerase activity;GO:0003677//DNA binding	GO:0044767;GO:0009791//post-embryonic development;GO:0048608//reproductive structure development;GO:0006351//transcription, DNA-dependent	gi|115478128|ref|NP_001062659.1|/0/Os09g0246200 [Oryza sativa Japonica Group]
miR1044-3p	0.01	26.7012	11.3827	Up	8.06e-157	CL4459.Contig2_All	0.6319	0.4561	-0.470346	-	Up--	0.155101	K01537|1|0.0|1552|pop:POPTR_731397|Ca2+-transporting ATPase [EC:3.6.3.8]	GO:0030176//integral to endoplasmic reticulum membrane;GO:0005886//plasma membrane	GO:0016758//transferase activity, transferring hexosyl groups;GO:0046872//metal ion binding;GO:0005388//calcium-transporting ATPase activity;GO:0005524//ATP binding	GO:0010042//response to manganese ion;GO:0030026//cellular manganese ion homeostasis;GO:0006816//calcium ion transport;GO:0006754//ATP biosynthetic process;GO:0046686//response to cadmium ion;GO:0006828//manganese ion transport	gi|359489590|ref|XP_002264585.2|/0/PREDICTED: calcium-transporting ATPase, endoplasmic reticulum-type-like [Vitis vinifera]
miR1044-3p	0.01	26.7012	11.3827	Up	8.06e-157	CL4459.Contig3_All	0.4295	1.1729	1.44935	Up	Up-Up	3.88e-07	K01537|1|0.0|1552|pop:POPTR_731397|Ca2+-transporting ATPase [EC:3.6.3.8]	GO:0030176//integral to endoplasmic reticulum membrane;GO:0005886//plasma membrane	GO:0016758//transferase activity, transferring hexosyl groups;GO:0046872//metal ion binding;GO:0005388//calcium-transporting ATPase activity;GO:0005524//ATP binding	GO:0010042//response to manganese ion;GO:0030026//cellular manganese ion homeostasis;GO:0006816//calcium ion transport;GO:0006754//ATP biosynthetic process;GO:0046686//response to cadmium ion;GO:0006828//manganese ion transport	gi|359489590|ref|XP_002264585.2|/0/PREDICTED: calcium-transporting ATPase, endoplasmic reticulum-type-like [Vitis vinifera]
miR1044-3p	0.01	26.7012	11.3827	Up	8.06e-157	Unigene7048_All	16.3625	9.1146	-0.844142	-	Up--	3.61e-22	K01177|1|3e-123|441|ppp:PHYPADRAFT_118142|beta-amylase [EC:3.2.1.2]	-	GO:0016787//hydrolase activity	GO:0008152//metabolic process	gi|462419424|gb|EMJ23687.1|/1.31031e-129/hypothetical protein PRUPE_ppa004116mg [Prunus persica]
miR1044-3p	0.01	26.7012	11.3827	Up	8.06e-157	Unigene20221_All	3.0203	2.9128	-0.0522852	-	Up--	0.799712	-	-	-	-	gi|470146682|ref|XP_004308951.1|/3.10994e-29/PREDICTED: uncharacterized protein LOC101303465 [Fragaria vesca subsp. vesca]
miR1044-3p	0.01	26.7012	11.3827	Up	8.06e-157	Unigene20569_All	110.262	54.5789	-1.01452	Down	Up-Down	8.81e-167	K04371|1|0.0|667|ppp:PHYPADRAFT_126277|extracellular signal-regulated kinase 1/2 [EC:2.7.11.24]	GO:0005737//cytoplasm;GO:0005634//nucleus	GO:0004707//MAP kinase activity;GO:0005524//ATP binding	GO:0042539//hypotonic salinity response;GO:0006468//protein phosphorylation;GO:0009620//response to fungus;GO:0009409//response to cold;GO:0009861//jasmonic acid and ethylene-dependent systemic resistance;GO:0043622//cortical microtubule organization;GO:0009737//response to abscisic acid stimulus;GO:0006972//hyperosmotic response;GO:0080026//response to indolebutyric acid stimulus;GO:0000165//MAP…	gi|116789860|gb|ABK25416.1|/0/unknown [Picea sitchensis]
miR1074	0.01	2.082	7.70183	Up	6.7e-13	Unigene5695_All	20.6383	15.3737	-0.42486	-	Up--	1.21e-06	K10643|1|2e-10|65.5|vcn:VOLCADRAFT_108305|CCR4-NOT transcription complex subunit 4 [EC:6.3.2.19]	-	-	-	gi|148910455|gb|ABR18303.1|/3.77306e-66/unknown [Picea sitchensis]
miR1074	0.01	2.082	7.70183	Up	6.7e-13	Unigene13558_All	7.8514	5.5593	-0.498047	-	Up--	0.00035385	-	-	-	-	gi|225425861|ref|XP_002266100.1|/3.98079e-37/PREDICTED: uncharacterized protein LOC100244315 [Vitis vinifera]
miR1077-5p	199.433	0.01	-14.2836	Down	0	CL25.Contig1_All	2.637	0.1236	-4.41515	Down	Down-Down	4.84e-06	-	GO:0005829//cytosol;GO:0005634//nucleus;GO:0005886//plasma membrane	-	GO:0009737//response to abscisic acid stimulus	gi|116792635|gb|ABK26441.1|/1.48067e-26/unknown [Picea sitchensis]
miR1077-5p	199.433	0.01	-14.2836	Down	0	CL173.Contig4_All	3.6461	1.0623	-1.77916	Down	Down-Down	2.77e-24	K03013|1|3e-32|139|vvi:100258335|DNA-directed RNA polymerases I, II, and III subunit RPABC1;K06685|2|3e-18|93.2|aly:ARALYDRAFT_492950|maintenance of ploidy protein MOB1 (MPS1 binder 1);K13457|4|1e-17|90.9|vvi:100252764|disease resistance protein RPM1	-	-	-	gi|321530320|gb|ADW94527.1|/4.67084e-161/putative TIR-NBS-LRR protein [Pinus monticola]
miR1077-5p	199.433	0.01	-14.2836	Down	0	CL5191.Contig2_All	5.223	6.0959	0.222961	-	Down--	0.0406452	-	-	-	GO:0044763;GO:0016043//cellular component organization	gi|255583593|ref|XP_002532552.1|/3.93844e-135/conserved hypothetical protein [Ricinus communis]
miR1077-5p	199.433	0.01	-14.2836	Down	0	Unigene13435_All	3.227	2.9041	-0.152102	-	Down--	0.388948	K02878|1|1e-28|126|vvi:4025020|large subunit ribosomal protein L16	GO:0005840//ribosome;GO:0005739//mitochondrion	GO:0003735//structural constituent of ribosome;GO:0003723//RNA binding	GO:0006412//translation	gi|359392471|gb|AEV45798.1|/8.22021e-137/ribosomal protein S3 (mitochondrion) [Taxus cuspidata var. nana]
miR1077-5p	199.433	0.01	-14.2836	Down	0	Unigene13821_All	24.9944	15.8056	-0.661169	-	Down--	3.99e-18	K01867|1|0.0|680|vvi:100257528|tryptophanyl-tRNA synthetase [EC:6.1.1.2]	GO:0005829//cytosol	GO:0004830//tryptophan-tRNA ligase activity;GO:0005524//ATP binding	GO:0009165//nucleotide biosynthetic process;GO:0006436//tryptophanyl-tRNA aminoacylation	gi|148906625|gb|ABR16464.1|/0/unknown [Picea sitchensis]
miR1083	7.3845	101.808	3.78521	Up	0	Unigene11396_All	5.9472	8.3692	0.492879	-	Up--	3.14e-05	K14491|1|5e-75|280|smo:SELMODRAFT_418787|two-component response regulator ARR-B family	-	GO:0003677//DNA binding;GO:0003682//chromatin binding;GO:0000156//phosphorelay response regulator activity	GO:0035556//intracellular signal transduction;GO:0000160//two-component signal transduction system (phosphorelay);GO:0006355//regulation of transcription, DNA-dependent	gi|294461183|gb|ADE76155.1|/8.06442e-166/unknown [Picea sitchensis]
miR1097	1.7436	0.01	-7.44593	Down	7.54e-11	CL1857.Contig2_All	3.4457	5.1459	0.578626	-	Down--	3.41e-05	K14432|1|6e-79|294|vvi:100266389|ABA responsive element binding factor	-	-	-	gi|449446331|ref|XP_004140925.1|/8.13758e-83/PREDICTED: ABSCISIC ACID-INSENSITIVE 5-like protein 2-like [Cucumis sativus]
miR1097	1.7436	0.01	-7.44593	Down	7.54e-11	CL4940.Contig2_All	0.5263	1.5541	1.56212	Up	Down-Up	2.28e-05	K13495|1|4e-47|187|pop:POPTR_808453|cis-zeatin O-glucosyltransferase [EC:2.4.1.215]	-	GO:0016740//transferase activity	-	gi|357484697|ref|XP_003612636.1|/1.66418e-73/Cis-zeatin O-glucosyltransferase [Medicago truncatula]
miR1097	1.7436	0.01	-7.44593	Down	7.54e-11	CL6053.Contig2_All	7.0448	1.8696	-1.91383	Down	Down-Down	5.6e-31	K01205|1|0.0|894|vvi:100246821|alpha-N-acetylglucosaminidase [EC:3.2.1.50]	-	GO:0004561//alpha-N-acetylglucosaminidase activity	GO:0008152//metabolic process	gi|225457148|ref|XP_002280399.1|/0/PREDICTED: alpha-N-acetylglucosaminidase-like [Vitis vinifera]
miR1097	1.7436	0.01	-7.44593	Down	7.54e-11	Unigene299_All	14.2047	5.944	-1.25686	Down	Down-Down	3.61e-42	K03691|1|1e-165|582|vvi:100254979|peptide-O-fucosyltransferase [EC:2.4.1.221]	GO:0005774//vacuolar membrane	-	GO:0007020//microtubule nucleation	gi|225441959|ref|XP_002264087.1|/1.52371e-164/PREDICTED: uncharacterized protein LOC100254979 isoform 1 [Vitis vinifera]
miR1097	1.7436	0.01	-7.44593	Down	7.54e-11	Unigene1286_All	3.6507	0.2695	-3.75982	Down	Down-Down	1.19e-09	-	-	-	-	-
miR1097	1.7436	0.01	-7.44593	Down	7.54e-11	Unigene1853_All	0.6939	0.2277	-1.60759	Down	Down-Down	0.36518	K15505|1|1e-10|62.8|gmx:100794452|DNA repair protein RAD5 [EC:3.6.4.-]	GO:0005634//nucleus	GO:0008270//zinc ion binding;GO:0003677//DNA binding;GO:0005524//ATP binding;GO:0004386//helicase activity	GO:0009294//DNA mediated transformation;GO:0045003//double-strand break repair via synthesis-dependent strand annealing;GO:0006261//DNA-dependent DNA replication	gi|449501639|ref|XP_004161424.1|/2.32485e-10/PREDICTED: putative SWI/SNF-related matrix-associated actin-dependent regulator of chromatin subfamily A member 3-like 2-like [Cucumis sativus]
miR1097	1.7436	0.01	-7.44593	Down	7.54e-11	Unigene3815_All	5.4122	0	-12.402	Down	Down-Down	1.19e-15	-	-	-	-	-
miR1097	1.7436	0.01	-7.44593	Down	7.54e-11	Unigene6639_All	5.0493	0.3106	-4.02295	Down	Down-Down	2.87e-08	-	-	-	-	gi|255547440|ref|XP_002514777.1|/4.95661e-13/serine-threonine protein kinase, plant-type, putative [Ricinus communis]
miR1097	1.7436	0.01	-7.44593	Down	7.54e-11	Unigene11582_All	1.9664	2.212	0.169795	-	Down--	0.580334	K11446|1|1e-28|125|ota:Ot08g01100|histone demethylase JARID1 [EC:1.14.11.-]	-	-	-	gi|356518921|ref|XP_003528124.1|/2.49247e-108/PREDICTED: lysine-specific demethylase REF6-like [Glycine max]
miR1097	1.7436	0.01	-7.44593	Down	7.54e-11	Unigene13428_All	6.8471	3.1666	-1.11256	Down	Down-Down	4.18e-23	K03126|1|3e-06|53.5|ath:AT3G10070|transcription initiation factor TFIID subunit 12;K14306|2|7e-06|52.0|rcu:RCOM_1609340|nuclear pore complex protein Nup62	-	-	-	gi|168011434|ref|XP_001758408.1|/8.48199e-41/predicted protein [Physcomitrella patens subsp. patens]
miR1097	1.7436	0.01	-7.44593	Down	7.54e-11	Unigene16433_All	16.0899	12.2023	-0.399002	-	Down--	1.05e-08	K14549|1|3e-12|72.8|ota:Ot15g01310|U3 small nucleolar RNA-associated protein 15;K14963|2|1e-10|67.4|cre:CHLREDRAFT_16794|COMPASS component SWD3	-	-	GO:0006486//protein glycosylation	gi|168021042|ref|XP_001763051.1|/0/predicted protein [Physcomitrella patens subsp. patens]
miR1097	1.7436	0.01	-7.44593	Down	7.54e-11	Unigene18264_All	3.0635	4.5886	0.582873	-	Down--	0.00865848	-	-	-	-	-
miR1105	0.01	14.5217	10.504	Up	1.28e-85	CL877.Contig2_All	0.0644	2.8504	5.46796	Up	Up-Up	9.73e-13	K14493|1|4e-42|169|ppp:PHYPADRAFT_118478|gibberellin receptor GID1 [EC:3.-.-.-];K13258|2|6e-34|142|gmx:547489|2-hydroxyisoflavanone dehydratase [EC:4.2.1.105]	-	-	-	gi|116791135|gb|ABK25869.1|/1.45279e-74/unknown [Picea sitchensis]
miR1105	0.01	14.5217	10.504	Up	1.28e-85	CL877.Contig4_All	0.2885	46.1157	7.32054	Up	Up-Up	2.03e-231	K14493|1|2e-43|174|ppp:PHYPADRAFT_118478|gibberellin receptor GID1 [EC:3.-.-.-];K13258|5|7e-35|145|gmx:547489|2-hydroxyisoflavanone dehydratase [EC:4.2.1.105]	-	-	-	gi|116791135|gb|ABK25869.1|/1.74371e-74/unknown [Picea sitchensis]
miR1105	0.01	14.5217	10.504	Up	1.28e-85	CL1439.Contig1_All	0	4.393	12.101	Up	Up-Up	1.29e-26	K14493|1|1e-31|135|ppp:PHYPADRAFT_118478|gibberellin receptor GID1 [EC:3.-.-.-]	-	-	-	gi|116791135|gb|ABK25869.1|/1.44348e-51/unknown [Picea sitchensis]
miR1105	0.01	14.5217	10.504	Up	1.28e-85	CL1439.Contig2_All	0	3.9821	11.9593	Up	Up-Up	1.66e-27	K14493|1|5e-31|133|ppp:PHYPADRAFT_118478|gibberellin receptor GID1 [EC:3.-.-.-]	-	-	-	gi|116791135|gb|ABK25869.1|/8.68829e-51/unknown [Picea sitchensis]
miR1105	0.01	14.5217	10.504	Up	1.28e-85	CL1439.Contig3_All	0	8.1082	12.9852	Up	Up-Up	1.44e-32	K14493|1|1e-31|134|ppp:PHYPADRAFT_118478|gibberellin receptor GID1 [EC:3.-.-.-]	-	-	-	gi|116791135|gb|ABK25869.1|/3.6716e-51/unknown [Picea sitchensis]
miR1105	0.01	14.5217	10.504	Up	1.28e-85	CL1439.Contig4_All	0	0.3477	8.4417	Up	Up-Up	0.0327644	K14493|1|2e-31|134|ppp:PHYPADRAFT_118478|gibberellin receptor GID1 [EC:3.-.-.-]	-	-	-	gi|116791135|gb|ABK25869.1|/4.30409e-51/unknown [Picea sitchensis]
miR1105	0.01	14.5217	10.504	Up	1.28e-85	CL1439.Contig5_All	0	1.4085	10.4599	Up	Up-Up	4.68e-09	K14493|1|2e-31|134|ppp:PHYPADRAFT_118478|gibberellin receptor GID1 [EC:3.-.-.-]	-	-	-	gi|116791135|gb|ABK25869.1|/7.19574e-51/unknown [Picea sitchensis]
miR1105	0.01	14.5217	10.504	Up	1.28e-85	CL1439.Contig6_All	0	0.8062	9.65499	Up	Up-Up	0.000136322	K14493|1|3e-31|133|ppp:PHYPADRAFT_118478|gibberellin receptor GID1 [EC:3.-.-.-]	-	-	-	gi|116791135|gb|ABK25869.1|/5.25366e-51/unknown [Picea sitchensis]
miR1105	0.01	14.5217	10.504	Up	1.28e-85	Unigene938_All	67.7407	38.4479	-0.817118	-	Up--	4.37e-119	K08819|1|0.0|807|vvi:100240938|cyclin-dependent kinase 12/13 [EC:2.7.11.22 2.7.11.23]	GO:0005886//plasma membrane	GO:0008353//RNA polymerase II carboxy-terminal domain kinase activity;GO:0005524//ATP binding	GO:0006468//protein phosphorylation	gi|225432386|ref|XP_002276606.1|/0/PREDICTED: probable serine/threonine-protein kinase At1g54610 [Vitis vinifera]
miR1169-3p	3.8461	13.4287	1.80385	Up	1.9e-25	CL1479.Contig2_All	6.0926	3.6834	-0.72602	-	Up--	1.01e-05	-	-	-	-	-
miR1169-3p	3.8461	13.4287	1.80385	Up	1.9e-25	CL1479.Contig6_All	0.4448	0.3405	-0.385502	-	Up--	0.605748	-	-	-	-	-
miR1169-3p	3.8461	13.4287	1.80385	Up	1.9e-25	CL1479.Contig7_All	0.4943	0.3405	-0.537732	-	Up--	0.459786	-	-	-	-	-
miR1169-3p	3.8461	13.4287	1.80385	Up	1.9e-25	CL1479.Contig8_All	0.5713	0.409	-0.482148	-	Up--	0.480886	-	-	-	-	-
miR1169-3p	3.8461	13.4287	1.80385	Up	1.9e-25	Unigene18887_All	10.9052	4.7706	-1.19277	Down	Up-Down	0.000493842	-	-	-	-	-
miR1312	17.6407	38.1	1.11088	Up	3.21e-34	CL616.Contig1_All	1.0639	5.3027	2.31736	Up	Up-Up	1.81e-31	-	-	-	-	gi|321530320|gb|ADW94527.1|/9.3892e-10/putative TIR-NBS-LRR protein [Pinus monticola]
miR1312	17.6407	38.1	1.11088	Up	3.21e-34	CL616.Contig3_All	4.2672	12.2638	1.52304	Up	Up-Up	4.13e-56	-	-	-	-	gi|34099660|gb|AAQ57134.1|/1.03091e-10/putative NBS-LRR protein G8029 [Pinus monticola]
miR1312	17.6407	38.1	1.11088	Up	3.21e-34	CL4210.Contig1_All	1.6186	8.6344	2.41535	Up	Up-Up	1.29e-81	K03013|1|1e-21|104|vvi:100258335|DNA-directed RNA polymerases I, II, and III subunit RPABC1;K06685|3|6e-16|85.5|pop:POPTR_554110|maintenance of ploidy protein MOB1 (MPS1 binder 1)	-	-	-	gi|321530320|gb|ADW94527.1|/8.12931e-129/putative TIR-NBS-LRR protein [Pinus monticola]
miR1312	17.6407	38.1	1.11088	Up	3.21e-34	Unigene5904_All	0.1292	2.0342	3.97678	Up	Up-Up	0.000164584	-	-	-	-	gi|21655193|gb|AAM28911.1|/6.07142e-27/NBS/LRR [Pinus taeda]
miR1312	17.6407	38.1	1.11088	Up	3.21e-34	Unigene18605_All	33.5662	23.7888	-0.496727	-	Up--	8.49e-18	K13407|1|6e-127|453|pop:POPTR_588365|cytochrome P450, family 94, subfamily A, polypeptide 1 (fatty acid omega-hydroxylase) [EC:1.14.-.-];K00517|4|1e-124|446|ath:AT3G56630|[EC:1.14.-.-]	-	GO:0046872//metal ion binding;GO:0016705//oxidoreductase activity, acting on paired donors, with incorporation or reduction of molecular oxygen;GO:0004497//monooxygenase activity	-	gi|294460145|gb|ADE75655.1|/1.27594e-153/unknown [Picea sitchensis]
miR1312	17.6407	38.1	1.11088	Up	3.21e-34	Unigene19064_All	18.3756	4.3098	-2.0921	Down	Up-Down	1.89e-30	-	-	-	-	gi|116790978|gb|ABK25811.1|/8.45072e-36/unknown [Picea sitchensis]
miR1439	83.1781	0.01	-13.022	Down	0	CL3976.Contig1_All	6.5589	2.8893	-1.18273	Down	Down-Down	1.53e-08	-	-	-	-	gi|462422788|gb|EMJ27051.1|/1.4854e-55/hypothetical protein PRUPE_ppa011708mg [Prunus persica]
miR1439	83.1781	0.01	-13.022	Down	0	CL3976.Contig2_All	0.5616	0.6983	0.314304	-	Down--	0.48371	-	-	-	-	gi|462422788|gb|EMJ27051.1|/2.63081e-55/hypothetical protein PRUPE_ppa011708mg [Prunus persica]
miR1439	83.1781	0.01	-13.022	Down	0	Unigene3270_All	6.6015	5.9305	-0.15464	-	Down--	0.40638	K01110|1|4e-51|200|smo:SELMODRAFT_132165|phosphatidylinositol-3,4,5-trisphosphate 3-phosphatase [EC:3.1.3.67]	-	GO:0004725//protein tyrosine phosphatase activity;GO:0008138//protein tyrosine/serine/threonine phosphatase activity	GO:0009555//pollen development;GO:0035335//peptidyl-tyrosine dephosphorylation;GO:0009860//pollen tube growth;GO:0030048//actin filament-based movement	gi|302818059|ref|XP_002990704.1|/4.5382e-50/hypothetical protein SELMODRAFT_132165 [Selaginella moellendorffii]
miR1439	83.1781	0.01	-13.022	Down	0	Unigene5647_All	35.193	33.5974	-0.0669389	-	Down--	0.296092	K01110|1|8e-133|472|smo:SELMODRAFT_132165|phosphatidylinositol-3,4,5-trisphosphate 3-phosphatase [EC:3.1.3.67]	-	GO:0004721//phosphoprotein phosphatase activity	GO:0009555//pollen development;GO:0006470//protein dephosphorylation;GO:0009860//pollen tube growth;GO:0030048//actin filament-based movement	gi|462411612|gb|EMJ16661.1|/2.13936e-135/hypothetical protein PRUPE_ppa006437mg [Prunus persica]
miR1439	83.1781	0.01	-13.022	Down	0	Unigene11363_All	4.3174	9.7133	1.1698	Up	Down-Up	9.68e-14	-	-	-	-	gi|116783089|gb|ABK22789.1|/5.92885e-17/unknown [Picea sitchensis]
miR156a	52.7684	111.854	1.08387	Up	2.45e-93	Unigene2828_All	8.2667	6.6763	-0.308263	-	Up--	0.120659	-	-	-	-	gi|116784916|gb|ABK23519.1|/7.52284e-56/unknown [Picea sitchensis]
miR156a	52.7684	111.854	1.08387	Up	2.45e-93	Unigene8136_All	3.0669	0.1776	-4.11008	Down	Up-Down	6.66e-05	-	-	-	-	gi|116786472|gb|ABK24119.1|/3.96261e-10/unknown [Picea sitchensis]
miR156a	52.7684	111.854	1.08387	Up	2.45e-93	Unigene16982_All	0.492	5.2787	3.42345	Up	Up-Up	4.22e-22	-	-	-	-	gi|294462463|gb|ADE76779.1|/6.74102e-23/unknown [Picea sitchensis]
miR156a	52.7684	111.854	1.08387	Up	2.45e-93	Unigene25866_All	0.2131	2.0973	3.29893	Up	Up-Up	0.0068766	-	-	-	-	-
miR159	9.7434	72.9729	2.90486	Up	1.67e-232	CL2326.Contig2_All	3.9024	4.4355	0.184735	-	Up--	0.391632	-	-	-	-	-
miR159	9.7434	72.9729	2.90486	Up	1.67e-232	Unigene750_All	2.7447	2.9548	0.106412	-	Up--	0.765796	K09422|1|4e-23|105|vvi:100248959|myb proto-oncogene protein, plant	-	-	-	gi|225449813|ref|XP_002275846.1|/4.95864e-22/PREDICTED: transcription factor GAMYB [Vitis vinifera]
miR159e-3p	0.01	62.3028	12.6051	Up	0	CL2326.Contig2_All	3.9024	4.4355	0.184735	-	Up--	0.391632	-	-	-	-	-
miR159e-3p	0.01	62.3028	12.6051	Up	0	Unigene750_All	2.7447	2.9548	0.106412	-	Up--	0.765796	K09422|1|4e-23|105|vvi:100248959|myb proto-oncogene protein, plant	-	-	-	gi|225449813|ref|XP_002275846.1|/4.95864e-22/PREDICTED: transcription factor GAMYB [Vitis vinifera]
miR164c	4787.92	919.135	-2.38105	Down	0	CL51.Contig3_All	3.9838	23.4797	2.5592	Up	Down-Up	8.04e-71	-	GO:0009505//plant-type cell wall;GO:0005576//extracellular region;GO:0016020//membrane	-	GO:0009664//plant-type cell wall organization;GO:0010119//regulation of stomatal movement;GO:0010114//response to red light;GO:0006949//syncytium formation	gi|116789983|gb|ABK25460.1|/2.6196e-131/unknown [Picea sitchensis]
miR164c	4787.92	919.135	-2.38105	Down	0	CL51.Contig5_All	0.7979	14.7468	4.20805	Up	Down-Up	8.11e-77	-	GO:0009505//plant-type cell wall;GO:0005576//extracellular region;GO:0016020//membrane	-	GO:0009664//plant-type cell wall organization;GO:0010119//regulation of stomatal movement;GO:0010114//response to red light;GO:0006949//syncytium formation	gi|116789983|gb|ABK25460.1|/1.02109e-131/unknown [Picea sitchensis]
miR164c	4787.92	919.135	-2.38105	Down	0	CL2905.Contig1_All	0.0942	0	-6.55766	Down	Down-Down	0.121087	-	-	-	-	gi|312204378|gb|ADQ47506.1|/8.93031e-74/cup-shaped cotyledon [Picea abies]
miR164c	4787.92	919.135	-2.38105	Down	0	CL2905.Contig2_All	3.0961	0.4961	-2.64175	Down	Down-Down	9.1e-21	-	GO:0005634//nucleus	GO:0003677//DNA binding;GO:0003700//sequence-specific DNA binding transcription factor activity	GO:0010223//secondary shoot formation;GO:0010160//formation of organ boundary;GO:0006355//regulation of transcription, DNA-dependent;GO:0009965//leaf morphogenesis;GO:0010072//primary shoot apical meristem specification;GO:0048504//regulation of timing of organ formation	gi|340805612|emb|CBV65835.1|/6.75053e-72/NACa protein [Ginkgo biloba]
miR164c	4787.92	919.135	-2.38105	Down	0	CL2905.Contig3_All	0.0568	0	-5.82782	Down	Down-Down	0.244108	-	GO:0005634//nucleus	GO:0003677//DNA binding;GO:0003700//sequence-specific DNA binding transcription factor activity	GO:0010223//secondary shoot formation;GO:0010160//formation of organ boundary;GO:0006355//regulation of transcription, DNA-dependent;GO:0009965//leaf morphogenesis;GO:0010072//primary shoot apical meristem specification;GO:0048504//regulation of timing of organ formation	gi|312204378|gb|ADQ47506.1|/1.28882e-44/cup-shaped cotyledon [Picea abies]
miR164c	4787.92	919.135	-2.38105	Down	0	CL2905.Contig4_All	4.3339	1.5162	-1.51521	Down	Down-Down	1.62e-13	-	-	-	-	gi|312204378|gb|ADQ47506.1|/2.01879e-99/cup-shaped cotyledon [Picea abies]
miR164c	4787.92	919.135	-2.38105	Down	0	Unigene20621_All	0.804	7.5184	3.22516	Up	Down-Up	8.94e-29	-	GO:0009505//plant-type cell wall;GO:0005576//extracellular region;GO:0016020//membrane	-	GO:0009664//plant-type cell wall organization;GO:0010119//regulation of stomatal movement;GO:0010114//response to red light;GO:0006949//syncytium formation	gi|116789983|gb|ABK25460.1|/3.25373e-131/unknown [Picea sitchensis]
miR164g-3p	104.05	14.3135	-2.86182	Down	0	CL3659.Contig3_All	2.1148	0.4248	-2.31567	Down	Down-Down	1.17e-07	-	-	GO:0003729//mRNA binding	-	gi|168052721|ref|XP_001778788.1|/9.27024e-35/predicted protein [Physcomitrella patens subsp. patens]
miR166e-3p	0.01	234.95	14.5201	Up	0	CL4524.Contig1_All	4.6103	10.9585	1.24912	Up	Up-Up	1.46e-25	K09338|1|0.0|1033|osa:4333544|homeobox-leucine zipper protein	GO:0005634//nucleus	GO:0003700//sequence-specific DNA binding transcription factor activity;GO:0043565//sequence-specific DNA binding	GO:0006355//regulation of transcription, DNA-dependent	gi|89514873|gb|ABD75311.1|/0/class III homeodomain-leucine zipper protein C3HDZ1 [Taxus globosa]
miR166e-3p	0.01	234.95	14.5201	Up	0	CL4524.Contig3_All	3.836	8.13	1.08365	Up	Up-Up	4.5e-24	K09338|1|0.0|1257|aly:ARALYDRAFT_314555|homeobox-leucine zipper protein	GO:0005634//nucleus	GO:0003700//sequence-specific DNA binding transcription factor activity;GO:0043565//sequence-specific DNA binding	GO:0006355//regulation of transcription, DNA-dependent	gi|89514875|gb|ABD75312.1|/0/class III homeodomain-leucine zipper protein C3HDZ2 [Taxus globosa]
miR166h-3p	1.8461	0.01	-7.52834	Down	1.91e-11	CL4524.Contig1_All	4.6103	10.9585	1.24912	Up	Down-Up	1.46e-25	K09338|1|0.0|1033|osa:4333544|homeobox-leucine zipper protein	GO:0005634//nucleus	GO:0003700//sequence-specific DNA binding transcription factor activity;GO:0043565//sequence-specific DNA binding	GO:0006355//regulation of transcription, DNA-dependent	gi|89514873|gb|ABD75311.1|/0/class III homeodomain-leucine zipper protein C3HDZ1 [Taxus globosa]
miR166h-3p	1.8461	0.01	-7.52834	Down	1.91e-11	CL4524.Contig3_All	3.836	8.13	1.08365	Up	Down-Up	4.5e-24	K09338|1|0.0|1257|aly:ARALYDRAFT_314555|homeobox-leucine zipper protein	GO:0005634//nucleus	GO:0003700//sequence-specific DNA binding transcription factor activity;GO:0043565//sequence-specific DNA binding	GO:0006355//regulation of transcription, DNA-dependent	gi|89514875|gb|ABD75312.1|/0/class III homeodomain-leucine zipper protein C3HDZ2 [Taxus globosa]
miR167d-3p	0.01	3.7475	8.54978	Up	1.23e-22	CL4569.Contig2_All	7.5377	3.672	-1.03756	Down	Up-Down	2.6e-17	K00924|1|2e-104|378|aly:ARALYDRAFT_476729|[EC:2.7.1.-]	GO:0016023//cytoplasmic membrane-bounded vesicle;GO:0016020//membrane	GO:0016301//kinase activity	GO:0044237//cellular metabolic process	gi|462413221|gb|EMJ18270.1|/0/hypothetical protein PRUPE_ppa000986mg [Prunus persica]
miR167d-3p	0.01	3.7475	8.54978	Up	1.23e-22	Unigene2381_All	3.4093	3.5954	0.0766767	-	Up--	0.776608	-	GO:0016021//integral to membrane;GO:0016023//cytoplasmic membrane-bounded vesicle;GO:0005886//plasma membrane	GO:0004674//protein serine/threonine kinase activity;GO:0005524//ATP binding	GO:0006468//protein phosphorylation;GO:0051260//protein homooligomerization;GO:0010073//meristem maintenance;GO:0009808//lignin metabolic process;GO:0010152//pollen maturation	gi|255573382|ref|XP_002527617.1|/9.79132e-32/conserved hypothetical protein [Ricinus communis]
miR167j-3p	2.8205	0.01	-8.13981	Down	4.2e-17	CL1786.Contig2_All	1.5068	3.5274	1.22712	Up	Down-Up	6.23e-06	K00423|1|1e-43|175|ath:AT1G55570|L-ascorbate oxidase [EC:1.10.3.3]	GO:0016020//membrane;GO:0005618//cell wall	GO:0016491//oxidoreductase activity	-	gi|302753988|ref|XP_002960418.1|/6.63565e-55/hypothetical protein SELMODRAFT_229918 [Selaginella moellendorffii]
miR169k	105.075	350.863	1.73949	Up	0	Unigene5140_All	2.9162	0.5065	-2.52546	Down	Up-Down	3.86e-06	-	-	-	-	-
miR169k	105.075	350.863	1.73949	Up	0	Unigene6681_All	0	12.0291	13.5542	Up	Up-Up	1.22e-23	-	-	-	-	-
miR169k	105.075	350.863	1.73949	Up	0	Unigene24720_All	0	3.0882	11.5926	Up	Up-Up	0.000270502	-	-	-	-	-
miR172a	9.8973	947.711	6.58127	Up	0	CL1765.Contig3_All	0	0.6704	9.38888	Up	Up-Up	1.19e-09	K09284|1|2e-100|365|rcu:RCOM_0328910|AP2-like factor, euAP2 lineage	-	-	-	gi|82568548|dbj|BAE48516.1|/9.98196e-106/APETALA2-like protein [Gnetum parvifolium]
miR172a	9.8973	947.711	6.58127	Up	0	CL1765.Contig4_All	0	1.054	10.0417	Up	Up-Up	1.33e-15	K09284|1|2e-100|365|rcu:RCOM_0328910|AP2-like factor, euAP2 lineage	-	-	-	gi|82568548|dbj|BAE48516.1|/1.06466e-105/APETALA2-like protein [Gnetum parvifolium]
miR172a	9.8973	947.711	6.58127	Up	0	Unigene24535_All	0	1.3792	10.4296	Up	Up-Up	1.74e-05	-	-	-	-	gi|11181610|gb|AAG32658.1|AF253970_1/1.91141e-07/APETALA2-related transcription factor 1 [Picea abies]
miR172e-3p	0.01	933.813	16.5108	Up	0	CL1607.Contig1_All	5.0758	2.4078	-1.07592	Down	Up-Down	6.7e-05	K15078|1|6e-84|308|vvi:100250139|structure-specific endonuclease subunit SLX1 [EC:3.6.1.-];K15271|2|2e-40|164|rcu:RCOM_1095670|ATP-dependent DNA helicase HFM1/MER3 [EC:3.6.4.12];K03798|3|2e-38|157|rcu:RCOM_0340700|cell division protease FtsH [EC:3.4.24.-]	-	-	-	gi|294464140|gb|ADE77588.1|/5.5434e-112/unknown [Picea sitchensis]
miR172e-3p	0.01	933.813	16.5108	Up	0	CL1765.Contig3_All	0	0.6704	9.38888	Up	Up-Up	1.19e-09	K09284|1|2e-100|365|rcu:RCOM_0328910|AP2-like factor, euAP2 lineage	-	-	-	gi|82568548|dbj|BAE48516.1|/9.98196e-106/APETALA2-like protein [Gnetum parvifolium]
miR172e-3p	0.01	933.813	16.5108	Up	0	CL1765.Contig4_All	0	1.054	10.0417	Up	Up-Up	1.33e-15	K09284|1|2e-100|365|rcu:RCOM_0328910|AP2-like factor, euAP2 lineage	-	-	-	gi|82568548|dbj|BAE48516.1|/1.06466e-105/APETALA2-like protein [Gnetum parvifolium]
miR172e-3p	0.01	933.813	16.5108	Up	0	CL3544.Contig1_All	4.3867	5.6412	0.362866	-	Up--	0.000193571	K14404|1|2e-14|80.9|cme:CMF161C|cleavage and polyadenylation specificity factor subunit 4	-	GO:0005488//binding	-	gi|255558556|ref|XP_002520303.1|/6.77663e-152/protein with unknown function [Ricinus communis]
miR172e-3p	0.01	933.813	16.5108	Up	0	CL3544.Contig2_All	2.6864	0.5075	-2.40419	Down	Up-Down	4.46e-28	K14404|1|6e-11|68.9|cme:CMF161C|cleavage and polyadenylation specificity factor subunit 4	-	-	-	gi|255558556|ref|XP_002520303.1|/5.11332e-129/protein with unknown function [Ricinus communis]
miR172e-3p	0.01	933.813	16.5108	Up	0	CL3544.Contig3_All	1.3721	0.0557	-4.62256	Down	Up-Down	8.26e-25	K14404|1|2e-10|67.0|cme:CMF161C|cleavage and polyadenylation specificity factor subunit 4	-	-	-	gi|255558556|ref|XP_002520303.1|/4.88167e-129/protein with unknown function [Ricinus communis]
miR172e-3p	0.01	933.813	16.5108	Up	0	Unigene3365_All	12.8207	11.7023	-0.131683	-	Up--	0.281884	K12900|1|6e-48|189|aly:ARALYDRAFT_892527|FUS-interacting serine-arginine-rich protein 1;K12891|4|3e-20|97.8|mtr:MTR_5g070450|splicing factor, arginine/serine-rich 2	GO:0016607//nuclear speck	GO:0003676//nucleic acid binding	GO:0045132//meiotic chromosome segregation;GO:0033044//regulation of chromosome organization;GO:0000398//mRNA splicing, via spliceosome;GO:0042138//meiotic DNA double-strand break formation;GO:0007062//sister chromatid cohesion;GO:0007129//synapsis;GO:0007131//reciprocal meiotic recombination	gi|116793427|gb|ABK26743.1|/1.00054e-86/unknown [Picea sitchensis]
miR172e-3p	0.01	933.813	16.5108	Up	0	Unigene11429_All	7.2271	5.2683	-0.456079	-	Up--	0.000727544	K07976|1|8e-112|402|aly:ARALYDRAFT_496698|Rab family, other;K07933|5|1e-101|369|zma:100284549|Rab-like protein 3	GO:0005759//mitochondrial matrix;GO:0005615//extracellular space;GO:0016023//cytoplasmic membrane-bounded vesicle;GO:0005634//nucleus;GO:0009507//chloroplast	GO:0032555;GO:0004806//triglyceride lipase activity;GO:0004620//phospholipase activity;GO:0016992//lipoate synthase activity;GO:0047714//galactolipase activity;GO:0032550;GO:0051536//iron-sulfur cluster binding;GO:0003924//GTPase activity;GO:0035639//purine ribonucleoside triphosphate binding	GO:0009695//jasmonic acid biosynthetic process;GO:0009965//leaf morphogenesis;GO:0019344//cysteine biosynthetic process;GO:0032922//circadian regulation of gene expression;GO:0009117//nucleotide metabolic process;GO:0006636//unsaturated fatty acid biosynthetic process;GO:0009107//lipoate biosynthetic process;GO:0006766//vitamin metabolic process;GO:0030154//cell differentiation;GO:0009640//photom…	gi|255585889|ref|XP_002533618.1|/1.12056e-123/GTP-binding protein yptv3, putative [Ricinus communis]
miR172e-3p	0.01	933.813	16.5108	Up	0	Unigene24535_All	0	1.3792	10.4296	Up	Up-Up	1.74e-05	-	-	-	-	gi|11181610|gb|AAG32658.1|AF253970_1/1.91141e-07/APETALA2-related transcription factor 1 [Picea abies]
miR2592ap	0.01	11.1385	10.1213	Up	7.64e-66	CL3390.Contig3_All	11.8071	11.3966	-0.0510512	-	Up--	0.661118	K00236|1|2e-30|132|ppp:PhpafMp15|succinate dehydrogenase (ubiquinone) cytochrome b560 subunit;K04043|2|3e-16|84.7|gmx:100814039|molecular chaperone DnaK	GO:0044424//intracellular part;GO:0016020//membrane	GO:0016627//oxidoreductase activity, acting on the CH-CH group of donors;GO:0005488//binding	GO:0055114//oxidation-reduction process	gi|308072487|dbj|BAJ22105.1|/5.03689e-40/succinate dehydrogenase cytochrome subunit 3 [Cycas taitungensis]
miR2592ap	0.01	11.1385	10.1213	Up	7.64e-66	CL3390.Contig4_All	6.8377	1.8252	-1.90546	Down	Up-Down	3.28e-19	K00236|1|5e-31|134|ppp:PhpafMp15|succinate dehydrogenase (ubiquinone) cytochrome b560 subunit;K04043|2|3e-16|84.7|gmx:100814039|molecular chaperone DnaK	GO:0005739//mitochondrion;GO:0044425//membrane part	GO:0005488//binding;GO:0000104//succinate dehydrogenase activity	GO:0055114//oxidation-reduction process;GO:0006091//generation of precursor metabolites and energy	gi|308072487|dbj|BAJ22105.1|/2.01762e-41/succinate dehydrogenase cytochrome subunit 3 [Cycas taitungensis]
miR2592ap	0.01	11.1385	10.1213	Up	7.64e-66	CL3390.Contig5_All	2.3132	0.9422	-1.29578	Down	Up-Down	0.000115752	K00236|1|4e-31|134|ppp:PhpafMp15|succinate dehydrogenase (ubiquinone) cytochrome b560 subunit;K04043|2|1e-09|62.8|gmx:100814039|molecular chaperone DnaK	GO:0005739//mitochondrion;GO:0044425//membrane part	GO:0005488//binding;GO:0000104//succinate dehydrogenase activity	GO:0055114//oxidation-reduction process;GO:0006091//generation of precursor metabolites and energy	gi|308072487|dbj|BAJ22105.1|/1.93405e-41/succinate dehydrogenase cytochrome subunit 3 [Cycas taitungensis]
miR2619b-5p	2.4102	6.7143	1.47808	Up	1.8e-10	CL5614.Contig2_All	1.7097	0.1578	-3.43757	Down	Up-Down	1.79e-07	-	-	-	-	gi|321530322|gb|ADW94528.1|/1.72755e-46/putative truncated TIR-NBS-LRR protein [Pinus monticola]
miR2643a	0.01	139.596	13.769	Up	0	CL616.Contig1_All	1.0639	5.3027	2.31736	Up	Up-Up	1.81e-31	-	-	-	-	gi|321530320|gb|ADW94527.1|/9.3892e-10/putative TIR-NBS-LRR protein [Pinus monticola]
miR2643a	0.01	139.596	13.769	Up	0	CL616.Contig3_All	4.2672	12.2638	1.52304	Up	Up-Up	4.13e-56	-	-	-	-	gi|34099660|gb|AAQ57134.1|/1.03091e-10/putative NBS-LRR protein G8029 [Pinus monticola]
miR2643a	0.01	139.596	13.769	Up	0	Unigene5904_All	0.1292	2.0342	3.97678	Up	Up-Up	0.000164584	-	-	-	-	gi|21655193|gb|AAM28911.1|/6.07142e-27/NBS/LRR [Pinus taeda]
miR2645	0.01	6.7143	9.39109	Up	5.57e-40	CL3314.Contig2_All	8.4118	8.0522	-0.0630315	-	Up--	0.55834	K14674|1|0.0|984|pop:POPTR_560432|TAG lipase / steryl ester hydrolase / phospholipase A2 / LPA acyltransferase [EC:3.1.1.3 3.1.1.13 3.1.1.4 2.3.1.51]	GO:0012511//monolayer-surrounded lipid storage body	GO:0004806//triglyceride lipase activity;GO:0005525//GTP binding	GO:0016558//protein import into peroxisome matrix;GO:0044265//cellular macromolecule catabolic process;GO:0019433//triglyceride catabolic process;GO:0006635//fatty acid beta-oxidation	gi|462398843|gb|EMJ04511.1|/0/hypothetical protein PRUPE_ppa001336mg [Prunus persica]
miR2645	0.01	6.7143	9.39109	Up	5.57e-40	CL3873.Contig2_All	1.633	0.4592	-1.83033	Down	Up-Down	0.00325822	-	-	-	-	gi|148906833|gb|ABR16562.1|/5.74602e-25/unknown [Picea sitchensis]
miR2645	0.01	6.7143	9.39109	Up	5.57e-40	Unigene4673_All	18.0021	15.9482	-0.174772	-	Up--	0.000176323	K09533|1|0.0|2511|smo:SELMODRAFT_165973|DnaJ homolog subfamily C member 13;K09517|3|5e-06|53.1|ota:Ot05g00270|DnaJ homolog subfamily B member 11	GO:0005774//vacuolar membrane;GO:0005770//late endosome;GO:0005802//trans-Golgi network;GO:0005794//Golgi apparatus;GO:0005783//endoplasmic reticulum;GO:0005634//nucleus;GO:0005886//plasma membrane	GO:0031072//heat shock protein binding	GO:0009958//positive gravitropism;GO:0042594//response to starvation;GO:0006623//protein targeting to vacuole;GO:0006457//protein folding;GO:0009660//amyloplast organization;GO:0051301//cell division;GO:0009959//negative gravitropism;GO:0007033//vacuole organization;GO:0006897//endocytosis;GO:0007032//endosome organization;GO:0009793//embryo development ending in seed dormancy	gi|225445342|ref|XP_002281542.1|/0/PREDICTED: dnaJ homolog subfamily C member 13-like [Vitis vinifera]
miR2645	0.01	6.7143	9.39109	Up	5.57e-40	Unigene15754_All	4.7545	10.8094	1.18492	Up	Up-Up	3.7e-38	-	GO:0005634//nucleus;GO:0005886//plasma membrane	-	-	gi|470144100|ref|XP_004307703.1|/1.66127e-158/PREDICTED: uncharacterized protein LOC101295081 [Fragaria vesca subsp. vesca]
miR2645	0.01	6.7143	9.39109	Up	5.57e-40	Unigene20152_All	44.377	157.022	1.82308	Up	Up-Up	0	K15400|1|4e-59|227|rcu:RCOM_1447050|omega-hydroxypalmitate O-feruloyl transferase [EC:2.3.1.188]	-	GO:0016740//transferase activity	-	gi|53690152|gb|AAU89980.1|/0/taxadien-5-alpha-ol-O-acetyltransferase [Taxus cuspidata]
miR2645	0.01	6.7143	9.39109	Up	5.57e-40	Unigene25065_All	0.3184	2.3502	2.88387	Up	Up-Up	0.001468	-	GO:0043234//protein complex;GO:0015630//microtubule cytoskeleton;GO:0044430//cytoskeletal part	GO:0017111//nucleoside-triphosphatase activity;GO:0000166//nucleotide binding	GO:0009987//cellular process	gi|168023910|ref|XP_001764480.1|/1.49063e-25/predicted protein [Physcomitrella patens subsp. patens]
miR2674	0.01	6.6623	9.37988	Up	1.12e-39	Unigene952_All	80.8486	54.1414	-0.578491	-	Up--	9.28e-51	K13412|1|0.0|805|gmx:100809838|calcium-dependent protein kinase [EC:2.7.11.1]	GO:0005737//cytoplasm;GO:0005634//nucleus;GO:0005886//plasma membrane	GO:0005509//calcium ion binding;GO:0005524//ATP binding;GO:0004683//calmodulin-dependent protein kinase activity;GO:0004698//calcium-dependent protein kinase C activity	GO:0006468//protein phosphorylation;GO:0009651//response to salt stress;GO:0009738//abscisic acid mediated signaling pathway	gi|224284387|gb|ACN39928.1|/0/unknown [Picea sitchensis]
miR2873b	1.282	3.0709	1.26027	Up	0.00014237	CL9.Contig2_All	1.2574	0.9454	-0.411447	-	Up--	0.111054	K04733|1|1e-58|227|smo:SELMODRAFT_159261|interleukin-1 receptor-associated kinase 4 [EC:2.7.11.1];K13416|2|3e-58|225|rcu:RCOM_1534760|brassinosteroid insensitive 1-associated receptor kinase 1 [EC:2.7.10.1 2.7.11.1]	-	GO:0016772//transferase activity, transferring phosphorus-containing groups	GO:0009987//cellular process	gi|302761328|ref|XP_002964086.1|/2.11966e-143/hypothetical protein SELMODRAFT_81021 [Selaginella moellendorffii]
miR2873b	1.282	3.0709	1.26027	Up	0.00014237	Unigene5666_All	24.7493	13.184	-0.9086	-	Up--	3.26e-13	-	-	-	-	gi|116787385|gb|ABK24489.1|/3.21223e-44/unknown [Picea sitchensis]
miR2912a	0.01	7.8594	9.61828	Up	1.13e-46	CL5257.Contig1_All	0.4816	0.0593	-3.02173	Down	Up-Down	0.0201304	-	-	-	-	-
miR2916	6213.03	2445.22	-1.34533	Down	0	Unigene5040_All	9.9632	9.1682	-0.119971	-	Down--	0.174068	K01115|1|2e-08|60.1|vcn:VOLCADRAFT_99471|phospholipase D [EC:3.1.4.4];K01051|4|6e-06|52.0|gmx:100776781|pectinesterase [EC:3.1.1.11];K12616|5|7e-06|51.6|gmx:100778070|enhancer of mRNA-decapping protein 4	GO:0005634//nucleus	-	-	gi|225425069|ref|XP_002270763.1|/0/PREDICTED: uncharacterized protein LOC100247878 [Vitis vinifera]
miR2919	0.01	2.7586	8.10779	Up	7.42e-17	CL646.Contig1_All	1.515	1.2782	-0.245204	-	Up--	0.237028	K11228|1|8e-74|277|ota:Ot13g01170|mitogen-activated protein kinase kinase kinase [EC:2.7.11.1];K13414|2|1e-70|266|vvi:100241228|mitogen-activated protein kinase kinase kinase 1, plant [EC:2.7.11.25]	-	GO:0004672//protein kinase activity	GO:0016310//phosphorylation	gi|148910031|gb|ABR18099.1|/0/unknown [Picea sitchensis]
miR2919	0.01	2.7586	8.10779	Up	7.42e-17	CL646.Contig2_All	0.6895	0.401	-0.781948	-	Up--	0.0269714	K13414|1|2e-71|269|vvi:100241228|mitogen-activated protein kinase kinase kinase 1, plant [EC:2.7.11.25];K11228|2|6e-71|268|ota:Ot13g01170|mitogen-activated protein kinase kinase kinase [EC:2.7.11.1]	-	-	-	gi|148910031|gb|ABR18099.1|/0/unknown [Picea sitchensis]
miR2919	0.01	2.7586	8.10779	Up	7.42e-17	CL646.Contig3_All	0.0282	0	-4.81762	Down	Up-Down	0.244108	K13414|1|2e-71|269|vvi:100241228|mitogen-activated protein kinase kinase kinase 1, plant [EC:2.7.11.25];K11228|2|7e-71|268|ota:Ot13g01170|mitogen-activated protein kinase kinase kinase [EC:2.7.11.1]	-	-	GO:0010103//stomatal complex morphogenesis;GO:0009793//embryo development ending in seed dormancy;GO:0009913//epidermal cell differentiation;GO:0048468//cell development;GO:0016043//cellular component organization;GO:0010229//inflorescence development	gi|148910031|gb|ABR18099.1|/0/unknown [Picea sitchensis]
miR2919	0.01	2.7586	8.10779	Up	7.42e-17	CL5718.Contig2_All	25.965	14.7082	-0.819948	-	Up--	3.29e-24	K11982|1|9e-56|216|ppp:PHYPADRAFT_169900|E3 ubiquitin-protein ligase RNF115/126 [EC:6.3.2.19]	-	-	-	gi|116778816|gb|ABK21010.1|/3.05376e-61/unknown [Picea sitchensis]
miR3442-3p	0.01	2.1861	7.77222	Up	1.65e-13	CL1475.Contig1_All	0.2076	1.7168	3.04784	Up	Up-Up	4.59e-30	K11644|1|0.0|1684|vvi:100243213|paired amphipathic helix protein Sin3a	-	-	-	gi|296086479|emb|CBI32068.3|/0/unnamed protein product [Vitis vinifera]
miR3447-3p	1.8974	1101.46	9.18118	Up	0	CL6132.Contig1_All	3.5857	7.4999	1.06462	Up	Up-Up	0.000400248	-	-	-	-	-
miR3522	0.01	6.5582	9.35716	Up	4.56e-39	CL3170.Contig4_All	0.584	43.2391	6.21022	Up	Up-Up	0	K01535|1|0.0|1141|vvi:100241576|H+-transporting ATPase [EC:3.6.3.6]	GO:0016021//integral to membrane;GO:0005886//plasma membrane	GO:0008553//hydrogen-exporting ATPase activity, phosphorylative mechanism;GO:0046872//metal ion binding;GO:0005524//ATP binding	GO:0007131//reciprocal meiotic recombination;GO:0044036//cell wall macromolecule metabolic process;GO:0045132//meiotic chromosome segregation;GO:0033044//regulation of chromosome organization;GO:0009651//response to salt stress;GO:0042138//meiotic DNA double-strand break formation;GO:0006754//ATP biosynthetic process;GO:0006812//cation transport;GO:0007129//synapsis;GO:0006200//ATP catabolic proc…	gi|225456641|ref|XP_002270344.1|/0/PREDICTED: ATPase 11, plasma membrane-type [Vitis vinifera]
miR3624-3p	0.4615	1.2492	1.4366	Up	0.00796798	Unigene9805_All	12.7481	31.8578	1.32136	Up	Up-Up	5.09e-26	K00924|1|3e-15|80.1|ath:AT1G28440|[EC:2.7.1.-];K08286|3|4e-13|73.2|ath:AT4G28490|protein-serine/threonine kinase [EC:2.7.11.-]	GO:0070825//micropyle;GO:0005886//plasma membrane	GO:0004674//protein serine/threonine kinase activity;GO:0005524//ATP binding	GO:0010103//stomatal complex morphogenesis;GO:0006499//N-terminal protein myristoylation;GO:0006944//cellular membrane fusion;GO:0010363//regulation of plant-type hypersensitive response;GO:0006612//protein targeting to membrane;GO:0043069//negative regulation of programmed cell death;GO:0046777//protein autophosphorylation;GO:0007169//transmembrane receptor protein tyrosine kinase signaling path…	gi|470127788|ref|XP_004299842.1|/1.29321e-27/PREDICTED: receptor-like protein kinase HSL1-like [Fragaria vesca subsp. vesca]
miR3630-5p	0.01	204.553	14.3202	Up	0	CL326.Contig1_All	3.7703	6.7188	0.833524	-	Up--	9.09e-14	K06685|1|9e-16|84.7|ath:AT4G19050|maintenance of ploidy protein MOB1 (MPS1 binder 1);K03013|2|4e-12|72.8|vvi:100258335|DNA-directed RNA polymerases I, II, and III subunit RPABC1	-	-	-	gi|168043924|ref|XP_001774433.1|/3.34819e-44/predicted protein [Physcomitrella patens subsp. patens]
miR3630-5p	0.01	204.553	14.3202	Up	0	CL326.Contig3_All	2.2132	7.763	1.81048	Up	Up-Up	1.89e-19	-	-	-	-	-
miR3631a-3p	0.01	4.1119	8.68366	Up	9.11e-25	Unigene26705_All	0	1.702	10.733	Up	Up-Up	0.00106508	-	-	-	-	-
miR3633b-5p	0.01	8.9004	9.79773	Up	9.26e-53	Unigene9291_All	16.4543	9.7478	-0.755316	-	Up--	1.6e-21	K00924|1|1e-43|115|ath:AT5G22850|[EC:2.7.1.-];K08245|5|2e-07|56.6|vcn:VOLCADRAFT_81669|phytepsin [EC:3.4.23.40]	-	GO:0016787//hydrolase activity	-	gi|357122155|ref|XP_003562781.1|/0/PREDICTED: aspartic proteinase-like protein 2-like [Brachypodium distachyon]
miR3633b-5p	0.01	8.9004	9.79773	Up	9.26e-53	Unigene13822_All	0.3075	2.2701	2.8841	Up	Up-Up	0.001468	-	-	-	-	-
miR3704a	0.01	7.0787	9.46734	Up	4.13e-42	CL6048.Contig2_All	56.3	32.5616	-0.789963	-	Up--	4.04e-36	K06236|1|1e-08|59.3|pop:POPTR_584471|collagen, type I/II/III/V/XI, alpha	-	-	-	gi|116792226|gb|ABK26281.1|/6.88656e-113/unknown [Picea sitchensis]
miR3704a	0.01	7.0787	9.46734	Up	4.13e-42	Unigene8088_All	1.3344	4.7808	1.84106	Up	Up-Up	5.73e-10	-	-	-	-	-
miR3704a	0.01	7.0787	9.46734	Up	4.13e-42	Unigene18812_All	82.8546	155.42	0.907515	-	Up--	2.48e-212	K14484|1|2e-54|212|ath:AT3G23050|auxin-responsive protein IAA	GO:0005634//nucleus	GO:0003700//sequence-specific DNA binding transcription factor activity	GO:0010154//fruit development;GO:0060777;GO:0010930//negative regulation of auxin mediated signaling pathway	gi|116787773|gb|ABK24636.1|/8.69397e-115/unknown [Picea sitchensis]
miR393b-5p	3.4358	0.01	-8.4245	Down	1.12e-20	Unigene11401_All	11.723	11.3355	-0.0484938	-	Down--	0.536856	-	GO:0043231//intracellular membrane-bounded organelle;GO:0005737//cytoplasm	-	-	gi|116787156|gb|ABK24392.1|/4.47287e-157/unknown [Picea sitchensis]
miR396b-3p	29.6405	159.635	2.42913	Up	0	Unigene6203_All	2.5436	1.53	-0.73334	-	Up--	0.185601	K03352|1|4e-09|57.8|aly:ARALYDRAFT_887862|anaphase-promoting complex subunit 5	-	-	GO:0044238//primary metabolic process;GO:0044763;GO:0044260;GO:0050794//regulation of cellular process	gi|449438945|ref|XP_004137248.1|/5.05163e-10/PREDICTED: anaphase-promoting complex subunit 5-like [Cucumis sativus]
miR396g-5p	19.0766	210.955	3.46706	Up	0	Unigene19909_All	1.281	2.8369	1.14704	Up	Up-Up	0.0189805	K15336|1|3e-18|89.4|vvi:100259391|tRNA (cytosine38-C5)-methyltransferase [EC:2.1.1.204]	-	-	-	gi|326507498|dbj|BAK03142.1|/2.09293e-36/predicted protein [Hordeum vulgare subsp. vulgare]
miR396g-5p	19.0766	210.955	3.46706	Up	0	Unigene25115_All	0	3.265	11.6729	Up	Up-Up	2.23e-06	-	-	-	-	-
miR397	0.01	11003.9	20.0696	Up	0	CL2309.Contig3_All	32.0937	5.2243	-2.61898	Down	Up-Down	1.23e-173	K00423|1|3e-62|238|ppp:PHYPADRAFT_163787|L-ascorbate oxidase [EC:1.10.3.3]	GO:0016023//cytoplasmic membrane-bounded vesicle;GO:0005576//extracellular region	GO:0016682//oxidoreductase activity, acting on diphenols and related substances as donors, oxygen as acceptor;GO:0005507//copper ion binding	GO:0044710	gi|410026611|gb|AFV52381.1|/0/laccase [Picea abies]
miR397a	5339.91	0.01	-19.0264	Down	0	CL6225.Contig5_All	1.1502	14.4657	3.65268	Up	Down-Up	1.45e-47	-	-	-	-	-
miR3980a-5p	42.2044	0.01	-12.0432	Down	7.98e-246	Unigene9253_All	13.329	8.6141	-0.629797	-	Down--	2.28e-09	K03142|1|2e-177|620|vvi:100253554|transcription initiation factor TFIIH subunit 2	GO:0005675//holo TFIIH complex;GO:0000439//core TFIIH complex	GO:0008270//zinc ion binding	GO:0006289//nucleotide-excision repair;GO:0006357//regulation of transcription from RNA polymerase II promoter;GO:0000394//RNA splicing, via endonucleolytic cleavage and ligation	gi|297746227|emb|CBI16283.3|/2.37487e-176/unnamed protein product [Vitis vinifera]
miR414	25.8457	53.8188	1.05819	Up	3.75e-44	CL4789.Contig2_All	41.8813	14.5377	-1.52651	Down	Up-Down	6.86e-62	-	GO:0005829//cytosol;GO:0005634//nucleus	GO:0003824//catalytic activity	GO:0008152//metabolic process	gi|116786257|gb|ABK24043.1|/2.93886e-92/unknown [Picea sitchensis]
miR414	25.8457	53.8188	1.05819	Up	3.75e-44	Unigene11597_All	3.0083	1.6881	-0.833548	-	Up--	0.000250658	K14709|1|8e-06|50.8|vcn:VOLCADRAFT_104214|solute carrier family 39 (zinc transporter), member 1/2/3;K01115|2|8e-06|50.8|vcn:VOLCADRAFT_99471|phospholipase D [EC:3.1.4.4]	-	-	-	gi|356574961|ref|XP_003555611.1|/2.22457e-44/PREDICTED: formin-like protein 11-like [Glycine max]
miR415	0.01	35.3934	11.7893	Up	1.24e-207	CL5352.Contig2_All	8.0561	22.1921	1.46189	Up	Up-Up	1.36e-29	-	GO:0016020//membrane;GO:0009536//plastid	-	GO:0006623//protein targeting to vacuole;GO:0016192//vesicle-mediated transport	gi|148909326|gb|ABR17762.1|/1.34924e-27/unknown [Picea sitchensis]
miR4226	59.8452	5.8816	-3.34695	Down	5.12e-218	Unigene13228_All	0	13.8323	13.7558	Up	Down-Up	9.85e-37	-	-	-	-	-
miR473a-5p	0.01	1.041	6.70183	Up	8.15e-07	Unigene26780_All	0.1144	1.4641	3.67786	Up	Up-Up	0.00108302	-	-	-	-	-
miR477a-3p	1.5897	0.01	-7.31261	Down	5.9e-10	Unigene4678_All	6.8086	1.6897	-2.01059	Down	Down-Down	2.18e-39	K02212|1|0.0|1187|vvi:100262415|minichromosome maintenance protein 4 (cell division control protein 54)	GO:0042555//MCM complex	GO:0003677//DNA binding;GO:0003678//DNA helicase activity;GO:0005524//ATP binding	GO:0006270//DNA replication initiation;GO:0032508//DNA duplex unwinding	gi|225427718|ref|XP_002274534.1|/0/PREDICTED: DNA replication licensing factor MCM4 [Vitis vinifera]
miR477a-3p	1.5897	0.01	-7.31261	Down	5.9e-10	Unigene11720_All	7.1653	37.6616	2.394	Up	Down-Up	3.27e-210	-	-	-	-	-
miR477a-5p	24.0509	5.1008	-2.2373	Down	5.04e-58	Unigene26780_All	0.1144	1.4641	3.67786	Up	Down-Up	0.00108302	-	-	-	-	-
miR5021	0.01	45.3348	12.1464	Up	9.51e-266	CL1598.Contig7_All	0.6121	0.1674	-1.87047	Down	Up-Down	7.9e-05	K14571|1|0.0|660|vvi:100261441|ribosome biogenesis ATPase	-	GO:0000166//nucleotide binding;GO:0016887//ATPase activity	GO:0000278//mitotic cell cycle;GO:0016579//protein deubiquitination;GO:0016571//histone methylation;GO:0030422//production of siRNA involved in RNA interference;GO:0010388//cullin deneddylation;GO:0009640//photomorphogenesis;GO:0016567//protein ubiquitination;GO:0035196//production of miRNAs involved in gene silencing by miRNA;GO:0045893//positive regulation of transcription, DNA-dependent;GO:004…	gi|297738362|emb|CBI27563.3|/0/unnamed protein product [Vitis vinifera]
miR5021	0.01	45.3348	12.1464	Up	9.51e-266	CL2107.Contig8_All	0.0754	0.0371	-1.02315	Down	Up-Down	0.61317	-	-	-	-	gi|388503568|gb|AFK39850.1|/4.93268e-25/unknown [Medicago truncatula]
miR5021	0.01	45.3348	12.1464	Up	9.51e-266	CL2107.Contig9_All	0.3051	0.1092	-1.48231	Down	Up-Down	0.0716794	K02261|1|6e-46|184|ppp:PhpafMp25|cytochrome c oxidase subunit 2	GO:0005743//mitochondrial inner membrane;GO:0070469//respiratory chain;GO:0016021//integral to membrane	GO:0005507//copper ion binding;GO:0004129//cytochrome-c oxidase activity	GO:0022900//electron transport chain	gi|323435040|ref|YP_004222255.1|/4.32284e-49/hypothetical protein BevumaM_p016 [Beta vulgaris subsp. maritima]
miR5021	0.01	45.3348	12.1464	Up	9.51e-266	CL2107.Contig11_All	3.1891	0.3412	-3.22446	Down	Up-Down	8.96e-27	K02261|1|7e-46|184|ppp:PhpafMp25|cytochrome c oxidase subunit 2	GO:0005743//mitochondrial inner membrane;GO:0070469//respiratory chain;GO:0016021//integral to membrane	GO:0005507//copper ion binding;GO:0004129//cytochrome-c oxidase activity	GO:0022900//electron transport chain	gi|323435040|ref|YP_004222255.1|/5.33681e-49/hypothetical protein BevumaM_p016 [Beta vulgaris subsp. maritima]
miR5021	0.01	45.3348	12.1464	Up	9.51e-266	CL3654.Contig3_All	6.0522	1.2916	-2.2283	Down	Up-Down	3.58e-29	K03125|1|1e-08|57.4|vcn:VOLCADRAFT_96746|transcription initiation factor TFIID subunit 1;K06640|3|7e-07|54.3|vcn:VOLCADRAFT_88866|serine/threonine-protein kinase ATR [EC:2.7.11.1];K14861|4|5e-06|51.6|rcu:RCOM_0934290|nucleolar pre-ribosomal-associated protein 1	-	-	-	gi|357475473|ref|XP_003608022.1|/3.38541e-51/hypothetical protein MTR_4g086650 [Medicago truncatula]
miR5021	0.01	45.3348	12.1464	Up	9.51e-266	Unigene1411_All	2.3439	11.0109	2.23195	Up	Up-Up	4.29e-14	-	-	-	-	gi|460410905|ref|XP_004250856.1|/6.54097e-06/PREDICTED: uncharacterized protein LOC101262986 [Solanum lycopersicum]
miR5021	0.01	45.3348	12.1464	Up	9.51e-266	Unigene4675_All	5.2397	4.0537	-0.370245	-	Up--	0.00779592	K15031|1|3e-170|597|vvi:100852464|transcription termination factor, mitochondrial	GO:0009506//plasmodesma;GO:0009507//chloroplast	-	-	gi|359475176|ref|XP_003631610.1|/3.96e-169/PREDICTED: uncharacterized protein LOC100852464 [Vitis vinifera]
miR5021	0.01	45.3348	12.1464	Up	9.51e-266	Unigene4751_All	2.7089	7.5547	1.47967	Up	Up-Up	1.74e-29	K13429|1|1e-68|260|ath:AT3G21630|chitin elicitor receptor kinase 1	GO:0005886//plasma membrane	GO:0008061//chitin binding;GO:0016301//kinase activity	GO:0071323//cellular response to chitin	gi|224133922|ref|XP_002327712.1|/4.19641e-138/predicted protein [Populus trichocarpa]
miR5021	0.01	45.3348	12.1464	Up	9.51e-266	Unigene7663_All	59.5839	26.3914	-1.17485	Down	Up-Down	7.16e-31	-	GO:0009507//chloroplast;GO:0005576//extracellular region;GO:0005829//cytosol;GO:0009506//plasmodesma;GO:0005886//plasma membrane	GO:0004197//cysteine-type endopeptidase activity;GO:0042802//identical protein binding	GO:0009611//response to wounding;GO:0009805//coumarin biosynthetic process;GO:0006816//calcium ion transport;GO:0009651//response to salt stress;GO:0007033//vacuole organization;GO:0015706//nitrate transport;GO:0048767//root hair elongation;GO:0007030//Golgi organization;GO:0016540//protein autoprocessing;GO:0010225//response to UV-C;GO:0006917//induction of apoptosis;GO:0010421//hydrogen peroxid…	gi|224112341|ref|XP_002316158.1|/3.62922e-27/predicted protein [Populus trichocarpa]
miR5021	0.01	45.3348	12.1464	Up	9.51e-266	Unigene11513_All	16.0189	25.1485	0.650697	-	Up--	6.11e-23	K15304|1|3e-82|305|pop:POPTR_797471|Ran-binding protein 3	GO:0044424//intracellular part	-	-	gi|116787381|gb|ABK24487.1|/1.9477e-147/unknown [Picea sitchensis]
miR5021	0.01	45.3348	12.1464	Up	9.51e-266	Unigene11980_All	17.4804	28.0145	0.680436	-	Up--	2.65e-06	K03070|1|1e-11|67.4|gmx:100793437|preprotein translocase subunit SecA	GO:0009941//chloroplast envelope;GO:0005886//plasma membrane	GO:0016772//transferase activity, transferring phosphorus-containing groups;GO:0005524//ATP binding	GO:0006886//intracellular protein transport;GO:0009790//embryo development	gi|356518567|ref|XP_003527950.1|/1.00765e-10/PREDICTED: uncharacterized protein LOC100793437 [Glycine max]
miR5021	0.01	45.3348	12.1464	Up	9.51e-266	Unigene18149_All	10.2903	5.1605	-0.995702	-	Up--	2.4e-13	K09338|1|9e-45|179|ath:AT3G01470|homeobox-leucine zipper protein	-	GO:0003677//DNA binding	-	gi|294462511|gb|ADE76802.1|/2.13352e-133/unknown [Picea sitchensis]
miR5021	0.01	45.3348	12.1464	Up	9.51e-266	Unigene18734_All	56.9246	55.785	-0.029175	-	Up--	0.665766	-	-	-	-	gi|116778967|gb|ABK21078.1|/4.12523e-27/unknown [Picea sitchensis]
miR5021	0.01	45.3348	12.1464	Up	9.51e-266	Unigene20344_All	3.7404	2.2541	-0.730641	-	Up--	0.00177099	K15691|1|1e-41|169|ppp:PHYPADRAFT_95181|E3 ubiquitin-protein ligase RFWD3 [EC:6.3.2.19]	-	-	-	gi|148907978|gb|ABR17109.1|/1.41206e-42/unknown [Picea sitchensis]
miR5021	0.01	45.3348	12.1464	Up	9.51e-266	Unigene21297_All	168.38	735.553	2.12711	Up	Up-Up	0	K01358|1|1e-27|121|vvi:4025124|ATP-dependent Clp protease, protease subunit [EC:3.4.21.92]	-	GO:0016787//hydrolase activity	-	gi|352951115|ref|YP_004891542.1|/3.61259e-46/ATP-dependent Clp protease proteolytic subunit (chloroplast) [Taiwania cryptomerioides]
miR5054	167.177	0.01	-14.0291	Down	0	Unigene13585_All	8.6969	4.202	-1.04943	Down	Down-Down	1.21e-21	-	-	-	-	gi|359485444|ref|XP_002276750.2|/1.34367e-65/PREDICTED: uncharacterized protein LOC100245463 [Vitis vinifera]
miR5056	0.01	3.6955	8.52963	Up	2.48e-22	CL3046.Contig1_All	0.5574	0.1829	-1.60766	Down	Up-Down	2.75e-14	K03043|1|0.0|1279|ppp:PhpapaCp060|DNA-directed RNA polymerase subunit beta [EC:2.7.7.6]	GO:0009507//chloroplast	GO:0003899//DNA-directed RNA polymerase activity;GO:0003677//DNA binding;GO:0032549//ribonucleoside binding	GO:0006351//transcription, DNA-dependent	gi|372863282|gb|AEX99353.1|/0/RpoB (chloroplast) [Taxus mairei]
miR5056	0.01	3.6955	8.52963	Up	2.48e-22	CL3046.Contig2_All	0.9241	0.9299	0.0090266	-	Up--	0.947534	K03043|1|0.0|1077|ppp:PhpapaCp060|DNA-directed RNA polymerase subunit beta [EC:2.7.7.6]	GO:0005773//vacuole;GO:0009507//chloroplast	GO:0003899//DNA-directed RNA polymerase activity;GO:0032549//ribonucleoside binding;GO:0016820//hydrolase activity, acting on acid anhydrides, catalyzing transmembrane movement of substances;GO:0003677//DNA binding;GO:0033947	GO:0006351//transcription, DNA-dependent;GO:0015992//proton transport;GO:0046034//ATP metabolic process;GO:0005975//carbohydrate metabolic process	gi|372863361|gb|AEX99431.1|/0/RNA polymerase beta' subunit (chloroplast) [Taxus mairei]
miR5065	0.01	2.082	7.70183	Up	6.7e-13	CL5381.Contig2_All	155.97	70.1808	-1.15212	Down	Up-Down	2.14e-282	K08488|1|1e-07|57.0|ath:AT1G32270|syntaxin 7	-	-	-	gi|460407949|ref|XP_004249411.1|/2.27384e-34/PREDICTED: putative syntaxin-24-like [Solanum lycopersicum]
miR5139	22.8714	91.2942	1.99698	Up	5.37e-187	CL705.Contig4_All	3.8634	0.3083	-3.64746	Down	Up-Down	4.06e-24	-	-	-	-	gi|462398668|gb|EMJ04336.1|/4.38138e-24/hypothetical protein PRUPE_ppa024147mg, partial [Prunus persica]
miR5139	22.8714	91.2942	1.99698	Up	5.37e-187	CL786.Contig1_All	14.5474	13.5839	-0.0988636	-	Up--	0.0115959	K12619|1|5e-135|482|osa:4349826|5'-3' exoribonuclease 2 [EC:3.1.13.-];K10760|3|4e-37|157|vvi:100247527|adenylate isopentenyltransferase (cytokinin synthase);K05356|5|2e-21|105|sbi:SORBI_0011s005450|all-trans-nonaprenyl-diphosphate synthase [EC:2.5.1.84 2.5.1.85]	-	-	-	gi|147788024|emb|CAN69340.1|/0/hypothetical protein VITISV_032634 [Vitis vinifera]
miR5139	22.8714	91.2942	1.99698	Up	5.37e-187	CL5947.Contig2_All	0.5293	0.3473	-0.607903	-	Up--	0.36365	-	-	-	-	gi|294464060|gb|ADE77549.1|/2.41824e-72/unknown [Picea sitchensis]
miR5139	22.8714	91.2942	1.99698	Up	5.37e-187	Unigene7417_All	1.7209	3.1336	0.864658	-	Up--	0.0288722	K11364|1|3e-23|106|smo:SELMODRAFT_151073|SAGA-associated factor 29	GO:0005634//nucleus	-	GO:0009651//response to salt stress	gi|148909402|gb|ABR17799.1|/1.20514e-28/unknown [Picea sitchensis]
miR5139	22.8714	91.2942	1.99698	Up	5.37e-187	Unigene9008_All	3.6661	0.8559	-2.09873	Down	Up-Down	3.27e-19	-	-	-	-	gi|462417202|gb|EMJ21939.1|/7.18248e-70/hypothetical protein PRUPE_ppa023598mg [Prunus persica]
miR5139	22.8714	91.2942	1.99698	Up	5.37e-187	Unigene19184_All	4.2626	0.89	-2.25986	Down	Up-Down	2.03e-05	-	-	-	-	-
miR5139	22.8714	91.2942	1.99698	Up	5.37e-187	Unigene21573_All	2.5246	15.6864	2.63539	Up	Up-Up	3.27e-16	-	-	-	-	-
miR5143a	0.01	5.0488	8.9798	Up	3.04e-30	CL556.Contig1_All	12.8917	6.3446	-1.02284	Down	Up-Down	3.52e-10	K02151|1|2e-60|231|osa:4331207|V-type H+-transporting ATPase subunit F [EC:3.6.3.14]	GO:0005773//vacuole;GO:0005886//plasma membrane;GO:0033180//proton-transporting V-type ATPase, V1 domain	GO:0046961//proton-transporting ATPase activity, rotational mechanism	GO:0015991//ATP hydrolysis coupled proton transport	gi|462405494|gb|EMJ10958.1|/2.04735e-59/hypothetical protein PRUPE_ppa013303mg [Prunus persica]
miR5143a	0.01	5.0488	8.9798	Up	3.04e-30	CL556.Contig2_All	9.4878	5.5797	-0.765886	-	Up--	3.27e-05	K02151|1|2e-60|231|osa:4331207|V-type H+-transporting ATPase subunit F [EC:3.6.3.14]	GO:0005773//vacuole;GO:0005886//plasma membrane;GO:0033180//proton-transporting V-type ATPase, V1 domain	GO:0046961//proton-transporting ATPase activity, rotational mechanism	GO:0015991//ATP hydrolysis coupled proton transport	gi|462405494|gb|EMJ10958.1|/1.95929e-59/hypothetical protein PRUPE_ppa013303mg [Prunus persica]
miR5143a	0.01	5.0488	8.9798	Up	3.04e-30	CL556.Contig3_All	0.9199	0.503	-0.870919	-	Up--	0.125171	K02151|1|2e-60|231|osa:4331207|V-type H+-transporting ATPase subunit F [EC:3.6.3.14]	GO:0005773//vacuole;GO:0005886//plasma membrane;GO:0033180//proton-transporting V-type ATPase, V1 domain	GO:0046961//proton-transporting ATPase activity, rotational mechanism	GO:0015991//ATP hydrolysis coupled proton transport	gi|462405494|gb|EMJ10958.1|/2.47833e-59/hypothetical protein PRUPE_ppa013303mg [Prunus persica]
miR5143a	0.01	5.0488	8.9798	Up	3.04e-30	CL556.Contig4_All	4.791	2.2283	-1.10438	Down	Up-Down	2e-05	K02151|1|2e-60|231|osa:4331207|V-type H+-transporting ATPase subunit F [EC:3.6.3.14]	GO:0005773//vacuole;GO:0005886//plasma membrane;GO:0033180//proton-transporting V-type ATPase, V1 domain	GO:0046961//proton-transporting ATPase activity, rotational mechanism	GO:0015991//ATP hydrolysis coupled proton transport	gi|462405494|gb|EMJ10958.1|/2.37886e-59/hypothetical protein PRUPE_ppa013303mg [Prunus persica]
miR5143a	0.01	5.0488	8.9798	Up	3.04e-30	Unigene5245_All	18.972	26.8565	0.5014	-	Up--	2.85e-10	-	GO:0005739//mitochondrion;GO:0009507//chloroplast	-	-	gi|116791423|gb|ABK25973.1|/5.03832e-153/unknown [Picea sitchensis]
miR5143a	0.01	5.0488	8.9798	Up	3.04e-30	Unigene16512_All	1.0812	648.774	9.22894	Up	Up-Up	0	K13081|1|2e-100|365|vvi:100232982|leucoanthocyanidin reductase [EC:1.17.1.3]	-	GO:0000166//nucleotide binding	-	gi|148908887|gb|ABR17548.1|/1.7948e-143/unknown [Picea sitchensis]
miR5143a	0.01	5.0488	8.9798	Up	3.04e-30	Unigene18089_All	4.4251	13.6809	1.62838	Up	Up-Up	4.14e-40	K06685|1|4e-17|88.2|ath:AT4G19050|maintenance of ploidy protein MOB1 (MPS1 binder 1);K03013|5|2e-13|76.3|vvi:100258335|DNA-directed RNA polymerases I, II, and III subunit RPABC1	-	-	-	gi|224284251|gb|ACN39861.1|/2.76077e-71/unknown [Picea sitchensis]
miR5144-5p	17.7946	1.8738	-3.2474	Down	3.06e-64	Unigene532_All	12.7487	36.935	1.53464	Up	Down-Up	1.39e-46	-	GO:0016023//cytoplasmic membrane-bounded vesicle;GO:0031969//chloroplast membrane;GO:0005773//vacuole	GO:0005509//calcium ion binding;GO:0016705//oxidoreductase activity, acting on paired donors, with incorporation or reduction of molecular oxygen;GO:0004497//monooxygenase activity;GO:0016165//lipoxygenase activity	GO:0031407//oxylipin metabolic process;GO:0010118//stomatal movement;GO:0009620//response to fungus;GO:0009269//response to desiccation;GO:0009409//response to cold;GO:0009751//response to salicylic acid stimulus;GO:0042538//hyperosmotic salinity response;GO:0009737//response to abscisic acid stimulus	gi|215794078|gb|ACJ70083.1|/5.75237e-104/caleosin [Cycas revoluta]
miR5144-5p	17.7946	1.8738	-3.2474	Down	3.06e-64	Unigene9452_All	4.0604	7.1332	0.812928	-	Down--	4.5e-05	-	-	-	GO:0015996//chlorophyll catabolic process	gi|116791099|gb|ABK25857.1|/3.16395e-107/unknown [Picea sitchensis]
miR5144-5p	17.7946	1.8738	-3.2474	Down	3.06e-64	Unigene15970_All	2.1344	4.9998	1.22804	Up	Down-Up	2.34e-17	K01338|1|0.0|1401|vvi:100262630|ATP-dependent Lon protease [EC:3.4.21.53]	GO:0009295//nucleoid;GO:0005782//peroxisomal matrix	GO:0004252//serine-type endopeptidase activity;GO:0004176//ATP-dependent peptidase activity;GO:0043565//sequence-specific DNA binding;GO:0005524//ATP binding	GO:0040007//growth;GO:0016560//protein import into peroxisome matrix, docking;GO:0006515//misfolded or incompletely synthesized protein catabolic process;GO:0016485//protein processing;GO:0048527//lateral root development;GO:0006200//ATP catabolic process;GO:0038032//termination of G-protein coupled receptor signaling pathway	gi|225427356|ref|XP_002282657.1|/0/PREDICTED: lon protease homolog 2, peroxisomal [Vitis vinifera]
miR5144-5p	17.7946	1.8738	-3.2474	Down	3.06e-64	Unigene15971_All	0.0429	0.0633	0.561228	-	Down--	0.702406	K01338|1|8e-152|536|vvi:100262630|ATP-dependent Lon protease [EC:3.4.21.53]	GO:0009295//nucleoid;GO:0005782//peroxisomal matrix	GO:0004252//serine-type endopeptidase activity;GO:0004176//ATP-dependent peptidase activity;GO:0043565//sequence-specific DNA binding;GO:0005524//ATP binding	GO:0040007//growth;GO:0016560//protein import into peroxisome matrix, docking;GO:0006515//misfolded or incompletely synthesized protein catabolic process;GO:0016485//protein processing;GO:0048527//lateral root development;GO:0006200//ATP catabolic process;GO:0038032//termination of G-protein coupled receptor signaling pathway	gi|225427356|ref|XP_002282657.1|/1.08653e-150/PREDICTED: lon protease homolog 2, peroxisomal [Vitis vinifera]
miR5163a-3p	11.0767	5.5172	-1.00552	Down	1.46e-09	CL1907.Contig4_All	1.1045	0.2174	-2.34497	Down	Down-Down	0.119885	-	-	-	-	-
miR5163a-3p	11.0767	5.5172	-1.00552	Down	1.46e-09	CL4171.Contig1_All	234.156	6.2632	-5.22443	Down	Down-Down	0	K03294|1|0.0|681|sbi:SORBI_08g021380|basic amino acid/polyamine antiporter, APA family	GO:0016021//integral to membrane;GO:0005737//cytoplasm;GO:0005886//plasma membrane	GO:0015189//L-lysine transmembrane transporter activity;GO:0015326//cationic amino acid transmembrane transporter activity;GO:0015181//arginine transmembrane transporter activity;GO:0005313//L-glutamate transmembrane transporter activity	GO:0010363//regulation of plant-type hypersensitive response;GO:0015819//lysine transport;GO:0015696//ammonium transport;GO:0051938//L-glutamate import;GO:0003333//amino acid transmembrane transport;GO:0006862//nucleotide transport;GO:0006612//protein targeting to membrane;GO:0006944//cellular membrane fusion;GO:0043069//negative regulation of programmed cell death;GO:0015824//proline transport;G…	gi|297738030|emb|CBI27231.3|/0/unnamed protein product [Vitis vinifera]
miR5163a-3p	11.0767	5.5172	-1.00552	Down	1.46e-09	CL6195.Contig9_All	4.8413	2.2018	-1.13671	Down	Down-Down	3.4e-08	-	GO:0016021//integral to membrane;GO:0045261//proton-transporting ATP synthase complex, catalytic core F(1);GO:0043229//intracellular organelle;GO:0044444//cytoplasmic part	GO:0046961//proton-transporting ATPase activity, rotational mechanism;GO:0046933//hydrogen ion transporting ATP synthase activity, rotational mechanism;GO:0005524//ATP binding	GO:0015991//ATP hydrolysis coupled proton transport;GO:0022900//electron transport chain;GO:0015986//ATP synthesis coupled proton transport	gi|357436101|ref|XP_003588326.1|/4.25415e-54/ATP synthase subunit alpha [Medicago truncatula]
miR5163a-3p	11.0767	5.5172	-1.00552	Down	1.46e-09	Unigene11295_All	5.9864	2.2367	-1.42032	Down	Down-Down	1.27e-17	-	-	-	-	gi|302811715|ref|XP_002987546.1|/6.26597e-155/hypothetical protein SELMODRAFT_43338 [Selaginella moellendorffii]
miR5228	7.1794	0.01	-9.48772	Down	2.04e-42	CL3771.Contig2_All	0.9066	0.1352	-2.74537	Down	Down-Down	1.92e-06	-	-	-	-	gi|321530322|gb|ADW94528.1|/5.65356e-35/putative truncated TIR-NBS-LRR protein [Pinus monticola]
miR5228	7.1794	0.01	-9.48772	Down	2.04e-42	Unigene21513_All	5.3061	2.0891	-1.34477	Down	Down-Down	5.45e-05	-	-	-	-	-
miR5232	0.01	1.9779	7.62783	Up	2.72e-12	CL1582.Contig2_All	30.3632	0.7598	-5.32056	Down	Up-Down	9.75e-94	-	-	-	-	-
miR5232	0.01	1.9779	7.62783	Up	2.72e-12	Unigene15762_All	19.3022	7.8358	-1.30061	Down	Up-Down	1.52e-91	K05577|1|0.0|878|ppp:PhpapaCp072|NAD(P)H-quinone oxidoreductase subunit 5 [EC:1.6.5.3]	GO:0016021//integral to membrane;GO:0009535//chloroplast thylakoid membrane	GO:0048038//quinone binding;GO:0008137//NADH dehydrogenase (ubiquinone) activity	GO:0006810//transport;GO:0042773//ATP synthesis coupled electron transport	gi|372863332|gb|AEX99403.1|/0/NADH dehydrogenase subunit 5 (chloroplast) [Taxus mairei]
miR5240	0.01	756.69	16.2074	Up	0	CL278.Contig1_All	3.0788	0.303	-3.34498	Down	Up-Down	1.61e-37	K12309|1|0.0|866|ath:AT3G52840|beta-galactosidase [EC:3.2.1.23];K01190|3|1e-67|256|cme:CMP078C|beta-galactosidase [EC:3.2.1.23]	GO:0005576//extracellular region;GO:0005618//cell wall	GO:0030246//carbohydrate binding;GO:0004565//beta-galactosidase activity	GO:0005975//carbohydrate metabolic process	gi|116787095|gb|ABK24373.1|/0/unknown [Picea sitchensis]
miR5240	0.01	756.69	16.2074	Up	0	CL278.Contig6_All	9.54	8.5809	-0.15286	-	Up--	0.069346	K12309|1|0.0|866|ath:AT3G52840|beta-galactosidase [EC:3.2.1.23];K01190|3|1e-67|256|cme:CMP078C|beta-galactosidase [EC:3.2.1.23]	GO:0005576//extracellular region;GO:0005618//cell wall	GO:0030246//carbohydrate binding;GO:0004565//beta-galactosidase activity	GO:0005975//carbohydrate metabolic process	gi|116787095|gb|ABK24373.1|/0/unknown [Picea sitchensis]
miR5240	0.01	756.69	16.2074	Up	0	CL326.Contig1_All	3.7703	6.7188	0.833524	-	Up--	9.09e-14	K06685|1|9e-16|84.7|ath:AT4G19050|maintenance of ploidy protein MOB1 (MPS1 binder 1);K03013|2|4e-12|72.8|vvi:100258335|DNA-directed RNA polymerases I, II, and III subunit RPABC1	-	-	-	gi|168043924|ref|XP_001774433.1|/3.34819e-44/predicted protein [Physcomitrella patens subsp. patens]
miR5242	0.01	12.3356	10.2686	Up	7.67e-73	CL2887.Contig1_All	3.2878	2.2404	-0.553366	-	Up--	0.383616	-	-	-	-	gi|34099697|gb|AAQ57147.1|/9.23337e-20/putative NBS-LRR protein G6229 [Pinus monticola]
miR5242	0.01	12.3356	10.2686	Up	7.67e-73	CL2887.Contig2_All	4.9088	2.2521	-1.1241	Down	Up-Down	8.14e-07	K06685|1|1e-13|76.3|aly:ARALYDRAFT_492950|maintenance of ploidy protein MOB1 (MPS1 binder 1)	-	-	-	gi|21655189|gb|AAM28909.1|/7.59615e-64/NBS/LRR [Pinus taeda]
miR5242	0.01	12.3356	10.2686	Up	7.67e-73	CL3715.Contig1_All	2.3657	4.9978	1.07903	Up	Up-Up	4.56e-05	K13459|1|2e-11|68.2|ath:AT4G26090|disease resistance protein RPS2;K03013|5|3e-08|57.4|vvi:100258335|DNA-directed RNA polymerases I, II, and III subunit RPABC1	-	-	-	gi|321530322|gb|ADW94528.1|/2.06457e-67/putative truncated TIR-NBS-LRR protein [Pinus monticola]
miR5242	0.01	12.3356	10.2686	Up	7.67e-73	Unigene156_All	25.324	12.0131	-1.0759	Down	Up-Down	8.45e-72	-	GO:0005794//Golgi apparatus;GO:0000145//exocyst;GO:0005829//cytosol;GO:0005739//mitochondrion	-	GO:0006944//cellular membrane fusion;GO:0048193//Golgi vesicle transport;GO:0048278//vesicle docking;GO:0006887//exocytosis	gi|449518982|ref|XP_004166514.1|/0/PREDICTED: LOW QUALITY PROTEIN: conserved oligomeric Golgi complex subunit 4-like [Cucumis sativus]
miR5242	0.01	12.3356	10.2686	Up	7.67e-73	Unigene9345_All	4.1367	3.2574	-0.344759	-	Up--	0.21778	K13460|1|1e-06|51.6|ath:AT1G12220|disease resistance protein RPS5	-	-	-	gi|357457201|ref|XP_003598881.1|/9.40121e-41/TMV resistance protein N [Medicago truncatula]
miR5242	0.01	12.3356	10.2686	Up	7.67e-73	Unigene14677_All	1.8323	3.7457	1.03158	Up	Up-Up	0.0312892	-	-	-	-	gi|321530322|gb|ADW94528.1|/1.72819e-26/putative truncated TIR-NBS-LRR protein [Pinus monticola]
miR5242	0.01	12.3356	10.2686	Up	7.67e-73	Unigene15056_All	3.2555	3.7384	0.199542	-	Up--	0.62348	-	-	-	-	gi|321530320|gb|ADW94527.1|/1.43881e-20/putative TIR-NBS-LRR protein [Pinus monticola]
miR5242	0.01	12.3356	10.2686	Up	7.67e-73	Unigene21478_All	4.7369	1.1904	-1.9925	Down	Up-Down	2.38e-06	K13459|1|2e-06|50.1|vvi:100254298|disease resistance protein RPS2;K13460|2|6e-06|48.5|ath:AT1G12220|disease resistance protein RPS5	-	GO:0000166//nucleotide binding	-	gi|13509217|emb|CAC35328.1|/3.81563e-34/N1-B protein [Linum usitatissimum]
miR5242	0.01	12.3356	10.2686	Up	7.67e-73	Unigene24044_All	1.4311	1.2806	-0.160305	-	Up--	0.802634	-	-	-	-	gi|148910226|gb|ABR18194.1|/4.99291e-26/unknown [Picea sitchensis]
miR5242	0.01	12.3356	10.2686	Up	7.67e-73	Unigene24955_All	2.1721	2.8507	0.392226	-	Up--	0.484692	-	-	-	-	gi|21655193|gb|AAM28911.1|/3.45237e-27/NBS/LRR [Pinus taeda]
miR5246	0.01	28.0024	11.4513	Up	1.99e-164	CL6229.Contig2_All	2.4414	3.4876	0.514526	-	Up--	0.00333796	K10949|1|5e-34|144|vvi:100259001|ER lumen protein retaining receptor	-	-	-	gi|242085288|ref|XP_002443069.1|/1.51099e-144/hypothetical protein SORBIDRAFT_08g007560 [Sorghum bicolor]
miR5246	0.01	28.0024	11.4513	Up	1.99e-164	CL6229.Contig3_All	5.0618	4.2763	-0.243287	-	Up--	0.0715088	K10949|1|3e-23|108|vvi:100259001|ER lumen protein retaining receptor	-	-	-	gi|470126370|ref|XP_004299161.1|/2.74966e-138/PREDICTED: uncharacterized protein LOC101293587 [Fragaria vesca subsp. vesca]
miR5246	0.01	28.0024	11.4513	Up	1.99e-164	Unigene10210_All	3.6081	3.5514	-0.0228515	-	Up--	0.963442	-	-	-	-	gi|242085710|ref|XP_002443280.1|/5.88899e-06/hypothetical protein SORBIDRAFT_08g016890 [Sorghum bicolor]
miR5246	0.01	28.0024	11.4513	Up	1.99e-164	Unigene15701_All	3.772	2.9835	-0.338324	-	Up--	0.0973504	K10949|1|1e-10|66.6|vvi:100259001|ER lumen protein retaining receptor	-	-	-	gi|462411014|gb|EMJ16063.1|/2.90378e-71/hypothetical protein PRUPE_ppa018860mg [Prunus persica]
miR5246	0.01	28.0024	11.4513	Up	1.99e-164	Unigene17688_All	3.5524	3.2223	-0.140703	-	Up--	0.630724	K10949|1|3e-07|53.9|vvi:100259001|ER lumen protein retaining receptor	-	-	-	gi|356550973|ref|XP_003543854.1|/2.26037e-47/PREDICTED: uncharacterized protein LOC100780312 [Glycine max]
miR5254	0.01	38.9327	11.9268	Up	2.53e-228	CL6209.Contig2_All	37.8278	41.0496	0.117921	-	Up--	0.024467	K00382|1|0.0|781|vvi:100246037|dihydrolipoamide dehydrogenase [EC:1.8.1.4]	GO:0005747//mitochondrial respiratory chain complex I;GO:0009507//chloroplast;GO:0048046//apoplast	GO:0005507//copper ion binding;GO:0008270//zinc ion binding;GO:0050897//cobalt ion binding;GO:0005524//ATP binding;GO:0050660//flavin adenine dinucleotide binding;GO:0004148//dihydrolipoyl dehydrogenase activity;GO:0015036//disulfide oxidoreductase activity	GO:0022900//electron transport chain;GO:0009416//response to light stimulus;GO:0045454//cell redox homeostasis;GO:0046686//response to cadmium ion	gi|148906755|gb|ABR16524.1|/0/unknown [Picea sitchensis]
miR5258	0.01	13.4287	10.3911	Up	3.13e-79	Unigene2837_All	15.6741	16.2644	0.053335	-	Up--	0.507548	K01653|1|1e-163|575|vvi:100261174|acetolactate synthase I/III small subunit [EC:2.2.1.6]	GO:0009507//chloroplast	GO:0003984//acetolactate synthase activity	GO:0009082//branched-chain amino acid biosynthetic process	gi|225434187|ref|XP_002279286.1|/1.35585e-162/PREDICTED: uncharacterized protein LOC100261174 [Vitis vinifera]
miR5262	0.01	13.741	10.4243	Up	4.67e-81	Unigene9867_All	7.2364	3.4129	-1.08427	Down	Up-Down	0.00236262	-	-	-	-	gi|147801138|emb|CAN71043.1|/8.74171e-14/hypothetical protein VITISV_019063 [Vitis vinifera]
miR5288	0.01	3.227	8.33405	Up	1.36e-19	Unigene4663_All	5.9254	4.3363	-0.450448	-	Up--	0.000781126	K07052|1|2e-118|425|vvi:100249222|	GO:0016020//membrane;GO:0005634//nucleus	-	-	gi|359484251|ref|XP_002277493.2|/2.00949e-117/PREDICTED: uncharacterized protein LOC100249222 [Vitis vinifera]
miR5288	0.01	3.227	8.33405	Up	1.36e-19	Unigene7287_All	25.0913	47.7394	0.927993	-	Up--	1.93e-64	K02132|1|0.0|837|osa:6450183|F-type H+-transporting ATPase subunit alpha [EC:3.6.3.14]	GO:0009941//chloroplast envelope;GO:0005773//vacuole;GO:0005743//mitochondrial inner membrane;GO:0005618//cell wall;GO:0005730//nucleolus;GO:0045261//proton-transporting ATP synthase complex, catalytic core F(1);GO:0005886//plasma membrane	GO:0046961//proton-transporting ATPase activity, rotational mechanism;GO:0008270//zinc ion binding;GO:0046933//hydrogen ion transporting ATP synthase activity, rotational mechanism;GO:0050897//cobalt ion binding;GO:0005507//copper ion binding;GO:0008266//poly(U) RNA binding;GO:0005524//ATP binding	GO:0015991//ATP hydrolysis coupled proton transport;GO:0015986//ATP synthesis coupled proton transport;GO:0006979//response to oxidative stress	gi|388890762|gb|AFK80361.1|/0/ATPase alpha subunit (mitochondrion) [Larix potaninii]
miR5291a	0.01	45.6991	12.158	Up	7.05e-268	CL1210.Contig1_All	41.869	54.6851	0.385265	-	Up--	8.03e-22	K13418|1|0.0|1108|vvi:100247683|somatic embryogenesis receptor kinase 1 [EC:2.7.10.1 2.7.11.1]	GO:0043234//protein complex;GO:0016021//integral to membrane;GO:0005886//plasma membrane	GO:0005524//ATP binding;GO:0004675//transmembrane receptor protein serine/threonine kinase activity	GO:0006468//protein phosphorylation;GO:0009556//microsporogenesis;GO:0010227//floral organ abscission;GO:0007030//Golgi organization;GO:0010152//pollen maturation;GO:0009742//brassinosteroid mediated signaling pathway;GO:0007178//transmembrane receptor protein serine/threonine kinase signaling pathway;GO:0009793//embryo development ending in seed dormancy	gi|269980444|gb|ACZ56417.1|/0/somatic embryogenesis receptor-like kinase 1 [Pinus massoniana]
miR5291a	0.01	45.6991	12.158	Up	7.05e-268	Unigene9674_All	4.0161	3.6707	-0.12974	-	Up--	0.687016	K14558|1|1e-10|64.3|ath:AT2G25420|periodic tryptophan protein 2	GO:0005829//cytosol;GO:0005634//nucleus	GO:0042803//protein homodimerization activity	GO:0009867//jasmonic acid mediated signaling pathway;GO:0010072//primary shoot apical meristem specification;GO:0010051//xylem and phloem pattern formation;GO:0009733//response to auxin stimulus	gi|460400786|ref|XP_004245913.1|/1.719e-22/PREDICTED: protein TOPLESS-like [Solanum lycopersicum]
miR5291a	0.01	45.6991	12.158	Up	7.05e-268	Unigene22659_All	0.6822	1.343	0.977193	-	Up--	0.356896	-	GO:0005618//cell wall;GO:0005777//peroxisome;GO:0005730//nucleolus;GO:0009507//chloroplast;GO:0005886//plasma membrane	GO:0003690//double-stranded DNA binding;GO:0000166//nucleotide binding;GO:0003697//single-stranded DNA binding	GO:0010501//RNA secondary structure unwinding;GO:0032508//DNA duplex unwinding;GO:0009651//response to salt stress;GO:0009409//response to cold;GO:0045087//innate immune response;GO:0010119//regulation of stomatal movement;GO:0007623//circadian rhythm;GO:0010228//vegetative to reproductive phase transition of meristem;GO:0009737//response to abscisic acid stimulus;GO:0006406//mRNA export from nuc…	gi|115454539|ref|NP_001050870.1|/5.11136e-34/Os03g0670700 [Oryza sativa Japonica Group]
miR5298b	7.9486	30.6569	1.94744	Up	5.74e-62	CL335.Contig13_All	0.4598	8.3398	4.18093	Up	Up-Up	4.92e-30	K14843|1|1e-07|55.5|ota:Ot01g05880|pescadillo;K03626|2|1e-06|52.0|gmx:100791446|nascent polypeptide-associated complex subunit alpha;K15559|3|1e-06|52.0|ota:Ot05g02000|regulator of Ty1 transposition protein 103;K01411|4|1e-06|51.6|gmx:100797049|nardilysin [EC:3.4.24.61];K02331|5|1e-06|51.6|olu:OSTLU_15149|DNA polymerase phi subunit [EC:2.7.7.7]	-	-	-	gi|311893433|dbj|BAJ25848.1|/1.34084e-08/resistant protein [Oryza sativa Japonica Group]
miR5298b	7.9486	30.6569	1.94744	Up	5.74e-62	CL335.Contig14_All	3.4592	0.6384	-2.43791	Down	Up-Down	6.49e-08	K14559|1|1e-06|52.0|aly:ARALYDRAFT_496951|U3 small nucleolar RNA-associated protein MPP10;K15559|2|1e-06|51.6|ota:Ot05g02000|regulator of Ty1 transposition protein 103;K14843|3|1e-06|51.6|ota:Ot01g05880|pescadillo;K01411|4|2e-06|50.8|gmx:100797049|nardilysin [EC:3.4.24.61];K11279|5|2e-06|50.8|zma:542113|nucleosome assembly protein 1-like 1	-	-	-	gi|77551698|gb|ABA94495.1|/9.6609e-08/Leucine Rich Repeat family protein, expressed [Oryza sativa Japonica Group]
miR5298b	7.9486	30.6569	1.94744	Up	5.74e-62	CL416.Contig1_All	39.6629	12.3604	-1.68206	Down	Up-Down	1e-76	K10802|1|3e-48|191|vvi:100256381|high mobility group protein B1	-	-	-	gi|116778852|gb|ABK21026.1|/1.91373e-61/unknown [Picea sitchensis]
miR5298b	7.9486	30.6569	1.94744	Up	5.74e-62	CL416.Contig2_All	1.0833	17.9622	4.05146	Up	Up-Up	1.59e-96	K10802|1|3e-48|191|vvi:100256381|high mobility group protein B1	-	-	-	gi|116778852|gb|ABK21026.1|/2.06185e-61/unknown [Picea sitchensis]
miR5298b	7.9486	30.6569	1.94744	Up	5.74e-62	CL546.Contig1_All	0	0.0382	5.2555	Up	Up-Up	0.50795	K13168|1|8e-140|495|rcu:RCOM_1408100|splicing factor, arginine/serine-rich 16	GO:0005634//nucleus	-	-	gi|255565184|ref|XP_002523584.1|/1.03739e-138/Splicing factor, arginine/serine-rich, putative [Ricinus communis]
miR5298b	7.9486	30.6569	1.94744	Up	5.74e-62	CL546.Contig2_All	0.0502	0.6427	3.67839	Up	Up-Up	1.98e-06	K13168|1|5e-152|536|vvi:100267903|splicing factor, arginine/serine-rich 16	GO:0005634//nucleus	-	-	gi|225438714|ref|XP_002282485.1|/6.9322e-151/PREDICTED: uncharacterized protein LOC100267903 [Vitis vinifera]
miR5298b	7.9486	30.6569	1.94744	Up	5.74e-62	CL546.Contig3_All	0.3406	1.3714	2.0095	Up	Up-Up	4.38e-06	K13168|1|2e-86|318|vvi:100267903|splicing factor, arginine/serine-rich 16	GO:0005634//nucleus	-	-	gi|357482921|ref|XP_003611747.1|/5.50232e-87/Splicing factor, arginine/serine-rich [Medicago truncatula]
miR5298b	7.9486	30.6569	1.94744	Up	5.74e-62	CL546.Contig4_All	0.1502	1.2121	3.01255	Up	Up-Up	3.3e-08	K13168|1|0.0|709|vvi:100267903|splicing factor, arginine/serine-rich 16	GO:0005634//nucleus	-	-	gi|225438714|ref|XP_002282485.1|/0/PREDICTED: uncharacterized protein LOC100267903 [Vitis vinifera]
miR5298b	7.9486	30.6569	1.94744	Up	5.74e-62	CL657.Contig1_All	0.2418	0.3272	0.436359	-	Up--	0.526544	-	GO:0009536//plastid	-	-	gi|116787694|gb|ABK24608.1|/5.08576e-104/unknown [Picea sitchensis]
miR5298b	7.9486	30.6569	1.94744	Up	5.74e-62	CL657.Contig2_All	0.2218	0.1456	-0.607249	-	Up--	0.531108	-	GO:0009536//plastid	-	-	gi|116787694|gb|ABK24608.1|/1.5536e-100/unknown [Picea sitchensis]
miR5298b	7.9486	30.6569	1.94744	Up	5.74e-62	CL657.Contig3_All	0.186	0.122	-0.608421	-	Up--	0.531108	-	GO:0009536//plastid	-	-	gi|116787694|gb|ABK24608.1|/4.95361e-104/unknown [Picea sitchensis]
miR5298b	7.9486	30.6569	1.94744	Up	5.74e-62	CL657.Contig4_All	0.0724	0.1424	0.975888	-	Up--	0.46622	-	GO:0009536//plastid	-	-	gi|116787694|gb|ABK24608.1|/1.59688e-100/unknown [Picea sitchensis]
miR5298b	7.9486	30.6569	1.94744	Up	5.74e-62	CL657.Contig5_All	1.7212	4.1099	1.25569	Up	Up-Up	1.88e-08	-	GO:0009536//plastid	-	-	gi|116787694|gb|ABK24608.1|/4.03576e-103/unknown [Picea sitchensis]
miR5298b	7.9486	30.6569	1.94744	Up	5.74e-62	CL1147.Contig7_All	0	0	0	-	Up--	-	-	-	-	gi|359483174|ref|XP_002262904.2|/9.99141e-37/PREDICTED: LRR receptor-like serine/threonine-protein kinase GSO1 [Vitis vinifera]
miR5298b	7.9486	30.6569	1.94744	Up	5.74e-62	CL1147.Contig8_All	21.8022	11.4484	-0.929328	-	Up--	6.96e-31	K13420|1|4e-73|274|ath:AT5G46330|LRR receptor-like serine/threonine-protein kinase FLS2 [EC:2.7.11.1]	-	GO:0016772//transferase activity, transferring phosphorus-containing groups	-	gi|297735805|emb|CBI18492.3|/3.0069e-109/unnamed protein product [Vitis vinifera]
miR5298b	7.9486	30.6569	1.94744	Up	5.74e-62	CL1311.Contig1_All	0.4435	18.6982	5.39782	Up	Up-Up	0	K14508|1|4e-157|554|rcu:RCOM_1047190|regulatory protein NPR1	GO:0044424//intracellular part	-	GO:0050832//defense response to fungus	gi|225465714|ref|XP_002274045.1|/1.87848e-162/PREDICTED: regulatory protein NPR3 isoform 1 [Vitis vinifera]
miR5298b	7.9486	30.6569	1.94744	Up	5.74e-62	CL1475.Contig1_All	0.2076	1.7168	3.04784	Up	Up-Up	4.59e-30	K11644|1|0.0|1684|vvi:100243213|paired amphipathic helix protein Sin3a	-	-	-	gi|296086479|emb|CBI32068.3|/0/unnamed protein product [Vitis vinifera]
miR5298b	7.9486	30.6569	1.94744	Up	5.74e-62	CL1615.Contig1_All	59.9301	94.5495	0.657789	-	Up--	2.87e-74	K03262|1|8e-149|526|sbi:SORBI_04g003550|translation initiation factor 5	GO:0044424//intracellular part	GO:0003743//translation initiation factor activity	GO:0006413//translational initiation;GO:0016070//RNA metabolic process	gi|294460276|gb|ADE75720.1|/0/unknown [Picea sitchensis]
miR5298b	7.9486	30.6569	1.94744	Up	5.74e-62	CL2009.Contig2_All	0.5286	0.6442	0.285332	-	Up--	0.50544	-	-	-	-	gi|359481257|ref|XP_002265561.2|/4.65522e-22/PREDICTED: uncharacterized protein LOC100251663 [Vitis vinifera]
miR5298b	7.9486	30.6569	1.94744	Up	5.74e-62	CL2042.Contig1_All	1.8476	0.1331	-3.79507	Down	Up-Down	1.09e-18	-	-	-	-	gi|383163458|gb|AFG64475.1|/1.64203e-31/Pinus taeda anonymous locus 2_9187_01 genomic sequence
miR5298b	7.9486	30.6569	1.94744	Up	5.74e-62	CL2042.Contig3_All	4.0259	0.2681	-3.90847	Down	Up-Down	6.6e-59	-	-	-	-	gi|383163458|gb|AFG64475.1|/2.56434e-31/Pinus taeda anonymous locus 2_9187_01 genomic sequence
miR5298b	7.9486	30.6569	1.94744	Up	5.74e-62	CL2100.Contig2_All	1.5688	1.9853	0.339696	-	Up--	0.515982	-	-	-	-	-
miR5298b	7.9486	30.6569	1.94744	Up	5.74e-62	CL2298.Contig1_All	0.201	1.4344	2.83518	Up	Up-Up	7.58e-06	-	-	-	-	gi|148907204|gb|ABR16743.1|/5.31654e-49/unknown [Picea sitchensis]
miR5298b	7.9486	30.6569	1.94744	Up	5.74e-62	CL2301.Contig1_All	7.6494	4.1465	-0.883452	-	Up--	4.39e-12	K11323|1|3e-08|59.3|vcn:VOLCADRAFT_121342|histone arginine demethylase JMJD6 [EC:1.14.11.-]	GO:0009508//plastid chromosome;GO:0009507//chloroplast	-	GO:0042793//transcription from plastid promoter;GO:0045893//positive regulation of transcription, DNA-dependent;GO:0008283//cell proliferation	gi|116788793|gb|ABK25004.1|/2.39368e-179/unknown [Picea sitchensis]
miR5298b	7.9486	30.6569	1.94744	Up	5.74e-62	CL2823.Contig1_All	0.8315	1.0168	0.290248	-	Up--	0.392632	K04733|1|2e-68|258|smo:SELMODRAFT_159261|interleukin-1 receptor-associated kinase 4 [EC:2.7.11.1];K13418|4|6e-65|247|vvi:100247683|somatic embryogenesis receptor kinase 1 [EC:2.7.10.1 2.7.11.1]	-	GO:0005524//ATP binding;GO:0004674//protein serine/threonine kinase activity	GO:0009595//detection of biotic stimulus;GO:0002237//response to molecule of bacterial origin;GO:0010200//response to chitin;GO:0009581//detection of external stimulus;GO:0006468//protein phosphorylation	gi|116788992|gb|ABK25075.1|/4.18153e-156/unknown [Picea sitchensis]
miR5298b	7.9486	30.6569	1.94744	Up	5.74e-62	CL2823.Contig2_All	8.0016	4.1348	-0.952471	-	Up--	4.86e-14	K04733|1|2e-68|258|smo:SELMODRAFT_159261|interleukin-1 receptor-associated kinase 4 [EC:2.7.11.1];K13418|4|7e-65|247|vvi:100247683|somatic embryogenesis receptor kinase 1 [EC:2.7.10.1 2.7.11.1]	-	GO:0005524//ATP binding;GO:0004674//protein serine/threonine kinase activity	GO:0009595//detection of biotic stimulus;GO:0002237//response to molecule of bacterial origin;GO:0010200//response to chitin;GO:0009581//detection of external stimulus;GO:0006468//protein phosphorylation	gi|116788992|gb|ABK25075.1|/1.27434e-156/unknown [Picea sitchensis]
miR5298b	7.9486	30.6569	1.94744	Up	5.74e-62	CL3038.Contig1_All	32.03	31.3285	-0.0319481	-	Up--	0.629078	K12811|1|1e-07|56.2|vvi:100262258|ATP-dependent RNA helicase DDX46/PRP5 [EC:3.6.4.13];K11984|5|3e-07|55.5|ppp:PHYPADRAFT_233757|U4/U6.U5 tri-snRNP-associated protein 1	-	GO:0003682//chromatin binding	-	gi|116794122|gb|ABK27014.1|/1.21188e-109/unknown [Picea sitchensis]
miR5298b	7.9486	30.6569	1.94744	Up	5.74e-62	CL3331.Contig1_All	19.5419	47.0032	1.26619	Up	Up-Up	7.46e-131	K15400|1|3e-90|332|vvi:100245819|omega-hydroxypalmitate O-feruloyl transferase [EC:2.3.1.188];K03243|2|1e-09|63.9|bdi:100838847|translation initiation factor 5B;K11294|4|1e-08|60.5|bdi:100836665|nucleolin;K14826|5|2e-08|60.1|ath:AT4G25340|FK506-binding nuclear protein [EC:5.2.1.8]	GO:0005739//mitochondrion	-	-	gi|225461906|ref|XP_002266659.1|/3.06688e-106/PREDICTED: uncharacterized protein LOC100249691 [Vitis vinifera]
miR5298b	7.9486	30.6569	1.94744	Up	5.74e-62	CL3878.Contig2_All	37.2039	23.8615	-0.640769	-	Up--	2.06e-99	K12856|1|0.0|4661|vvi:100257584|pre-mRNA-processing factor 8	GO:0016020//membrane;GO:0009505//plant-type cell wall;GO:0009507//chloroplast;GO:0005829//cytosol;GO:0005681//spliceosomal complex	GO:0016157//sucrose synthase activity	GO:0009630//gravitropism;GO:0006499//N-terminal protein myristoylation;GO:0000226//microtubule cytoskeleton organization;GO:0006346//methylation-dependent chromatin silencing;GO:0019375//galactolipid biosynthetic process;GO:0007267//cell-cell signaling;GO:0010431//seed maturation;GO:0000911//cytokinesis by cell plate formation;GO:0005986//sucrose biosynthetic process;GO:0010050//vegetative phase …	gi|359482368|ref|XP_003632762.1|/0/PREDICTED: pre-mRNA-processing-splicing factor 8-like isoform 2 [Vitis vinifera]
miR5298b	7.9486	30.6569	1.94744	Up	5.74e-62	CL3914.Contig2_All	43.2298	27.3658	-0.659652	-	Up--	2.31e-20	K06889|1|4e-95|346|vvi:100245712|;K15710|2|7e-07|53.5|olu:OSTLU_15642|E3 ubiquitin-protein ligase SHPRH [EC:3.6.4.- 6.3.2.19]	GO:0005634//nucleus	GO:0035064//methylated histone residue binding;GO:0008270//zinc ion binding	-	gi|116786702|gb|ABK24207.1|/1.62509e-111/unknown [Picea sitchensis]
miR5298b	7.9486	30.6569	1.94744	Up	5.74e-62	CL4261.Contig1_All	10.6702	48.9188	2.1968	Up	Up-Up	2.52e-145	K13258|1|1e-54|212|gmx:547489|2-hydroxyisoflavanone dehydratase [EC:4.2.1.105];K14493|2|2e-43|175|ppp:PHYPADRAFT_118478|gibberellin receptor GID1 [EC:3.-.-.-]	-	-	-	gi|116783242|gb|ABK22851.1|/8.33085e-98/unknown [Picea sitchensis]
miR5298b	7.9486	30.6569	1.94744	Up	5.74e-62	CL4261.Contig2_All	0	6.159	12.5885	Up	Up-Up	1.49e-46	K13258|1|1e-48|192|gmx:547489|2-hydroxyisoflavanone dehydratase [EC:4.2.1.105];K14493|2|1e-42|172|ppp:PHYPADRAFT_118478|gibberellin receptor GID1 [EC:3.-.-.-]	-	-	-	gi|116783242|gb|ABK22851.1|/3.26564e-94/unknown [Picea sitchensis]
miR5298b	7.9486	30.6569	1.94744	Up	5.74e-62	CL5177.Contig1_All	2.1289	2.7152	0.35095	-	Up--	0.123605	K15202|1|1e-118|425|vvi:100247425|general transcription factor 3C polypeptide 5 (transcription factor C subunit 1)	-	-	-	gi|225434223|ref|XP_002275875.1|/1.81593e-117/PREDICTED: transcription factor tau subunit sfc1-like [Vitis vinifera]
miR5298b	7.9486	30.6569	1.94744	Up	5.74e-62	CL6006.Contig1_All	66.1554	29.1937	-1.1802	Down	Up-Down	4.8e-59	K06170|1|5e-26|116|smo:SELMODRAFT_117951|presenilin enhancer 2;K15356|3|4e-23|107|gmx:100808480|GDP-mannose transporter	-	-	-	gi|116780360|gb|ABK21649.1|/1.21606e-30/unknown [Picea sitchensis]
miR5298b	7.9486	30.6569	1.94744	Up	5.74e-62	CL6006.Contig2_All	2.4495	5.396	1.1394	Up	Up-Up	0.00193585	K06170|1|6e-10|61.2|smo:SELMODRAFT_117951|presenilin enhancer 2	-	-	-	gi|302754434|ref|XP_002960641.1|/6.27938e-09/hypothetical protein SELMODRAFT_73466 [Selaginella moellendorffii]
miR5298b	7.9486	30.6569	1.94744	Up	5.74e-62	CL6149.Contig1_All	8.2441	15.9657	0.953542	-	Up--	7.04e-12	-	GO:0009570//chloroplast stroma;GO:0009534//chloroplast thylakoid	-	-	gi|448871560|gb|AGE45653.1|/6.35785e-25/ribosomal protein S21 [Picea wilsonii]
miR5298b	7.9486	30.6569	1.94744	Up	5.74e-62	CL6149.Contig2_All	9.5988	0.7473	-3.68309	Down	Up-Down	6.11e-38	-	GO:0009570//chloroplast stroma;GO:0009534//chloroplast thylakoid	-	-	gi|448871560|gb|AGE45653.1|/1.38953e-24/ribosomal protein S21 [Picea wilsonii]
miR5298b	7.9486	30.6569	1.94744	Up	5.74e-62	Unigene654_All	13.639	5.4919	-1.31236	Down	Up-Down	2.5e-14	K11323|1|9e-07|52.4|vcn:VOLCADRAFT_121342|histone arginine demethylase JMJD6 [EC:1.14.11.-]	-	-	-	-
miR5298b	7.9486	30.6569	1.94744	Up	5.74e-62	Unigene722_All	14.9639	18.0107	0.267368	-	Up--	0.00826774	K01785|1|4e-06|51.2|ath:AT5G15140|aldose 1-epimerase [EC:5.1.3.3];K11323|2|6e-06|50.4|vcn:VOLCADRAFT_121342|histone arginine demethylase JMJD6 [EC:1.14.11.-]	-	-	-	gi|460380500|ref|XP_004235994.1|/4.32482e-46/PREDICTED: uncharacterized protein LOC101262606 [Solanum lycopersicum]
miR5298b	7.9486	30.6569	1.94744	Up	5.74e-62	Unigene925_All	3.369	2.7812	-0.276613	-	Up--	0.473678	-	-	-	-	-
miR5298b	7.9486	30.6569	1.94744	Up	5.74e-62	Unigene1097_All	25.655	53.4233	1.05823	Up	Up-Up	1.51e-58	K11323|1|4e-24|110|vcn:VOLCADRAFT_121342|histone arginine demethylase JMJD6 [EC:1.14.11.-]	-	-	-	gi|116780051|gb|ABK21536.1|/3.91281e-69/unknown [Picea sitchensis]
miR5298b	7.9486	30.6569	1.94744	Up	5.74e-62	Unigene1175_All	131.135	113.02	-0.214475	-	Up--	6.32e-08	K03626|1|4e-83|306|vvi:100245825|nascent polypeptide-associated complex subunit alpha	GO:0022626//cytosolic ribosome;GO:0005794//Golgi apparatus;GO:0009506//plasmodesma;GO:0005634//nucleus	-	GO:0006606//protein import into nucleus;GO:0009651//response to salt stress	gi|116780083|gb|ABK21546.1|/1.54513e-97/unknown [Picea sitchensis]
miR5298b	7.9486	30.6569	1.94744	Up	5.74e-62	Unigene1721_All	0.6645	19.9133	4.90532	Up	Up-Up	1.58e-68	K11323|1|3e-17|86.7|vcn:VOLCADRAFT_121342|histone arginine demethylase JMJD6 [EC:1.14.11.-]	GO:0005634//nucleus	-	-	gi|428180223|gb|EKX49091.1|/6.44002e-17/hypothetical protein GUITHDRAFT_105172 [Guillardia theta CCMP2712]
miR5298b	7.9486	30.6569	1.94744	Up	5.74e-62	Unigene2577_All	13.3	16.5806	0.31807	-	Up--	2.58e-09	K10592|1|0.0|1637|ppp:PHYPADRAFT_137606|E3 ubiquitin-protein ligase HUWE1 [EC:6.3.2.19]	GO:0009506//plasmodesma;GO:0016020//membrane;GO:0005634//nucleus;GO:0005829//cytosol;GO:0005739//mitochondrion;GO:0000151//ubiquitin ligase complex	GO:0004842//ubiquitin-protein ligase activity	GO:0016567//protein ubiquitination;GO:0006511//ubiquitin-dependent protein catabolic process	gi|462404050|gb|EMJ09607.1|/0/hypothetical protein PRUPE_ppa000008mg [Prunus persica]
miR5298b	7.9486	30.6569	1.94744	Up	5.74e-62	Unigene2761_All	20.0828	17.2886	-0.216139	-	Up--	4.11e-05	K15172|1|0.0|1409|rcu:RCOM_0138850|transcription elongation factor SPT5	GO:0005840//ribosome;GO:0005634//nucleus	GO:0003735//structural constituent of ribosome;GO:0003700//sequence-specific DNA binding transcription factor activity	GO:0006412//translation;GO:0032968//positive regulation of transcription elongation from RNA polymerase II promoter	gi|359492305|ref|XP_002265283.2|/0/PREDICTED: putative transcription elongation factor SPT5 homolog 1-like isoform 1 [Vitis vinifera]
miR5298b	7.9486	30.6569	1.94744	Up	5.74e-62	Unigene2825_All	74.8398	42.7117	-0.809174	-	Up--	1.23e-99	-	GO:0005802//trans-Golgi network;GO:0016021//integral to membrane;GO:0005794//Golgi apparatus;GO:0005768//endosome	-	GO:0006810//transport	gi|116788498|gb|ABK24901.1|/0/unknown [Picea sitchensis]
miR5298b	7.9486	30.6569	1.94744	Up	5.74e-62	Unigene3414_All	32.7916	41.0505	0.324073	-	Up--	0.0156447	K03626|1|5e-25|110|vvi:100245825|nascent polypeptide-associated complex subunit alpha	-	-	-	gi|116785722|gb|ABK23835.1|/1.1374e-25/unknown [Picea sitchensis]
miR5298b	7.9486	30.6569	1.94744	Up	5.74e-62	Unigene4647_All	0.362	0.3118	-0.215369	-	Up--	0.77884	K10802|1|1e-41|168|smo:SELMODRAFT_175895|high mobility group protein B1	-	-	-	gi|116781378|gb|ABK22074.1|/8.28463e-62/unknown [Picea sitchensis]
miR5298b	7.9486	30.6569	1.94744	Up	5.74e-62	Unigene4649_All	0.678	1.6568	1.28904	Up	Up-Up	2.21e-05	K10802|1|3e-41|168|smo:SELMODRAFT_175895|high mobility group protein B1	-	-	-	gi|116781378|gb|ABK22074.1|/1.90224e-61/unknown [Picea sitchensis]
miR5298b	7.9486	30.6569	1.94744	Up	5.74e-62	Unigene4650_All	22.1746	30.9083	0.479086	-	Up--	6.26e-08	K10802|1|7e-42|169|pop:POPTR_822396|high mobility group protein B1	-	-	-	gi|116781378|gb|ABK22074.1|/2.26152e-63/unknown [Picea sitchensis]
miR5298b	7.9486	30.6569	1.94744	Up	5.74e-62	Unigene4719_All	8.1843	7.458	-0.13407	-	Up--	0.256696	K13026|1|1e-06|53.5|olu:OSTLU_34459|ATP-dependent RNA helicase DHX57 [EC:3.6.4.13];K14442|2|4e-06|52.0|bdi:100830414|ATP-dependent RNA helicase DHX36 [EC:3.6.4.13]	-	GO:0004386//helicase activity;GO:0003676//nucleic acid binding;GO:0000166//nucleotide binding	GO:0044763	gi|359485181|ref|XP_002278608.2|/2.44941e-73/PREDICTED: probable ATP-dependent RNA helicase YTHDC2-like [Vitis vinifera]
miR5298b	7.9486	30.6569	1.94744	Up	5.74e-62	Unigene4779_All	9.9018	9.2546	-0.0975202	-	Up--	0.220654	-	-	-	-	gi|449445373|ref|XP_004140447.1|/6.2211e-65/PREDICTED: zinc finger CCCH domain-containing protein 17-like [Cucumis sativus]
miR5298b	7.9486	30.6569	1.94744	Up	5.74e-62	Unigene4927_All	15.5898	28.9756	0.894236	-	Up--	3.4e-34	K11323|1|7e-23|107|vcn:VOLCADRAFT_121342|histone arginine demethylase JMJD6 [EC:1.14.11.-]	-	-	-	gi|116788245|gb|ABK24805.1|/2.05432e-162/unknown [Picea sitchensis]
miR5298b	7.9486	30.6569	1.94744	Up	5.74e-62	Unigene5429_All	84.5956	144.362	0.771036	-	Up--	3.46e-211	K11294|1|3e-22|106|zma:100273020|nucleolin	-	-	-	gi|359386142|gb|AEV43360.1|/2.47872e-150/RNA recognition motif protein 1 [Citrus sinensis]
miR5298b	7.9486	30.6569	1.94744	Up	5.74e-62	Unigene6861_All	4.3703	6.0271	0.463732	-	Up--	0.00102277	-	-	-	-	gi|470138332|ref|XP_004304911.1|/1.97047e-76/PREDICTED: uncharacterized protein LOC101292038 [Fragaria vesca subsp. vesca]
miR5298b	7.9486	30.6569	1.94744	Up	5.74e-62	Unigene7515_All	17.0606	16.2877	-0.0668855	-	Up--	0.467462	K01411|1|8e-176|615|gmx:100797049|nardilysin [EC:3.4.24.61]	GO:0005829//cytosol	GO:0046872//metal ion binding;GO:0004222//metalloendopeptidase activity	GO:0006508//proteolysis	gi|356510687|ref|XP_003524067.1|/5.37766e-179/PREDICTED: insulin-degrading enzyme-like [Glycine max]
miR5298b	7.9486	30.6569	1.94744	Up	5.74e-62	Unigene9295_All	1.0483	4.6622	2.15296	Up	Up-Up	1.65e-15	-	-	-	-	gi|460392021|ref|XP_004241616.1|/1.34846e-29/PREDICTED: uncharacterized protein LOC101264529 [Solanum lycopersicum]
miR5298b	7.9486	30.6569	1.94744	Up	5.74e-62	Unigene9500_All	5.6688	1.6588	-1.7729	Down	Up-Down	6.53e-15	-	-	-	-	gi|359485591|ref|XP_003633292.1|/4.42556e-20/PREDICTED: uncharacterized protein LOC100249867 [Vitis vinifera]
miR5298b	7.9486	30.6569	1.94744	Up	5.74e-62	Unigene9590_All	16.4771	12.2525	-0.427386	-	Up--	0.00123851	-	GO:0005739//mitochondrion;GO:0009507//chloroplast	-	-	gi|116785431|gb|ABK23719.1|/2.29132e-36/unknown [Picea sitchensis]
miR5298b	7.9486	30.6569	1.94744	Up	5.74e-62	Unigene14125_All	13.1888	16.4948	0.322698	-	Up--	0.000128084	-	-	-	GO:0009908//flower development;GO:0031047//gene silencing by RNA;GO:0006342//chromatin silencing;GO:0016570//histone modification;GO:0043414//macromolecule methylation	gi|148909849|gb|ABR18011.1|/0/unknown [Picea sitchensis]
miR5298b	7.9486	30.6569	1.94744	Up	5.74e-62	Unigene15798_All	69.735	37.084	-0.911086	-	Up--	1.85e-95	K10575|1|6e-87|320|ppp:PHYPADRAFT_212042|ubiquitin-conjugating enzyme E2 G1 [EC:6.3.2.19]	-	GO:0004842//ubiquitin-protein ligase activity	GO:0016579//protein deubiquitination	gi|116786547|gb|ABK24152.1|/2.33555e-88/unknown [Picea sitchensis]
miR5298b	7.9486	30.6569	1.94744	Up	5.74e-62	Unigene16558_All	28.0058	21.34	-0.392165	-	Up--	1.33e-11	K11982|1|1e-31|137|mtr:MTR_6g079660|E3 ubiquitin-protein ligase RNF115/126 [EC:6.3.2.19]	GO:0005737//cytoplasm	GO:0046872//metal ion binding;GO:0005515//protein binding	GO:0016567//protein ubiquitination	gi|302769950|ref|XP_002968394.1|/1.48223e-68/hypothetical protein SELMODRAFT_451322 [Selaginella moellendorffii]
miR5298b	7.9486	30.6569	1.94744	Up	5.74e-62	Unigene16572_All	80.9922	95.3486	0.235429	-	Up--	3.16e-19	K11093|1|5e-07|55.8|gmx:100800903|U1 small nuclear ribonucleoprotein 70kDa;K11323|2|1e-06|54.3|vcn:VOLCADRAFT_121342|histone arginine demethylase JMJD6 [EC:1.14.11.-]	-	-	-	gi|359359077|gb|AEV40984.1|/5.99483e-84/zinc finger C-x8-C-x5-C-x3-H type family protein [Oryza punctata]
miR5298b	7.9486	30.6569	1.94744	Up	5.74e-62	Unigene18256_All	32.7254	24.9002	-0.394253	-	Up--	1.53e-13	K13424|1|1e-105|383|vvi:100243352|WRKY transcription factor 33	-	-	-	gi|296086973|emb|CBI33229.3|/1.42569e-127/unnamed protein product [Vitis vinifera]
miR5298b	7.9486	30.6569	1.94744	Up	5.74e-62	Unigene20292_All	2.9801	4.668	0.647444	-	Up--	0.000610194	K03354|1|2e-173|607|ppp:PHYPADRAFT_114640|anaphase-promoting complex subunit 7	-	GO:0009055//electron carrier activity	GO:0045454//cell redox homeostasis	gi|302769438|ref|XP_002968138.1|/1.6491e-173/hypothetical protein SELMODRAFT_440313 [Selaginella moellendorffii]
miR5298b	7.9486	30.6569	1.94744	Up	5.74e-62	Unigene20509_All	5.7762	6.0748	0.0727162	-	Up--	0.662518	K03243|1|2e-06|52.4|rcu:RCOM_0643750|translation initiation factor 5B	-	-	-	gi|460372279|ref|XP_004231958.1|/3.71554e-08/PREDICTED: uncharacterized protein LOC101247575 [Solanum lycopersicum]
miR5298b	7.9486	30.6569	1.94744	Up	5.74e-62	Unigene20894_All	72.8344	78.877	0.114985	-	Up--	0.00233226	K11279|1|2e-154|544|vvi:100267878|nucleosome assembly protein 1-like 1	GO:0005737//cytoplasm;GO:0005886//plasma membrane;GO:0005634//nucleus	GO:0003682//chromatin binding	GO:0009294//DNA mediated transformation;GO:0046686//response to cadmium ion;GO:0006334//nucleosome assembly;GO:0006289//nucleotide-excision repair	gi|359482848|ref|XP_002280211.2|/7.26762e-158/PREDICTED: nucleosome assembly protein 1-like 1-like isoform 1 [Vitis vinifera]
miR5298b	7.9486	30.6569	1.94744	Up	5.74e-62	Unigene20992_All	98.3165	75.1348	-0.387952	-	Up--	1.98e-37	K10661|1|0.0|1021|gmx:100811171|E3 ubiquitin-protein ligase MARCH6 [EC:6.3.2.19]	-	GO:0008270//zinc ion binding;GO:0004842//ubiquitin-protein ligase activity	GO:0010025//wax biosynthetic process;GO:0009414//response to water deprivation;GO:0010345//suberin biosynthetic process;GO:0010143//cutin biosynthetic process;GO:1900490//positive regulation of hydroxymethylglutaryl-CoA reductase (NADPH) activity;GO:0008299//isoprenoid biosynthetic process	gi|356519725|ref|XP_003528520.1|/0/PREDICTED: E3 ubiquitin-protein ligase MARCH6-like [Glycine max]
miR5298b	7.9486	30.6569	1.94744	Up	5.74e-62	Unigene21112_All	43.7593	29.0045	-0.593313	-	Up--	3.77e-15	-	GO:0005634//nucleus	-	-	gi|225427236|ref|XP_002280752.1|/2.62508e-67/PREDICTED: uncharacterized protein LOC100254109 [Vitis vinifera]
miR5298b	7.9486	30.6569	1.94744	Up	5.74e-62	Unigene27562_All	2.7346	1.1215	-1.2859	Down	Up-Down	0.0146722	-	GO:0005634//nucleus	GO:0003676//nucleic acid binding	-	gi|297739855|emb|CBI30037.3|/1.13591e-19/unnamed protein product [Vitis vinifera]
miR529d	310.867	41.1188	-2.91843	Down	0	Unigene2828_All	8.2667	6.6763	-0.308263	-	Down--	0.120659	-	-	-	-	gi|116784916|gb|ABK23519.1|/7.52284e-56/unknown [Picea sitchensis]
miR529d	310.867	41.1188	-2.91843	Down	0	Unigene16982_All	0.492	5.2787	3.42345	Up	Down-Up	4.22e-22	-	-	-	-	gi|294462463|gb|ADE76779.1|/6.74102e-23/unknown [Picea sitchensis]
miR530b	0.01	1.6656	7.3799	Up	1.82e-10	CL196.Contig1_All	5.615	0.1535	-5.19298	Down	Up-Down	8.58e-20	-	GO:0005840//ribosome;GO:0009536//plastid	GO:0003735//structural constituent of ribosome	GO:0006412//translation	gi|242034375|ref|XP_002464582.1|/3.97003e-34/hypothetical protein SORBIDRAFT_01g021250 [Sorghum bicolor]
miR530b	0.01	1.6656	7.3799	Up	1.82e-10	CL196.Contig2_All	4.7715	11.8083	1.30729	Up	Up-Up	1.69e-11	-	GO:0005840//ribosome;GO:0009536//plastid	GO:0003735//structural constituent of ribosome	GO:0006412//translation	gi|242034375|ref|XP_002464582.1|/5.10437e-34/hypothetical protein SORBIDRAFT_01g021250 [Sorghum bicolor]
miR536a	0.01	11.1906	10.1281	Up	3.79e-66	Unigene7170_All	11.76	5.2217	-1.1713	Down	Up-Down	1.89e-23	-	-	-	-	gi|225433373|ref|XP_002285607.1|/2.23722e-90/PREDICTED: uncharacterized protein LOC100251139 [Vitis vinifera]
miR536a	0.01	11.1906	10.1281	Up	3.79e-66	Unigene21008_All	11.1043	13.4097	0.272159	-	Up--	0.126705	-	GO:0005783//endoplasmic reticulum	GO:0016614//oxidoreductase activity, acting on CH-OH group of donors	GO:0006888//ER to Golgi vesicle-mediated transport	gi|148909432|gb|ABR17814.1|/5.16639e-33/unknown [Picea sitchensis]
miR5489	0.01	9.0045	9.8145	Up	2.28e-53	CL2167.Contig3_All	0.2774	0.1213	-1.19339	Down	Up-Down	0.17008	K02328|1|1e-178|624|vvi:100241865|DNA polymerase delta subunit 2	GO:0005634//nucleus	GO:0003887//DNA-directed DNA polymerase activity;GO:0003677//DNA binding	GO:0006346//methylation-dependent chromatin silencing;GO:0031048//chromatin silencing by small RNA;GO:0006261//DNA-dependent DNA replication;GO:0051567//histone H3-K9 methylation;GO:0008283//cell proliferation;GO:0048449//floral organ formation;GO:0009560//embryo sac egg cell differentiation;GO:0007020//microtubule nucleation;GO:0006306//DNA methylation;GO:0009909//regulation of flower development	gi|148906690|gb|ABR16494.1|/0/unknown [Picea sitchensis]
miR5489	0.01	9.0045	9.8145	Up	2.28e-53	CL2167.Contig6_All	0.3136	0.2058	-0.607683	-	Up--	0.36365	K02328|1|2e-178|624|vvi:100241865|DNA polymerase delta subunit 2	GO:0005634//nucleus	GO:0003887//DNA-directed DNA polymerase activity;GO:0003677//DNA binding	GO:0006346//methylation-dependent chromatin silencing;GO:0031048//chromatin silencing by small RNA;GO:0006261//DNA-dependent DNA replication;GO:0051567//histone H3-K9 methylation;GO:0008283//cell proliferation;GO:0048449//floral organ formation;GO:0009560//embryo sac egg cell differentiation;GO:0007020//microtubule nucleation;GO:0006306//DNA methylation;GO:0009909//regulation of flower development	gi|148906690|gb|ABR16494.1|/0/unknown [Picea sitchensis]
miR5499	0.01	2.1861	7.77222	Up	1.65e-13	CL6189.Contig2_All	0.0754	0.0371	-1.02315	Down	Up-Down	0.0518052	K03043|1|0.0|939|aly:ARALYDRAFT_893971|DNA-directed RNA polymerase subunit beta [EC:2.7.7.6]	GO:0009507//chloroplast	GO:0003899//DNA-directed RNA polymerase activity;GO:0032549//ribonucleoside binding;GO:0016820//hydrolase activity, acting on acid anhydrides, catalyzing transmembrane movement of substances;GO:0003677//DNA binding	GO:0006351//transcription, DNA-dependent;GO:0015992//proton transport;GO:0046034//ATP metabolic process	gi|372863361|gb|AEX99431.1|/0/RNA polymerase beta' subunit (chloroplast) [Taxus mairei]
miR5499	0.01	2.1861	7.77222	Up	1.65e-13	CL6189.Contig3_All	2.2787	0.5184	-2.13607	Down	Up-Down	3.82e-75	K03043|1|0.0|939|aly:ARALYDRAFT_893971|DNA-directed RNA polymerase subunit beta [EC:2.7.7.6]	GO:0009507//chloroplast	GO:0003899//DNA-directed RNA polymerase activity;GO:0032549//ribonucleoside binding;GO:0016820//hydrolase activity, acting on acid anhydrides, catalyzing transmembrane movement of substances;GO:0003677//DNA binding	GO:0006351//transcription, DNA-dependent;GO:0015992//proton transport;GO:0046034//ATP metabolic process	gi|372863361|gb|AEX99431.1|/0/RNA polymerase beta' subunit (chloroplast) [Taxus mairei]
miR5502	0.01	3.9037	8.6087	Up	1.5e-23	Unigene15822_All	80.6623	74.3254	-0.118039	-	Up--	0.00231492	-	-	-	-	-
miR5503	0.01	4.4762	8.80613	Up	6.75e-27	Unigene8154_All	1.1063	4.3555	1.9771	Up	Up-Up	9.96e-07	K13428|1|6e-30|128|aly:ARALYDRAFT_488953|LRR receptor-like serine/threonine-protein kinase EFR [EC:2.7.11.1]	-	GO:0016301//kinase activity	-	gi|255571897|ref|XP_002526891.1|/9.0938e-40/serine-threonine protein kinase, plant-type, putative [Ricinus communis]
miR5503	0.01	4.4762	8.80613	Up	6.75e-27	Unigene9889_All	17.2909	17.7803	0.0402667	-	Up--	0.588184	K15501|1|3e-173|607|vvi:100260305|serine/threonine-protein phosphatase 6 regulatory subunit 3	-	-	-	gi|225435331|ref|XP_002285194.1|/3.46198e-172/PREDICTED: serine/threonine-protein phosphatase 6 regulatory subunit 3-like [Vitis vinifera]
miR5503	0.01	4.4762	8.80613	Up	6.75e-27	Unigene11725_All	3.3259	0	-11.6995	Down	Up-Down	8.88e-11	-	-	-	-	-
miR5505	0.01	3.0188	8.23783	Up	2.23e-18	Unigene11416_All	12.4755	14.383	0.205267	-	Up--	0.000388318	K14794|1|0.0|1233|ppp:PHYPADRAFT_65581|ribosomal RNA-processing protein 12	-	-	GO:0006606//protein import into nucleus;GO:0006406//mRNA export from nucleus	gi|168000787|ref|XP_001753097.1|/0/predicted protein [Physcomitrella patens subsp. patens]
miR5508	1.3846	0.01	-7.11333	Down	9.17e-09	Unigene17076_All	0.8457	4.9942	2.56204	Up	Down-Up	3.76e-08	-	-	-	-	-
miR5509	19.2305	0.01	-10.9092	Down	2.1e-112	CL544.Contig3_All	3.293	12.8976	1.96963	Up	Down-Up	1.95e-99	K06685|1|3e-17|90.1|pop:POPTR_554110|maintenance of ploidy protein MOB1 (MPS1 binder 1);K13457|4|3e-17|89.7|vvi:100252764|disease resistance protein RPM1;K03013|5|2e-14|80.9|vvi:100258335|DNA-directed RNA polymerases I, II, and III subunit RPABC1	-	-	-	gi|321530320|gb|ADW94527.1|/4.75679e-119/putative TIR-NBS-LRR protein [Pinus monticola]
miR5509	19.2305	0.01	-10.9092	Down	2.1e-112	CL2945.Contig1_All	0.0583	4.2434	6.18558	Up	Down-Up	3.65e-21	K13457|1|9e-10|46.2|zma:606485|disease resistance protein RPM1	-	-	-	gi|321530322|gb|ADW94528.1|/3.42669e-71/putative truncated TIR-NBS-LRR protein [Pinus monticola]
miR5509	19.2305	0.01	-10.9092	Down	2.1e-112	CL4210.Contig1_All	1.6186	8.6344	2.41535	Up	Down-Up	1.29e-81	K03013|1|1e-21|104|vvi:100258335|DNA-directed RNA polymerases I, II, and III subunit RPABC1;K06685|3|6e-16|85.5|pop:POPTR_554110|maintenance of ploidy protein MOB1 (MPS1 binder 1)	-	-	-	gi|321530320|gb|ADW94527.1|/8.12931e-129/putative TIR-NBS-LRR protein [Pinus monticola]
miR5509	19.2305	0.01	-10.9092	Down	2.1e-112	CL5614.Contig2_All	1.7097	0.1578	-3.43757	Down	Down-Down	1.79e-07	-	-	-	-	gi|321530322|gb|ADW94528.1|/1.72755e-46/putative truncated TIR-NBS-LRR protein [Pinus monticola]
miR5519	42.0506	101.444	1.27048	Up	9.85e-109	Unigene2509_All	13.9253	7.9346	-0.811479	-	Up--	2.25e-28	K12598|1|0.0|1534|vvi:100246661|ATP-dependent RNA helicase DOB1 [EC:3.6.4.13]	GO:0005829//cytosol;GO:0005634//nucleus	GO:0008026//ATP-dependent helicase activity;GO:0003724//RNA helicase activity;GO:0003676//nucleic acid binding;GO:0005524//ATP binding	GO:0010182//sugar mediated signaling pathway;GO:0009793//embryo development ending in seed dormancy;GO:0016571//histone methylation;GO:0010093//specification of floral organ identity;GO:0043687//post-translational protein modification;GO:0016579//protein deubiquitination;GO:0050826//response to freezing;GO:0030422//production of siRNA involved in RNA interference;GO:0016567//protein ubiquitinatio…	gi|359484919|ref|XP_002266524.2|/0/PREDICTED: superkiller viralicidic activity 2-like 2-like [Vitis vinifera]
miR5519	42.0506	101.444	1.27048	Up	9.85e-109	Unigene12566_All	1.4497	0.3805	-1.92979	Down	Up-Down	0.0106969	-	-	-	-	gi|147844570|emb|CAN80068.1|/1.12792e-58/hypothetical protein VITISV_019029 [Vitis vinifera]
miR5561-5p	0.01	33.884	11.7264	Up	8.27e-199	Unigene18204_All	4.039	8.3695	1.05114	Up	Up-Up	1.6e-09	K10523|1|5e-13|73.9|aly:ARALYDRAFT_903228|speckle-type POZ protein	GO:0031463//Cul3-RING ubiquitin ligase complex;GO:0005737//cytoplasm	GO:0005515//protein binding	GO:0009954//proximal/distal pattern formation;GO:0016558//protein import into peroxisome matrix;GO:0006891//intra-Golgi vesicle-mediated transport;GO:0010227//floral organ abscission;GO:0006635//fatty acid beta-oxidation;GO:0048439//flower morphogenesis	gi|116794358|gb|ABK27111.1|/2.09202e-175/unknown [Picea sitchensis]
miR5561-5p	0.01	33.884	11.7264	Up	8.27e-199	Unigene18348_All	1.5626	8.4591	2.43656	Up	Up-Up	1.2e-17	-	-	-	-	-
miR5568g-5p	0.01	6.35	9.31061	Up	7.51e-38	CL1459.Contig1_All	1.094	1.1901	0.12147	-	Up--	0.794286	K01265|1|2e-62|157|ppp:PHYPADRAFT_153322|methionyl aminopeptidase [EC:3.4.11.18]	GO:0009507//chloroplast;GO:0005739//mitochondrion	GO:0046872//metal ion binding;GO:0008235//metalloexopeptidase activity;GO:0004177//aminopeptidase activity	GO:0019243//methylglyoxal catabolic process to D-lactate;GO:0031365//N-terminal protein amino acid modification;GO:0009737//response to abscisic acid stimulus;GO:0006508//proteolysis	gi|168064418|ref|XP_001784159.1|/2.88066e-61/predicted protein [Physcomitrella patens subsp. patens]
miR5638a	16.9741	0.01	-10.7291	Down	2.67e-99	Unigene66_All	3.7237	5.2112	0.484879	-	Down--	1.72e-05	K03021|1|0.0|1862|ppp:PHYPADRAFT_176819|DNA-directed RNA polymerase III subunit RPC2 [EC:2.7.7.6]	GO:0009507//chloroplast;GO:0016020//membrane;GO:0005634//nucleus	GO:0003899//DNA-directed RNA polymerase activity;GO:0003677//DNA binding;GO:0003700//sequence-specific DNA binding transcription factor activity;GO:0032549//ribonucleoside binding	GO:0009560//embryo sac egg cell differentiation;GO:0006355//regulation of transcription, DNA-dependent	gi|168006293|ref|XP_001755844.1|/0/predicted protein [Physcomitrella patens subsp. patens]
miR5638a	16.9741	0.01	-10.7291	Down	2.67e-99	Unigene20265_All	2.2181	3.3477	0.593846	-	Down--	0.0125088	-	-	-	-	gi|302826135|ref|XP_002994605.1|/4.90625e-38/hypothetical protein SELMODRAFT_432514 [Selaginella moellendorffii]
miR5641	6.7691	23.5783	1.80042	Up	2.3e-43	CL3398.Contig3_All	191.818	395.035	1.04224	Up	Up-Up	0	K13034|1|2e-144|511|vvi:100255091|L-3-cyanoalanine synthase/ cysteine synthase [EC:2.5.1.47 4.4.1.9]	GO:0005739//mitochondrion	GO:0016740//transferase activity;GO:0004124//cysteine synthase activity;GO:0050017//L-3-cyanoalanine synthase activity	GO:0009836;GO:0019499//cyanide metabolic process;GO:0006535//cysteine biosynthetic process from serine	gi|148909503|gb|ABR17848.1|/2.65795e-154/unknown [Picea sitchensis]
miR5653	0.01	54.3913	12.4092	Up	1.08406895879195e-318	CL3133.Contig1_All	3.3043	0.4486	-2.88084	Down	Up-Down	5e-06	-	-	-	-	-
miR5653	0.01	54.3913	12.4092	Up	1.08406895879195e-318	Unigene576_All	30.9583	24.4902	-0.338122	-	Up--	5.76e-13	K08332|1|5e-18|92.4|vcn:VOLCADRAFT_41528|vacuolar protein 8	GO:0005829//cytosol;GO:0009522//photosystem I;GO:0016021//integral to membrane;GO:0009506//plasmodesma;GO:0005634//nucleus;GO:0005886//plasma membrane	GO:0016874//ligase activity	GO:0051211//anisotropic cell growth;GO:0030244//cellulose biosynthetic process;GO:0015979//photosynthesis;GO:0009832//plant-type cell wall biogenesis	gi|255576178|ref|XP_002528983.1|/0/ubiquitin-protein ligase, putative [Ricinus communis]
miR5653	0.01	54.3913	12.4092	Up	1.08406895879195e-318	Unigene4958_All	14.4726	5.1744	-1.48386	Down	Up-Down	1.49e-33	K03881|1|2e-87|322|ppp:PhpafMp19|NADH-ubiquinone oxidoreductase chain 4 [EC:1.6.5.3]	GO:0005739//mitochondrion	GO:0008137//NADH dehydrogenase (ubiquinone) activity	GO:0042773//ATP synthesis coupled electron transport	gi|255588687|ref|XP_002534687.1|/1.27817e-98/NADH-ubiquinone oxidoreductase chain, putative [Ricinus communis]
miR5653	0.01	54.3913	12.4092	Up	1.08406895879195e-318	Unigene16606_All	203.364	135.997	-0.580492	-	Up--	2.58e-127	-	GO:0005794//Golgi apparatus;GO:0005576//extracellular region;GO:0005783//endoplasmic reticulum	GO:0005488//binding	GO:0048193//Golgi vesicle transport;GO:0030244//cellulose biosynthetic process	gi|148909242|gb|ABR17721.1|/0/unknown [Picea sitchensis]
miR5655	23.5894	2.2381	-3.39779	Down	3.89e-88	Unigene982_All	25.5793	33.8513	0.404234	-	Down--	0.000113495	-	-	-	-	gi|356577474|ref|XP_003556850.1|/4.88692e-08/PREDICTED: uncharacterized protein LOC100782632 [Glycine max]
miR5655	23.5894	2.2381	-3.39779	Down	3.89e-88	Unigene11342_All	2.9528	6.5893	1.15804	Up	Down-Up	4.43e-17	K08864|1|0.0|931|vvi:100265049|tousled-like kinase [EC:2.7.11.1]	GO:0009507//chloroplast;GO:0005634//nucleus	GO:0005524//ATP binding;GO:0004674//protein serine/threonine kinase activity	GO:0006468//protein phosphorylation	gi|225436077|ref|XP_002276975.1|/0/PREDICTED: serine/threonine-protein kinase TOUSLED [Vitis vinifera]
miR5655	23.5894	2.2381	-3.39779	Down	3.89e-88	Unigene11658_All	6.0066	3.094	-0.957075	-	Down--	3.11e-08	-	-	-	-	gi|294461694|gb|ADE76406.1|/2.53308e-92/unknown [Picea sitchensis]
miR5655	23.5894	2.2381	-3.39779	Down	3.89e-88	Unigene16425_All	23.4153	18.2381	-0.360496	-	Down--	3.21e-05	K01488|1|2e-123|440|rcu:RCOM_0905310|adenosine deaminase [EC:3.5.4.4]	GO:0005829//cytosol	GO:0004000//adenosine deaminase activity	GO:0043103//hypoxanthine salvage;GO:0009168//purine ribonucleoside monophosphate biosynthetic process;GO:0006154//adenosine catabolic process;GO:0046103//inosine biosynthetic process	gi|449433942|ref|XP_004134755.1|/4.37641e-124/PREDICTED: adenosine deaminase-like protein-like [Cucumis sativus]
miR5663	0.01	20.9758	11.0345	Up	2.38e-123	CL2499.Contig1_All	4.9775	2.8598	-0.799507	-	Up--	3.66e-07	K01110|1|0.0|752|osa:4352052|phosphatidylinositol-3,4,5-trisphosphate 3-phosphatase [EC:3.1.3.67]	GO:0005777//peroxisome;GO:0005829//cytosol;GO:0009941//chloroplast envelope;GO:0016020//membrane	GO:0070300//phosphatidic acid binding;GO:0019137//thioglucosidase activity;GO:0080011//baruol synthase activity;GO:0004721//phosphoprotein phosphatase activity;GO:0052866//phosphatidylinositol phosphate phosphatase activity	GO:0042344//indole glucosinolate catabolic process;GO:0009697//salicylic acid biosynthetic process;GO:0010686//tetracyclic triterpenoid biosynthetic process;GO:0010363//regulation of plant-type hypersensitive response;GO:0019761//glucosinolate biosynthetic process;GO:0010200//response to chitin;GO:0009684//indoleacetic acid biosynthetic process;GO:0030003//cellular cation homeostasis;GO:0031348//…	gi|115488294|ref|NP_001066634.1|/0/Os12g0407500 [Oryza sativa Japonica Group]
miR5663	0.01	20.9758	11.0345	Up	2.38e-123	CL2499.Contig2_All	0.1424	3.1061	4.44708	Up	Up-Up	3.87e-32	K01110|1|0.0|752|osa:4352052|phosphatidylinositol-3,4,5-trisphosphate 3-phosphatase [EC:3.1.3.67]	GO:0005777//peroxisome;GO:0005829//cytosol;GO:0009941//chloroplast envelope;GO:0016020//membrane	GO:0070300//phosphatidic acid binding;GO:0019137//thioglucosidase activity;GO:0080011//baruol synthase activity;GO:0004721//phosphoprotein phosphatase activity;GO:0052866//phosphatidylinositol phosphate phosphatase activity	GO:0042344//indole glucosinolate catabolic process;GO:0009697//salicylic acid biosynthetic process;GO:0010686//tetracyclic triterpenoid biosynthetic process;GO:0010363//regulation of plant-type hypersensitive response;GO:0019761//glucosinolate biosynthetic process;GO:0010200//response to chitin;GO:0009684//indoleacetic acid biosynthetic process;GO:0030003//cellular cation homeostasis;GO:0031348//…	gi|115488294|ref|NP_001066634.1|/0/Os12g0407500 [Oryza sativa Japonica Group]
miR5663	0.01	20.9758	11.0345	Up	2.38e-123	CL3807.Contig1_All	40.1649	45.4128	0.177164	-	Up--	0.00110456	-	GO:0005783//endoplasmic reticulum	-	GO:0009555//pollen development;GO:0006457//protein folding;GO:0009644//response to high light intensity;GO:0006984//ER-nucleus signaling pathway;GO:0034976//response to endoplasmic reticulum stress;GO:0042542//response to hydrogen peroxide;GO:0009408//response to heat	gi|148906944|gb|ABR16617.1|/2.92233e-136/unknown [Picea sitchensis]
miR5663	0.01	20.9758	11.0345	Up	2.38e-123	CL4985.Contig1_All	3.6629	2.4597	-0.574504	-	Up--	0.00829244	K01934|1|5e-131|466|vvi:100248560|5-formyltetrahydrofolate cyclo-ligase [EC:6.3.3.2]	GO:0009507//chloroplast	GO:0030272//5-formyltetrahydrofolate cyclo-ligase activity;GO:0005524//ATP binding	GO:0009396//folic acid-containing compound biosynthetic process;GO:0016117//carotenoid biosynthetic process;GO:0000023//maltose metabolic process;GO:0019252//starch biosynthetic process	gi|116789708|gb|ABK25351.1|/2.7806e-143/unknown [Picea sitchensis]
miR5663	0.01	20.9758	11.0345	Up	2.38e-123	CL4985.Contig2_All	0.6526	0.8993	0.462603	-	Up--	0.348312	K01934|1|4e-54|210|sbi:SORBI_08g004240|5-formyltetrahydrofolate cyclo-ligase [EC:6.3.3.2]	GO:0009507//chloroplast	GO:0030272//5-formyltetrahydrofolate cyclo-ligase activity;GO:0005524//ATP binding	GO:0009396//folic acid-containing compound biosynthetic process;GO:0016117//carotenoid biosynthetic process;GO:0000023//maltose metabolic process;GO:0019252//starch biosynthetic process	gi|116789708|gb|ABK25351.1|/1.22712e-55/unknown [Picea sitchensis]
miR5663	0.01	20.9758	11.0345	Up	2.38e-123	Unigene3205_All	310.563	72.9972	-2.08897	Down	Up-Down	0	-	GO:0005739//mitochondrion;GO:0009507//chloroplast;GO:0016020//membrane	-	-	gi|148910349|gb|ABR18253.1|/1.12899e-129/unknown [Picea sitchensis]
miR5665	0.01	1.3012	7.0237	Up	2.45e-08	Unigene2560_All	25.4436	10.3097	-1.3033	Down	Up-Down	1.38e-105	K07195|1|0.0|699|rcu:RCOM_0392160|exocyst complex component 7	GO:0000145//exocyst;GO:0005634//nucleus;GO:0005829//cytosol	-	GO:0035556//intracellular signal transduction;GO:0006904//vesicle docking involved in exocytosis;GO:0009738//abscisic acid mediated signaling pathway	gi|470140057|ref|XP_004305761.1|/0/PREDICTED: exocyst complex component 7-like [Fragaria vesca subsp. vesca]
miR5678	0.01	1.4053	7.13473	Up	6.05e-09	Unigene21717_All	0	2.7746	11.4381	Up	Up-Up	1.13e-06	-	-	-	-	-
miR5718	5.8973	0.01	-9.20391	Down	5.68e-35	CL24.Contig3_All	1.8498	6.1437	1.73174	Up	Down-Up	9.44e-49	K01115|1|2e-09|63.9|vcn:VOLCADRAFT_99471|phospholipase D [EC:3.1.4.4];K14709|4|8e-07|55.5|vcn:VOLCADRAFT_104214|solute carrier family 39 (zinc transporter), member 1/2/3	-	-	-	gi|460370910|ref|XP_004231291.1|/5.96452e-31/PREDICTED: uncharacterized protein LOC101246193 [Solanum lycopersicum]
miR5721	25.9996	0.01	-11.3443	Down	1.03e-151	CL553.Contig1_All	0.5084	0.1365	-1.89706	Down	Down-Down	0.0325996	K09422|1|4e-66|250|aly:ARALYDRAFT_474123|myb proto-oncogene protein, plant	GO:0043229//intracellular organelle	GO:0003691//double-stranded telomeric DNA binding;GO:0042803//protein homodimerization activity	GO:0010413//glucuronoxylan metabolic process;GO:0000911//cytokinesis by cell plate formation;GO:0009753//response to jasmonic acid stimulus;GO:0009739//response to gibberellin stimulus;GO:0009651//response to salt stress;GO:0009751//response to salicylic acid stimulus;GO:0009733//response to auxin stimulus;GO:0009737//response to abscisic acid stimulus;GO:0045492//xylan biosynthetic process;GO:00…	gi|148910122|gb|ABR18143.1|/1.04278e-85/unknown [Picea sitchensis]
miR5721	25.9996	0.01	-11.3443	Down	1.03e-151	CL553.Contig2_All	0.543	0.2227	-1.28585	Down	Down-Down	0.0897074	K09422|1|4e-66|250|aly:ARALYDRAFT_474123|myb proto-oncogene protein, plant	GO:0043229//intracellular organelle	GO:0003691//double-stranded telomeric DNA binding;GO:0042803//protein homodimerization activity	GO:0010413//glucuronoxylan metabolic process;GO:0000911//cytokinesis by cell plate formation;GO:0009753//response to jasmonic acid stimulus;GO:0009739//response to gibberellin stimulus;GO:0009651//response to salt stress;GO:0009751//response to salicylic acid stimulus;GO:0009733//response to auxin stimulus;GO:0009737//response to abscisic acid stimulus;GO:0045492//xylan biosynthetic process;GO:00…	gi|148910122|gb|ABR18143.1|/1.0745e-85/unknown [Picea sitchensis]
miR5721	25.9996	0.01	-11.3443	Down	1.03e-151	CL553.Contig5_All	0.1089	0.2357	1.11395	Up	Down-Up	0.15265	K09422|1|2e-68|259|aly:ARALYDRAFT_474123|myb proto-oncogene protein, plant	GO:0043229//intracellular organelle	GO:0003691//double-stranded telomeric DNA binding;GO:0042803//protein homodimerization activity	GO:0010413//glucuronoxylan metabolic process;GO:0000911//cytokinesis by cell plate formation;GO:0009753//response to jasmonic acid stimulus;GO:0009739//response to gibberellin stimulus;GO:0009651//response to salt stress;GO:0009751//response to salicylic acid stimulus;GO:0009733//response to auxin stimulus;GO:0009737//response to abscisic acid stimulus;GO:0045492//xylan biosynthetic process;GO:00…	gi|148910122|gb|ABR18143.1|/6.18159e-90/unknown [Picea sitchensis]
miR5721	25.9996	0.01	-11.3443	Down	1.03e-151	CL553.Contig7_All	0.3938	0.7321	0.894578	-	Down--	0.0312454	K09422|1|2e-68|259|aly:ARALYDRAFT_474123|myb proto-oncogene protein, plant	GO:0043229//intracellular organelle	GO:0003691//double-stranded telomeric DNA binding;GO:0042803//protein homodimerization activity	GO:0010413//glucuronoxylan metabolic process;GO:0000911//cytokinesis by cell plate formation;GO:0009753//response to jasmonic acid stimulus;GO:0009739//response to gibberellin stimulus;GO:0009651//response to salt stress;GO:0009751//response to salicylic acid stimulus;GO:0009733//response to auxin stimulus;GO:0009737//response to abscisic acid stimulus;GO:0045492//xylan biosynthetic process;GO:00…	gi|148910122|gb|ABR18143.1|/6.14601e-90/unknown [Picea sitchensis]
miR5748	0.01	16.916	10.7242	Up	1.29e-99	Unigene26671_All	0	1.343	10.3912	Up	Up-Up	0.016512	-	-	-	-	-
miR5758	0.01	2.3422	7.87172	Up	2.02e-14	CL348.Contig1_All	21.2086	30.351	0.517095	-	Up--	7.04e-31	K14572|1|7e-10|65.5|ath:AT1G67120|midasin;K14306|3|7e-06|52.4|rcu:RCOM_1609340|nuclear pore complex protein Nup62	GO:0009707//chloroplast outer membrane	GO:0016817//hydrolase activity, acting on acid anhydrides;GO:0005525//GTP binding	GO:0048519//negative regulation of biological process;GO:0006606//protein import into nucleus;GO:0009887//organ morphogenesis;GO:0010051//xylem and phloem pattern formation;GO:0048439//flower morphogenesis;GO:0009855//determination of bilateral symmetry;GO:0045036//protein targeting to chloroplast	gi|359474855|ref|XP_002277504.2|/0/PREDICTED: translocase of chloroplast 120, chloroplastic-like [Vitis vinifera]
miR5758	0.01	2.3422	7.87172	Up	2.02e-14	CL1593.Contig1_All	14.621	10.9909	-0.411732	-	Up--	0.000113598	-	GO:0005739//mitochondrion	-	-	gi|359475314|ref|XP_003631650.1|/6.10883e-135/PREDICTED: BTB/POZ domain-containing protein At1g63850-like [Vitis vinifera]
miR5758	0.01	2.3422	7.87172	Up	2.02e-14	CL4214.Contig1_All	0.5523	0.0604	-3.19283	Down	Up-Down	3.8e-06	-	GO:0005886//plasma membrane	GO:0004871//signal transducer activity	GO:0009416//response to light stimulus	gi|359473103|ref|XP_002282444.2|/0/PREDICTED: BTB/POZ domain-containing protein At1g67900-like [Vitis vinifera]
miR5758	0.01	2.3422	7.87172	Up	2.02e-14	CL4214.Contig2_All	0.1283	0.9682	2.91578	Up	Up-Up	8.04e-09	-	GO:0005886//plasma membrane	GO:0004871//signal transducer activity	GO:0009416//response to light stimulus	gi|359473103|ref|XP_002282444.2|/0/PREDICTED: BTB/POZ domain-containing protein At1g67900-like [Vitis vinifera]
miR5758	0.01	2.3422	7.87172	Up	2.02e-14	CL4214.Contig3_All	1.5948	1.5305	-0.0593725	-	Up--	0.795992	-	GO:0005886//plasma membrane	GO:0004871//signal transducer activity	GO:0009416//response to light stimulus	gi|359473103|ref|XP_002282444.2|/0/PREDICTED: BTB/POZ domain-containing protein At1g67900-like [Vitis vinifera]
miR5758	0.01	2.3422	7.87172	Up	2.02e-14	Unigene2608_All	2.3469	64.7519	4.78609	Up	Up-Up	0	-	GO:0005634//nucleus	-	GO:0009826//unidimensional cell growth;GO:0009637//response to blue light;GO:0010218//response to far red light;GO:0010114//response to red light	gi|148910397|gb|ABR18275.1|/9.0178e-83/unknown [Picea sitchensis]
miR5758	0.01	2.3422	7.87172	Up	2.02e-14	Unigene11488_All	6.5641	8.1202	0.306918	-	Up--	0.0107733	K11976|1|2e-60|232|ppp:PHYPADRAFT_95615|TRIAD3; E3 ubiquitin-protein ligase RNF216 [EC:6.3.2.19];K11971|2|5e-22|104|osa:4336840|E3 ubiquitin-protein ligase RNF14 [EC:6.3.2.19]	-	GO:0046872//metal ion binding	-	gi|302761838|ref|XP_002964341.1|/1.13753e-97/hypothetical protein SELMODRAFT_405515 [Selaginella moellendorffii]
miR5763a	0.01	26.7012	11.3827	Up	8.06e-157	Unigene25567_All	0	3.2234	11.6544	Up	Up-Up	2.23e-06	K00423|1|7e-30|126|pop:POPTR_1086023|L-ascorbate oxidase [EC:1.10.3.3]	GO:0005618//cell wall;GO:0009506//plasmodesma;GO:0016023//cytoplasmic membrane-bounded vesicle;GO:0005576//extracellular region	GO:0005507//copper ion binding;GO:0008447//L-ascorbate oxidase activity	GO:0046520//sphingoid biosynthetic process;GO:0016126//sterol biosynthetic process	gi|294460354|gb|ADE75758.1|/1.68425e-37/unknown [Picea sitchensis]
miR5770b	0.01	2.6545	8.0523	Up	3.01e-16	CL6115.Contig3_All	0.6633	1.1098	0.742566	-	Up--	0.199259	-	-	-	-	-
miR5819	0.01	3.5393	8.46732	Up	2.03e-21	CL2031.Contig1_All	36.333	12.122	-1.58365	Down	Up-Down	9.04e-61	K13417|1|2e-08|58.2|aly:ARALYDRAFT_899604|somatic embryogenesis receptor kinase 4 [EC:2.7.10.1 2.7.11.1];K13416|3|5e-07|53.9|aly:ARALYDRAFT_491347|brassinosteroid insensitive 1-associated receptor kinase 1 [EC:2.7.10.1 2.7.11.1];K13418|5|8e-07|53.1|aly:ARALYDRAFT_895025|somatic embryogenesis receptor kinase 1 [EC:2.7.10.1 2.7.11.1]	-	GO:0016772//transferase activity, transferring phosphorus-containing groups	GO:0009987//cellular process	gi|147811983|emb|CAN59769.1|/1.81715e-34/hypothetical protein VITISV_011720 [Vitis vinifera]
miR5819	0.01	3.5393	8.46732	Up	2.03e-21	CL2031.Contig3_All	136.843	27.6452	-2.30742	Down	Up-Down	1.4e-306	K13417|1|2e-07|55.1|aly:ARALYDRAFT_899604|somatic embryogenesis receptor kinase 4 [EC:2.7.10.1 2.7.11.1];K13418|3|6e-07|53.1|aly:ARALYDRAFT_895025|somatic embryogenesis receptor kinase 1 [EC:2.7.10.1 2.7.11.1];K13416|4|1e-06|52.4|ath:AT4G33430|brassinosteroid insensitive 1-associated receptor kinase 1 [EC:2.7.10.1 2.7.11.1]	-	GO:0016301//kinase activity	GO:0009987//cellular process	gi|147811983|emb|CAN59769.1|/1.68623e-32/hypothetical protein VITISV_011720 [Vitis vinifera]
miR5819	0.01	3.5393	8.46732	Up	2.03e-21	CL2522.Contig4_All	0.1533	0.0905	-0.760368	-	Up--	0.492346	-	GO:0005840//ribosome;GO:0009536//plastid	GO:0003735//structural constituent of ribosome	GO:0006412//translation	gi|357436159|ref|XP_003588355.1|/2.79319e-46/Mitochondrial protein, putative [Medicago truncatula]
miR5819	0.01	3.5393	8.46732	Up	2.03e-21	CL2522.Contig5_All	9.5673	0.9307	-3.36172	Down	Up-Down	3e-34	-	GO:0009507//chloroplast	-	-	gi|357436159|ref|XP_003588355.1|/1.37278e-45/Mitochondrial protein, putative [Medicago truncatula]
miR5834	0.01	69.954	12.7722	Up	0	CL5747.Contig2_All	3.7175	2.2779	-0.706628	-	Up--	1.14e-05	-	GO:0009507//chloroplast	GO:0016874//ligase activity;GO:0043167//ion binding	-	gi|470138706|ref|XP_004305096.1|/0/PREDICTED: uncharacterized protein LOC101303146 [Fragaria vesca subsp. vesca]
miR5834	0.01	69.954	12.7722	Up	0	Unigene10545_All	2.507	0.2903	-3.11035	Down	Up-Down	0.000353756	-	-	-	-	-
miR5834	0.01	69.954	12.7722	Up	0	Unigene22157_All	0.6014	0	-9.23218	Down	Up-Down	0.121087	-	-	-	-	-
miR5834	0.01	69.954	12.7722	Up	0	Unigene23456_All	1.2974	0.3649	-1.83005	Down	Up-Down	0.103916	-	-	-	-	-
miR5998a	0.01	1.6656	7.3799	Up	1.82e-10	Unigene7270_All	17.931	9.2988	-0.947339	-	Up--	8.56e-28	-	GO:0005634//nucleus	GO:0003700//sequence-specific DNA binding transcription factor activity;GO:0003677//DNA binding	GO:0006355//regulation of transcription, DNA-dependent	gi|224140999|ref|XP_002323863.1|/4.65718e-37/predicted protein [Populus trichocarpa]
miR5999	0.01	3.9557	8.62779	Up	7.45e-24	CL50.Contig1_All	1.9861	0.2444	-3.02262	Down	Up-Down	0.000645502	-	-	-	-	-
miR5999	0.01	3.9557	8.62779	Up	7.45e-24	CL50.Contig2_All	0.4436	0	-8.79312	Down	Up-Down	0.244108	-	-	-	-	-
miR6021	0.01	10.4619	10.0309	Up	6.9e-62	CL5928.Contig2_All	5.4701	5.3392	-0.0349436	-	Up--	0.745886	K09667|1|9e-06|51.6|ppp:PHYPADRAFT_192345|polypeptide N-acetylglucosaminyltransferase [EC:2.4.1.-]	-	-	GO:0010364//regulation of ethylene biosynthetic process	gi|359495432|ref|XP_002280519.2|/0/PREDICTED: ETO1-like protein 1-like [Vitis vinifera]
miR6022	5.9999	1.7176	-1.80454	Down	3.85e-12	Unigene22416_All	0.4693	0.7698	0.713973	-	Down--	0.523526	-	-	-	-	gi|116789523|gb|ABK25277.1|/4.9109e-21/unknown [Picea sitchensis]
miR6024-3p	0.01	8.9524	9.80613	Up	4.6e-53	CL3338.Contig1_All	4.1136	2.223	-0.887894	-	Up--	0.0078718	-	-	-	-	-
miR6149a	2.1025	4.8926	1.2185	Up	2.75e-06	CL380.Contig4_All	1.5237	4.9892	1.71123	Up	Up-Up	1.12e-43	K06685|1|3e-17|90.5|aly:ARALYDRAFT_492950|maintenance of ploidy protein MOB1 (MPS1 binder 1)	-	-	-	gi|224284251|gb|ACN39861.1|/9.8219e-91/unknown [Picea sitchensis]
miR6149a	2.1025	4.8926	1.2185	Up	2.75e-06	Unigene8928_All	5.5068	4.7428	-0.215475	-	Up--	0.41548	-	-	-	-	gi|224284251|gb|ACN39861.1|/1.62879e-25/unknown [Picea sitchensis]
miR6149a	2.1025	4.8926	1.2185	Up	2.75e-06	Unigene8934_All	0.9122	1.5194	0.73608	-	Up--	0.0106613	K06685|1|7e-20|97.8|ath:AT4G19050|maintenance of ploidy protein MOB1 (MPS1 binder 1)	-	-	-	gi|224284251|gb|ACN39861.1|/5.20439e-43/unknown [Picea sitchensis]
miR6156	0.01	1.9258	7.58931	Up	5.48e-12	CL3829.Contig1_All	5.8598	8.7441	0.577458	-	Up--	6.23e-09	K10773|1|1e-81|303|ppp:PHYPADRAFT_173765|endonuclease III [EC:4.2.99.18]	-	GO:0003824//catalytic activity	-	gi|167997017|ref|XP_001751215.1|/2.00313e-80/predicted protein [Physcomitrella patens subsp. patens]
miR6156	0.01	1.9258	7.58931	Up	5.48e-12	CL5261.Contig1_All	3.2174	5.6395	0.809672	-	Up--	9.49e-05	K10949|1|2e-17|88.6|vvi:100259001|ER lumen protein retaining receptor	-	-	-	gi|242085288|ref|XP_002443069.1|/8.31139e-73/hypothetical protein SORBIDRAFT_08g007560 [Sorghum bicolor]
miR6156	0.01	1.9258	7.58931	Up	5.48e-12	CL5261.Contig2_All	3.5033	3.3157	-0.0794011	-	Up--	0.73382	K10949|1|2e-08|58.5|vvi:100259001|ER lumen protein retaining receptor	-	-	-	gi|242085288|ref|XP_002443069.1|/2.36057e-56/hypothetical protein SORBIDRAFT_08g007560 [Sorghum bicolor]
miR6156	0.01	1.9258	7.58931	Up	5.48e-12	CL6221.Contig2_All	86.2303	15.0836	-2.51521	Down	Up-Down	3.47e-201	-	-	-	-	gi|425904970|emb|CCG34063.1|/2.18634e-23/dehydrin [Pinus pinaster]
miR6161d	0.01	47.2086	12.2048	Up	1.06e-276	CL496.Contig3_All	1.4535	0.5049	-1.52546	Down	Up-Down	0.0204662	K13459|1|6e-06|48.9|rcu:RCOM_1047690|disease resistance protein RPS2	-	-	-	gi|21655197|gb|AAM28913.1|/1.77065e-43/TIR/NBS [Pinus taeda]
miR6161d	0.01	47.2086	12.2048	Up	1.06e-276	CL496.Contig7_All	1.7216	4.6599	1.43655	Up	Up-Up	0.000334406	-	-	-	-	gi|2708524|gb|AAB92505.1|/7.07398e-29/similar to resistance gene; region between conserved kinase-2 and P-Loop domains [Pinus radiata]
miR6161d	0.01	47.2086	12.2048	Up	1.06e-276	CL1018.Contig4_All	0.0413	0.4872	3.5603	Up	Up-Up	0.00201484	K09755|1|2e-53|208|rcu:RCOM_0193830|ferulate-5-hydroxylase [EC:1.14.-.-];K05280|2|7e-50|196|vvi:100232999|flavonoid 3'-monooxygenase [EC:1.14.13.21]	-	GO:0016491//oxidoreductase activity;GO:0005488//binding	-	gi|224285329|gb|ACN40389.1|/1.35094e-66/unknown [Picea sitchensis]
miR6161d	0.01	47.2086	12.2048	Up	1.06e-276	CL2004.Contig1_All	2.5726	3.9882	0.632511	-	Up--	0.0019633	-	-	-	-	gi|462404995|gb|EMJ10459.1|/6.57576e-106/hypothetical protein PRUPE_ppa007344mg [Prunus persica]
miR6161d	0.01	47.2086	12.2048	Up	1.06e-276	CL2004.Contig3_All	0.2064	1.7272	3.06492	Up	Up-Up	4.55e-10	-	-	-	-	gi|462404995|gb|EMJ10459.1|/2.48559e-75/hypothetical protein PRUPE_ppa007344mg [Prunus persica]
miR6161d	0.01	47.2086	12.2048	Up	1.06e-276	CL4498.Contig3_All	4.0544	6.589	0.700571	-	Up--	9.05e-11	-	-	-	-	gi|224079836|ref|XP_002305950.1|/2.66605e-23/predicted protein [Populus trichocarpa]
miR6161d	0.01	47.2086	12.2048	Up	1.06e-276	Unigene6783_All	0.0852	2.2231	4.70558	Up	Up-Up	6.68e-14	K09755|1|2e-60|231|rcu:RCOM_0193830|ferulate-5-hydroxylase [EC:1.14.-.-];K05280|2|1e-55|215|aly:ARALYDRAFT_487632|flavonoid 3'-monooxygenase [EC:1.14.13.21]	-	GO:0016491//oxidoreductase activity;GO:0005488//binding	-	gi|224284200|gb|ACN39836.1|/9.00702e-78/unknown [Picea sitchensis]
miR6161d	0.01	47.2086	12.2048	Up	1.06e-276	Unigene6784_All	0.0399	0.4718	3.56371	Up	Up-Up	0.00201484	K05280|1|8e-52|202|vvi:100232999|flavonoid 3'-monooxygenase [EC:1.14.13.21];K09755|3|2e-50|198|rcu:RCOM_0193830|ferulate-5-hydroxylase [EC:1.14.-.-]	-	GO:0016491//oxidoreductase activity;GO:0005488//binding	-	gi|294461646|gb|ADE76383.1|/7.67188e-71/unknown [Picea sitchensis]
miR6161d	0.01	47.2086	12.2048	Up	1.06e-276	Unigene8493_All	0.6161	7.9476	3.68928	Up	Up-Up	8.85e-52	-	-	-	-	gi|224073172|ref|XP_002304007.1|/1.16335e-62/predicted protein [Populus trichocarpa]
miR6161d	0.01	47.2086	12.2048	Up	1.06e-276	Unigene14341_All	45.886	54.786	0.255753	-	Up--	3.17e-09	K00140|1|0.0|814|vvi:100266351|malonate-semialdehyde dehydrogenase (acetylating) / methylmalonate-semialdehyde dehydrogenase [EC:1.2.1.18 1.2.1.27]	GO:0005739//mitochondrion	GO:0004028//3-chloroallyl aldehyde dehydrogenase activity;GO:0004491//methylmalonate-semialdehyde dehydrogenase (acylating) activity;GO:0005507//copper ion binding	GO:0015996//chlorophyll catabolic process;GO:0006979//response to oxidative stress;GO:0055114//oxidation-reduction process	gi|225429271|ref|XP_002266390.1|/0/PREDICTED: methylmalonate-semialdehyde dehydrogenase [acylating], mitochondrial [Vitis vinifera]
miR6161d	0.01	47.2086	12.2048	Up	1.06e-276	Unigene26680_All	0.7704	1.0743	0.479717	-	Up--	0.385012	K00083|1|1e-90|331|pop:POPTR_667694|cinnamyl-alcohol dehydrogenase [EC:1.1.1.195]	-	GO:0016491//oxidoreductase activity;GO:0000166//nucleotide binding;GO:0008270//zinc ion binding	GO:0055114//oxidation-reduction process	gi|425856892|gb|AFX98062.1|/2.81404e-118/cinnamyl alcohol dehydrogenase [Cunninghamia lanceolata]
miR6171	230.766	521.793	1.17705	Up	0	CL326.Contig1_All	3.7703	6.7188	0.833524	-	Up--	9.09e-14	K06685|1|9e-16|84.7|ath:AT4G19050|maintenance of ploidy protein MOB1 (MPS1 binder 1);K03013|2|4e-12|72.8|vvi:100258335|DNA-directed RNA polymerases I, II, and III subunit RPABC1	-	-	-	gi|168043924|ref|XP_001774433.1|/3.34819e-44/predicted protein [Physcomitrella patens subsp. patens]
miR6171	230.766	521.793	1.17705	Up	0	CL1129.Contig3_All	121.415	60.5714	-1.00324	Down	Up-Down	0	-	-	-	-	-
miR6171	230.766	521.793	1.17705	Up	0	Unigene1104_All	31.4017	135.373	2.10803	Up	Up-Up	0	K08737|1|3e-06|51.6|bdi:100821236|DNA mismatch repair protein MSH6	-	-	-	gi|116779044|gb|ABK21114.1|/5.03971e-45/unknown [Picea sitchensis]
miR6171	230.766	521.793	1.17705	Up	0	Unigene13391_All	6.4211	4.2385	-0.599267	-	Up--	5.23e-12	K11446|1|2e-12|74.3|aly:ARALYDRAFT_893094|histone demethylase JARID1 [EC:1.14.11.-];K10896|5|1e-11|71.6|cme:CML313C|fanconi anemia group M protein	GO:0009506//plasmodesma;GO:0005634//nucleus	GO:0042393//histone binding;GO:0004402//histone acetyltransferase activity	GO:0043967//histone H4 acetylation;GO:0007155//cell adhesion;GO:0009793//embryo development ending in seed dormancy;GO:0045010//actin nucleation;GO:0006355//regulation of transcription, DNA-dependent;GO:0048573//photoperiodism, flowering;GO:0010090//trichome morphogenesis;GO:0048765//root hair cell differentiation;GO:0010223//secondary shoot formation;GO:0043966//histone H3 acetylation;GO:0071555…	gi|462413285|gb|EMJ18334.1|/0/hypothetical protein PRUPE_ppa000046mg [Prunus persica]
miR6196	0.01	32.1664	11.6513	Up	9.08e-189	CL3314.Contig2_All	8.4118	8.0522	-0.0630315	-	Up--	0.55834	K14674|1|0.0|984|pop:POPTR_560432|TAG lipase / steryl ester hydrolase / phospholipase A2 / LPA acyltransferase [EC:3.1.1.3 3.1.1.13 3.1.1.4 2.3.1.51]	GO:0012511//monolayer-surrounded lipid storage body	GO:0004806//triglyceride lipase activity;GO:0005525//GTP binding	GO:0016558//protein import into peroxisome matrix;GO:0044265//cellular macromolecule catabolic process;GO:0019433//triglyceride catabolic process;GO:0006635//fatty acid beta-oxidation	gi|462398843|gb|EMJ04511.1|/0/hypothetical protein PRUPE_ppa001336mg [Prunus persica]
miR6196	0.01	32.1664	11.6513	Up	9.08e-189	Unigene2019_All	0.3724	102.389	8.10299	Up	Up-Up	4.96e-243	K14709|1|7e-26|114|vcn:VOLCADRAFT_104214|solute carrier family 39 (zinc transporter), member 1/2/3	-	-	-	gi|21322711|emb|CAD22154.1|/3.59197e-32/pherophorin-dz1 protein [Volvox carteri f. nagariensis]
miR6196	0.01	32.1664	11.6513	Up	9.08e-189	Unigene14629_All	2.266	0.6005	-1.91591	Down	Up-Down	0.000697124	-	-	-	-	-
miR6202	0.01	2.3422	7.87172	Up	2.02e-14	Unigene9738_All	10.3449	8.883	-0.219801	-	Up--	0.04144	-	-	-	-	gi|255573730|ref|XP_002527786.1|/1.45088e-70/hypothetical protein RCOM_0629030 [Ricinus communis]
miR6230-3p	0.01	7.8074	9.6087	Up	2.27e-46	CL164.Contig2_All	0.1822	16.8006	6.52685	Up	Up-Up	3.88e-156	K00517|1|2e-116|417|osa:4348172|[EC:1.14.-.-];K05280|3|1e-109|395|mtr:MTR_3g025230|flavonoid 3'-monooxygenase [EC:1.14.13.21]	GO:0016020//membrane	GO:0005488//binding;GO:0016709//oxidoreductase activity, acting on paired donors, with incorporation or reduction of molecular oxygen, NAD(P)H as one donor, and incorporation of one atom of oxygen	GO:0016099//monoterpenoid biosynthetic process	gi|116787548|gb|ABK24553.1|/4.51828e-137/unknown [Picea sitchensis]
miR6230-3p	0.01	7.8074	9.6087	Up	2.27e-46	CL6189.Contig2_All	0.0754	0.0371	-1.02315	Down	Up-Down	0.0518052	K03043|1|0.0|939|aly:ARALYDRAFT_893971|DNA-directed RNA polymerase subunit beta [EC:2.7.7.6]	GO:0009507//chloroplast	GO:0003899//DNA-directed RNA polymerase activity;GO:0032549//ribonucleoside binding;GO:0016820//hydrolase activity, acting on acid anhydrides, catalyzing transmembrane movement of substances;GO:0003677//DNA binding	GO:0006351//transcription, DNA-dependent;GO:0015992//proton transport;GO:0046034//ATP metabolic process	gi|372863361|gb|AEX99431.1|/0/RNA polymerase beta' subunit (chloroplast) [Taxus mairei]
miR6230-3p	0.01	7.8074	9.6087	Up	2.27e-46	CL6189.Contig3_All	2.2787	0.5184	-2.13607	Down	Up-Down	3.82e-75	K03043|1|0.0|939|aly:ARALYDRAFT_893971|DNA-directed RNA polymerase subunit beta [EC:2.7.7.6]	GO:0009507//chloroplast	GO:0003899//DNA-directed RNA polymerase activity;GO:0032549//ribonucleoside binding;GO:0016820//hydrolase activity, acting on acid anhydrides, catalyzing transmembrane movement of substances;GO:0003677//DNA binding	GO:0006351//transcription, DNA-dependent;GO:0015992//proton transport;GO:0046034//ATP metabolic process	gi|372863361|gb|AEX99431.1|/0/RNA polymerase beta' subunit (chloroplast) [Taxus mairei]
miR6260	1.2307	0.01	-6.94334	Down	7.17e-08	CL489.Contig4_All	0.0275	0.0271	-0.0211388	-	Down--	0.988122	K02355|1|0.0|693|pop:POPTR_554187|elongation factor G	GO:0005739//mitochondrion	GO:0003746//translation elongation factor activity;GO:0005524//ATP binding;GO:0003924//GTPase activity;GO:0005525//GTP binding	GO:0006414//translational elongation;GO:0006184//GTP catabolic process;GO:0046686//response to cadmium ion	gi|224074663|ref|XP_002304413.1|/0/predicted protein [Populus trichocarpa]
miR6260	1.2307	0.01	-6.94334	Down	7.17e-08	CL489.Contig5_All	0.0732	0	-6.19377	Down	Down-Down	0.121087	K02355|1|0.0|870|gmx:100796646|elongation factor G	GO:0005739//mitochondrion	GO:0003746//translation elongation factor activity;GO:0005524//ATP binding;GO:0003924//GTPase activity;GO:0005525//GTP binding	GO:0006414//translational elongation;GO:0006184//GTP catabolic process;GO:0046686//response to cadmium ion	gi|460367828|ref|XP_004229772.1|/0/PREDICTED: elongation factor G, mitochondrial-like [Solanum lycopersicum]
miR6260	1.2307	0.01	-6.94334	Down	7.17e-08	CL489.Contig6_All	0.0231	0.0227	-0.0252006	-	Down--	0.988122	K02355|1|0.0|898|vvi:100265034|elongation factor G	GO:0005739//mitochondrion	GO:0003746//translation elongation factor activity;GO:0005524//ATP binding;GO:0003924//GTPase activity;GO:0005525//GTP binding	GO:0006414//translational elongation;GO:0006184//GTP catabolic process;GO:0046686//response to cadmium ion	gi|147800081|emb|CAN77652.1|/0/hypothetical protein VITISV_032323 [Vitis vinifera]
miR6260	1.2307	0.01	-6.94334	Down	7.17e-08	CL489.Contig7_All	0.1552	0.1528	-0.022484	-	Down--	0.97678	K02355|1|1e-176|618|aly:ARALYDRAFT_483634|elongation factor G	GO:0005739//mitochondrion	GO:0003746//translation elongation factor activity;GO:0005524//ATP binding;GO:0003924//GTPase activity;GO:0005525//GTP binding	GO:0006414//translational elongation;GO:0006184//GTP catabolic process;GO:0046686//response to cadmium ion	gi|297824539|ref|XP_002880152.1|/1.74658e-175/hypothetical protein ARALYDRAFT_483634 [Arabidopsis lyrata subsp. lyrata]
miR6260	1.2307	0.01	-6.94334	Down	7.17e-08	CL489.Contig8_All	0.5154	0.5073	-0.0228534	-	Down--	0.978566	K02355|1|2e-48|189|rcu:RCOM_1173940|elongation factor G	GO:0005739//mitochondrion	GO:0003746//translation elongation factor activity;GO:0005524//ATP binding;GO:0003924//GTPase activity;GO:0005525//GTP binding	GO:0006414//translational elongation;GO:0006184//GTP catabolic process;GO:0046686//response to cadmium ion	gi|255553717|ref|XP_002517899.1|/2.19949e-47/translation elongation factor G, putative [Ricinus communis]
miR6284	15.3844	0.01	-10.5873	Down	4.56e-90	CL3208.Contig3_All	0.3906	0.4699	0.266662	-	Down--	0.56671	-	-	GO:0097159//organic cyclic compound binding;GO:1901363	-	gi|255587629|ref|XP_002534335.1|/5.91637e-141/RNA binding protein, putative [Ricinus communis]
miR6429	2.6666	8.2238	1.6248	Up	3.75e-14	Unigene8255_All	0.5035	5.3685	3.41446	Up	Up-Up	1.17e-13	-	-	-	-	gi|224284598|gb|ACN40032.1|/1.3488e-06/unknown [Picea sitchensis]
miR6483	0.01	13.2205	10.3686	Up	5.16e-78	CL815.Contig1_All	3.0524	3.4667	0.183619	-	Up--	0.638916	K14416|1|5e-13|71.6|osa:4336848|elongation factor 1 alpha-like protein	-	GO:0005488//binding;GO:0003824//catalytic activity	-	gi|222617633|gb|EEE53765.1|/7.19589e-13/hypothetical protein OsJ_00145 [Oryza sativa Japonica Group]
miR6483	0.01	13.2205	10.3686	Up	5.16e-78	CL815.Contig3_All	9.5291	8.6282	-0.14328	-	Up--	0.139484	K14416|1|0.0|635|rcu:RCOM_0204860|elongation factor 1 alpha-like protein	GO:0005622//intracellular	GO:0097159//organic cyclic compound binding;GO:0016740//transferase activity;GO:1901363	-	gi|255574099|ref|XP_002527965.1|/1.79633e-180/Elongation factor 1-alpha, putative [Ricinus communis]
miR6483	0.01	13.2205	10.3686	Up	5.16e-78	CL5389.Contig2_All	812.595	679.897	-0.25722	-	Up--	8.32e-114	K00122|1|2e-180|631|vvi:100261093|formate dehydrogenase [EC:1.2.1.2]	GO:0005739//mitochondrion;GO:0009579//thylakoid;GO:0009507//chloroplast;GO:0016020//membrane;GO:0005783//endoplasmic reticulum;GO:0005634//nucleus	GO:0051287//NAD binding;GO:0016747//transferase activity, transferring acyl groups other than amino-acyl groups;GO:0016616//oxidoreductase activity, acting on the CH-OH group of donors, NAD or NADP as acceptor;GO:0008863//formate dehydrogenase (NAD+) activity	GO:0000038//very long-chain fatty acid metabolic process;GO:0006633//fatty acid biosynthetic process;GO:0042335//cuticle development;GO:0055114//oxidation-reduction process;GO:0009416//response to light stimulus;GO:0009409//response to cold;GO:0009611//response to wounding;GO:0009913//epidermal cell differentiation;GO:0046686//response to cadmium ion;GO:0080167//response to karrikin	gi|116787342|gb|ABK24470.1|/0/unknown [Picea sitchensis]
miR6483	0.01	13.2205	10.3686	Up	5.16e-78	Unigene15920_All	10.2418	9.563	-0.0989341	-	Up--	0.263988	K01051|1|9e-107|386|rcu:RCOM_1179070|pectinesterase [EC:3.1.1.11]	-	-	-	gi|224286557|gb|ACN40984.1|/2.02906e-116/unknown [Picea sitchensis]
miR7120a	77.2295	0.01	-12.9149	Down	0	Unigene2456_All	10.724	6.8274	-0.651435	-	Down--	5.47e-10	K03295|1|5e-130|463|ath:AT2G04620|cation efflux system protein, CDF family;K14692|3|7e-126|449|vvi:100252487|solute carrier family 30 (zinc transporter), member 5	-	-	-	gi|470123901|ref|XP_004297958.1|/4.41246e-138/PREDICTED: uncharacterized protein LOC101297055 [Fragaria vesca subsp. vesca]
miR7120a	77.2295	0.01	-12.9149	Down	0	Unigene17440_All	2.9867	0.1782	-4.06698	Down	Down-Down	1.5e-08	-	-	-	-	-
miR7533a	0.01	7.0787	9.46734	Up	4.13e-42	CL2596.Contig2_All	1.341	1.2013	-0.158713	-	Up--	0.47444	K10908|1|0.0|1204|osa:4346491|DNA-directed RNA polymerase, mitochondrial [EC:2.7.7.6]	GO:0009536//plastid	GO:0003899//DNA-directed RNA polymerase activity;GO:0003677//DNA binding	GO:0044767;GO:0009791//post-embryonic development;GO:0048608//reproductive structure development;GO:0006351//transcription, DNA-dependent	gi|115478128|ref|NP_001062659.1|/0/Os09g0246200 [Oryza sativa Japonica Group]
miR7535	0.01	2.5504	7.99458	Up	1.22e-15	CL3177.Contig1_All	1.2803	0.7907	-0.69528	-	Up--	0.031362	K14402|1|0.0|708|vvi:100267865|cleavage and polyadenylation specificity factor subunit 2	GO:0005847//mRNA cleavage and polyadenylation specificity factor complex;GO:0009506//plasmodesma	GO:0005515//protein binding;GO:0016787//hydrolase activity;GO:0003677//DNA binding;GO:0003723//RNA binding	GO:0000278//mitotic cell cycle;GO:0007267//cell-cell signaling;GO:0009793//embryo development ending in seed dormancy;GO:0006379//mRNA cleavage;GO:0009220//pyrimidine ribonucleotide biosynthetic process;GO:0016569//covalent chromatin modification;GO:0006342//chromatin silencing;GO:0010388//cullin deneddylation;GO:0009640//photomorphogenesis;GO:0006306//DNA methylation;GO:0035196//production of mi…	gi|225464483|ref|XP_002268591.1|/0/PREDICTED: cleavage and polyadenylation specificity factor subunit 2 [Vitis vinifera]
miR7535	0.01	2.5504	7.99458	Up	1.22e-15	CL3177.Contig2_All	3.8107	1.0391	-1.87472	Down	Up-Down	5.58e-16	K14402|1|0.0|708|vvi:100267865|cleavage and polyadenylation specificity factor subunit 2	GO:0005847//mRNA cleavage and polyadenylation specificity factor complex;GO:0009506//plasmodesma	GO:0005515//protein binding;GO:0016787//hydrolase activity;GO:0003677//DNA binding;GO:0003723//RNA binding	GO:0000278//mitotic cell cycle;GO:0007267//cell-cell signaling;GO:0009793//embryo development ending in seed dormancy;GO:0006379//mRNA cleavage;GO:0009220//pyrimidine ribonucleotide biosynthetic process;GO:0016569//covalent chromatin modification;GO:0006342//chromatin silencing;GO:0010388//cullin deneddylation;GO:0009640//photomorphogenesis;GO:0006306//DNA methylation;GO:0035196//production of mi…	gi|225464483|ref|XP_002268591.1|/0/PREDICTED: cleavage and polyadenylation specificity factor subunit 2 [Vitis vinifera]
miR7535	0.01	2.5504	7.99458	Up	1.22e-15	CL4304.Contig2_All	1.1329	0.5416	-1.06472	Down	Up-Down	0.0107553	K13413|1|7e-85|313|pop:POPTR_563479|mitogen-activated protein kinase kinase 4/5, plant [EC:2.7.12.2]	-	GO:0004674//protein serine/threonine kinase activity;GO:0005524//ATP binding	GO:0044699;GO:0051707//response to other organism;GO:0006468//protein phosphorylation;GO:0050794//regulation of cellular process;GO:0006952//defense response	gi|294463932|gb|ADE77487.1|/1.24806e-173/unknown [Picea sitchensis]
miR7535	0.01	2.5504	7.99458	Up	1.22e-15	CL4434.Contig1_All	0	69.8102	16.0912	Up	Up-Up	2.11e-239	-	-	GO:0046872//metal ion binding	-	gi|118486061|gb|ABK94874.1|/3.31161e-28/unknown [Populus trichocarpa]
miR7535	0.01	2.5504	7.99458	Up	1.22e-15	CL4823.Contig2_All	13.7598	19.4037	0.495872	-	Up--	1.98e-13	K09060|1|4e-10|65.9|gmx:778124|plant G-box-binding factor;K14432|5|1e-06|54.3|zma:100283313|ABA responsive element binding factor	GO:0005829//cytosol	GO:0005488//binding	GO:0042221//response to chemical stimulus;GO:0050794//regulation of cellular process	gi|225427794|ref|XP_002269363.1|/7.29523e-141/PREDICTED: uncharacterized protein LOC100255631 [Vitis vinifera]
miR7535	0.01	2.5504	7.99458	Up	1.22e-15	Unigene3263_All	2.2332	2.7153	0.281999	-	Up--	0.555238	-	-	GO:0005507//copper ion binding	-	gi|247421674|gb|ACS96440.1|/6.33409e-37/metallothionein-like protein [Jatropha curcas]
miR7535	0.01	2.5504	7.99458	Up	1.22e-15	Unigene17312_All	0	139.898	17.094	Up	Up-Up	0	-	-	-	-	gi|62642189|gb|AAX92706.1|/2.19923e-19/metallothionein-like protein class II [Picea abies]
miR7540a	2.6153	8.9004	1.76689	Up	6.36e-17	Unigene16354_All	2.1296	0.8312	-1.35731	Down	Up-Down	6.48e-05	K14486|1|3e-61|234|pop:POPTR_589324|auxin response factor	-	GO:0003677//DNA binding	GO:0044763;GO:0010015//root morphogenesis;GO:0048527//lateral root development;GO:0016043//cellular component organization;GO:0050794//regulation of cellular process;GO:0009733//response to auxin stimulus	gi|255550359|ref|XP_002516230.1|/2.35729e-72/Auxin response factor, putative [Ricinus communis]
miR7540a	2.6153	8.9004	1.76689	Up	6.36e-17	Unigene20743_All	196.027	203.063	0.0508735	-	Up--	0.103472	K11275|1|5e-51|199|ppp:PHYPADRAFT_232290|histone H1/5	-	-	-	gi|90704789|dbj|BAE92289.1|/2.76272e-99/putative histone H1 [Cryptomeria japonica]
miR7696a-5p	0.01	2.6545	8.0523	Up	3.01e-16	CL1896.Contig1_All	1083.89	34.5148	-4.97286	Down	Up-Down	0	K00430|1|6e-100|364|rcu:RCOM_0223760|peroxidase [EC:1.11.1.7]	GO:0005576//extracellular region	GO:0004601//peroxidase activity;GO:0005488//binding	-	gi|19698450|gb|AAL93153.1|AF485267_1/5.22486e-104/class III peroxidase [Gossypium hirsutum]
miR7696a-5p	0.01	2.6545	8.0523	Up	3.01e-16	Unigene201_All	12.4997	9.0105	-0.472214	-	Up--	2.99e-11	K09291|1|7e-15|82.0|gmx:100811882|nucleoprotein TPR;K11498|3|2e-11|70.9|ath:AT3G10180|centromeric protein E;K10400|4|6e-11|68.9|osa:4352674|kinesin family member 15	-	-	-	gi|147790037|emb|CAN60525.1|/0/hypothetical protein VITISV_000522 [Vitis vinifera]
miR7696a-5p	0.01	2.6545	8.0523	Up	3.01e-16	Unigene16238_All	96.3153	33.9378	-1.50487	Down	Up-Down	4.54e-164	-	-	-	GO:0050896//response to stimulus;GO:0044763	gi|462396465|gb|EMJ02264.1|/8.32934e-23/hypothetical protein PRUPE_ppa006697mg [Prunus persica]
miR7713-3p	0.01	3.227	8.33405	Up	1.36e-19	CL1846.Contig2_All	1.4697	3.8051	1.37241	Up	Up-Up	7.2e-09	-	GO:0005768//endosome;GO:0005794//Golgi apparatus;GO:0005802//trans-Golgi network	GO:0016740//transferase activity	GO:0019375//galactolipid biosynthetic process;GO:0001666//response to hypoxia	gi|224064104|ref|XP_002301386.1|/1.59812e-67/predicted protein [Populus trichocarpa]
miR7713-3p	0.01	3.227	8.33405	Up	1.36e-19	CL4151.Contig1_All	0.0645	0.0846	0.391359	-	Up--	0.743952	-	GO:0005819//spindle;GO:0009524//phragmoplast	GO:0051011//microtubule minus-end binding	-	gi|225452200|ref|XP_002266771.1|/0/PREDICTED: uncharacterized protein LOC100243984 [Vitis vinifera]
miR7713-3p	0.01	3.227	8.33405	Up	1.36e-19	CL4151.Contig2_All	0	0	0	-	Up--	-	GO:0005819//spindle;GO:0009524//phragmoplast	GO:0051011//microtubule minus-end binding	-	gi|225452200|ref|XP_002266771.1|/0/PREDICTED: uncharacterized protein LOC100243984 [Vitis vinifera]
miR7713-3p	0.01	3.227	8.33405	Up	1.36e-19	CL4151.Contig3_All	0.4402	0.8665	0.977041	-	Up--	0.0081714	-	GO:0005819//spindle;GO:0009524//phragmoplast	GO:0051011//microtubule minus-end binding	-	gi|225452200|ref|XP_002266771.1|/0/PREDICTED: uncharacterized protein LOC100243984 [Vitis vinifera]
miR7713-3p	0.01	3.227	8.33405	Up	1.36e-19	CL4151.Contig4_All	0.2266	0.1301	-0.800527	-	Up--	0.248256	-	GO:0005819//spindle;GO:0009524//phragmoplast	GO:0051011//microtubule minus-end binding	-	gi|225452200|ref|XP_002266771.1|/0/PREDICTED: uncharacterized protein LOC100243984 [Vitis vinifera]
miR7713-3p	0.01	3.227	8.33405	Up	1.36e-19	Unigene7524_All	6.6559	11.0062	0.725611	-	Up--	8.93e-08	K07447|1|4e-55|214|vvi:100247884|putative holliday junction resolvase [EC:3.1.-.-]	GO:0009507//chloroplast	GO:0016787//hydrolase activity	GO:0006259//DNA metabolic process;GO:0006974//response to DNA damage stimulus	gi|359489199|ref|XP_002275849.2|/4.70621e-54/PREDICTED: putative Holliday junction resolvase [Vitis vinifera]
miR7717c-3p	4.5127	0.01	-8.81785	Down	6.25e-27	CL920.Contig3_All	1.2264	0.105	-3.54597	Down	Down-Down	1.71e-10	K12619|1|2e-22|105|osa:4349826|5'-3' exoribonuclease 2 [EC:3.1.13.-]	-	-	-	gi|130582|sp|P10978.1|POLX_TOBAC/6.90709e-28/RecName: Full=Retrovirus-related Pol polyprotein from transposon TNT 1-94; Includes: RecName: Full=Protease; Includes: RecName: Full=Reverse transcriptase; Includes: RecName: Full=Endonuclease
miR7719-3p	0.01	6.1938	9.27468	Up	6.15e-37	CL6189.Contig2_All	0.0754	0.0371	-1.02315	Down	Up-Down	0.0518052	K03043|1|0.0|939|aly:ARALYDRAFT_893971|DNA-directed RNA polymerase subunit beta [EC:2.7.7.6]	GO:0009507//chloroplast	GO:0003899//DNA-directed RNA polymerase activity;GO:0032549//ribonucleoside binding;GO:0016820//hydrolase activity, acting on acid anhydrides, catalyzing transmembrane movement of substances;GO:0003677//DNA binding	GO:0006351//transcription, DNA-dependent;GO:0015992//proton transport;GO:0046034//ATP metabolic process	gi|372863361|gb|AEX99431.1|/0/RNA polymerase beta' subunit (chloroplast) [Taxus mairei]
miR7719-3p	0.01	6.1938	9.27468	Up	6.15e-37	CL6189.Contig3_All	2.2787	0.5184	-2.13607	Down	Up-Down	3.82e-75	K03043|1|0.0|939|aly:ARALYDRAFT_893971|DNA-directed RNA polymerase subunit beta [EC:2.7.7.6]	GO:0009507//chloroplast	GO:0003899//DNA-directed RNA polymerase activity;GO:0032549//ribonucleoside binding;GO:0016820//hydrolase activity, acting on acid anhydrides, catalyzing transmembrane movement of substances;GO:0003677//DNA binding	GO:0006351//transcription, DNA-dependent;GO:0015992//proton transport;GO:0046034//ATP metabolic process	gi|372863361|gb|AEX99431.1|/0/RNA polymerase beta' subunit (chloroplast) [Taxus mairei]
miR7719-3p	0.01	6.1938	9.27468	Up	6.15e-37	Unigene4480_All	22.6441	4.7811	-2.24372	Down	Up-Down	1.84e-118	K03879|1|5e-78|290|ppp:PhpafMp20|NADH-ubiquinone oxidoreductase chain 2 [EC:1.6.5.3]	GO:0005739//mitochondrion	GO:0008137//NADH dehydrogenase (ubiquinone) activity	GO:0042773//ATP synthesis coupled electron transport	gi|9838391|ref|NP_064003.1|/1.08066e-93/orf300 gene product (mitochondrion) [Beta vulgaris subsp. vulgaris]
miR7731-5p	1.0256	0.01	-6.68032	Down	1.11e-06	Unigene20194_All	2.092	2.5241	0.270886	-	Down--	0.441354	-	-	-	-	-
miR7738-3p	7.0768	0.01	-9.46695	Down	8.03e-42	Unigene11720_All	7.1653	37.6616	2.394	Up	Down-Up	3.27e-210	-	-	-	-	-
miR7740-5p	3.9999	26.1807	2.71047	Up	1.13e-78	CL477.Contig6_All	2.1976	11.3975	2.37472	Up	Up-Up	9.6e-108	K06685|1|2e-20|100|aly:ARALYDRAFT_492950|maintenance of ploidy protein MOB1 (MPS1 binder 1)	-	-	-	gi|224284251|gb|ACN39861.1|/2.91476e-81/unknown [Picea sitchensis]
miR7753-3p	3.641	23.8905	2.71403	Up	4.86e-72	CL903.Contig1_All	3.0048	3.207	0.0939554	-	Up--	0.670184	-	-	-	-	gi|359478764|ref|XP_002278599.2|/1.54609e-87/PREDICTED: uncharacterized protein LOC100260376 [Vitis vinifera]
miR7753-3p	3.641	23.8905	2.71403	Up	4.86e-72	CL903.Contig2_All	2.7031	2.2421	-0.269764	-	Up--	0.233334	-	-	-	-	gi|359478764|ref|XP_002278599.2|/2.19727e-91/PREDICTED: uncharacterized protein LOC100260376 [Vitis vinifera]
miR7753-3p	3.641	23.8905	2.71403	Up	4.86e-72	CL1424.Contig2_All	3.3133	1.0765	-1.62192	Down	Up-Down	5.61e-18	K14297|1|0.0|921|vvi:100249633|nuclear pore complex protein Nup98-Nup96	GO:0005635//nuclear envelope	GO:0005515//protein binding	-	gi|225426485|ref|XP_002277144.1|/0/PREDICTED: nuclear pore complex protein Nup98-Nup96-like isoform 1 [Vitis vinifera]
miR7753-3p	3.641	23.8905	2.71403	Up	4.86e-72	CL1424.Contig3_All	2.0946	1.9925	-0.072095	-	Up--	0.669072	K14297|1|0.0|1109|vvi:100249633|nuclear pore complex protein Nup98-Nup96	GO:0005635//nuclear envelope	GO:0005515//protein binding	-	gi|225426485|ref|XP_002277144.1|/0/PREDICTED: nuclear pore complex protein Nup98-Nup96-like isoform 1 [Vitis vinifera]
miR7753-3p	3.641	23.8905	2.71403	Up	4.86e-72	CL1424.Contig4_All	0.6165	1.2136	0.97712	-	Up--	0.000203158	K14297|1|0.0|1075|vvi:100249633|nuclear pore complex protein Nup98-Nup96	GO:0005635//nuclear envelope	GO:0005515//protein binding	-	gi|225426485|ref|XP_002277144.1|/0/PREDICTED: nuclear pore complex protein Nup98-Nup96-like isoform 1 [Vitis vinifera]
miR7753-3p	3.641	23.8905	2.71403	Up	4.86e-72	CL1424.Contig5_All	0.4775	0.9123	0.934008	-	Up--	0.00174835	K14297|1|0.0|1119|vvi:100249633|nuclear pore complex protein Nup98-Nup96	GO:0005635//nuclear envelope	GO:0005515//protein binding	-	gi|225426485|ref|XP_002277144.1|/0/PREDICTED: nuclear pore complex protein Nup98-Nup96-like isoform 1 [Vitis vinifera]
miR7753-3p	3.641	23.8905	2.71403	Up	4.86e-72	CL1424.Contig7_All	0.4385	0.1439	-1.60751	Down	Up-Down	0.0012191	K14297|1|0.0|1052|vvi:100249633|nuclear pore complex protein Nup98-Nup96	GO:0005635//nuclear envelope	GO:0005515//protein binding	-	gi|225426485|ref|XP_002277144.1|/0/PREDICTED: nuclear pore complex protein Nup98-Nup96-like isoform 1 [Vitis vinifera]
miR7753-3p	3.641	23.8905	2.71403	Up	4.86e-72	CL1424.Contig8_All	0.2564	0.1683	-0.607361	-	Up--	0.261736	K14297|1|0.0|1071|vvi:100249633|nuclear pore complex protein Nup98-Nup96	GO:0005635//nuclear envelope	GO:0005515//protein binding	-	gi|225426485|ref|XP_002277144.1|/0/PREDICTED: nuclear pore complex protein Nup98-Nup96-like isoform 1 [Vitis vinifera]
miR7753-3p	3.641	23.8905	2.71403	Up	4.86e-72	Unigene2102_All	8.6212	7.7786	-0.148378	-	Up--	0.671078	-	-	-	-	gi|148909248|gb|ABR17724.1|/1.72004e-18/unknown [Picea sitchensis]
miR777	5.282	0.01	-9.04494	Down	2.13e-31	CL1117.Contig2_All	0.2849	0.033	-3.10992	Down	Down-Down	0.000353756	K05658|1|8e-104|229|mtr:MTR_6g009200|ATP-binding cassette, subfamily B (MDR/TAP), member 1	GO:0005886//plasma membrane	GO:0000166//nucleotide binding;GO:0042626//ATPase activity, coupled to transmembrane movement of substances	GO:0044763;GO:0010048//vernalization response;GO:0043481//anthocyanin accumulation in tissues in response to UV light;GO:0009926//auxin polar transport;GO:0048440//carpel development	gi|470138439|ref|XP_004304964.1|/1.23207e-103/PREDICTED: ABC transporter B family member 15-like [Fragaria vesca subsp. vesca]
miR777	5.282	0.01	-9.04494	Down	2.13e-31	CL1117.Contig3_All	0.5743	0.0514	-3.48196	Down	Down-Down	9.62e-08	K05658|1|3e-109|395|mtr:MTR_6g009200|ATP-binding cassette, subfamily B (MDR/TAP), member 1	GO:0016021//integral to membrane;GO:0005886//plasma membrane	GO:0000166//nucleotide binding;GO:0010329//auxin efflux transmembrane transporter activity;GO:0042626//ATPase activity, coupled to transmembrane movement of substances	GO:0010048//vernalization response;GO:0010541//acropetal auxin transport;GO:0043481//anthocyanin accumulation in tissues in response to UV light;GO:0010540//basipetal auxin transport;GO:0010315//auxin efflux;GO:0055085//transmembrane transport;GO:0006200//ATP catabolic process;GO:0048440//carpel development	gi|470138439|ref|XP_004304964.1|/4.48084e-109/PREDICTED: ABC transporter B family member 15-like [Fragaria vesca subsp. vesca]
miR777	5.282	0.01	-9.04494	Down	2.13e-31	CL1117.Contig4_All	0.3479	0.0326	-3.41573	Down	Down-Down	3.06e-05	K05658|1|2e-129|254|mtr:MTR_6g009200|ATP-binding cassette, subfamily B (MDR/TAP), member 1	GO:0005886//plasma membrane	GO:0000166//nucleotide binding;GO:0042626//ATPase activity, coupled to transmembrane movement of substances	GO:0044763;GO:0010048//vernalization response;GO:0043481//anthocyanin accumulation in tissues in response to UV light;GO:0009926//auxin polar transport;GO:0048440//carpel development	gi|462413804|gb|EMJ18853.1|/1.76137e-131/hypothetical protein PRUPE_ppa000356mg [Prunus persica]
miR777	5.282	0.01	-9.04494	Down	2.13e-31	CL1117.Contig8_All	0.7888	0.0431	-4.1939	Down	Down-Down	1.49e-13	K05658|1|0.0|483|vvi:100854950|ATP-binding cassette, subfamily B (MDR/TAP), member 1	GO:0016021//integral to membrane;GO:0005886//plasma membrane	GO:0010329//auxin efflux transmembrane transporter activity;GO:0042626//ATPase activity, coupled to transmembrane movement of substances	GO:0010048//vernalization response;GO:0010541//acropetal auxin transport;GO:0043481//anthocyanin accumulation in tissues in response to UV light;GO:0010540//basipetal auxin transport;GO:0010315//auxin efflux;GO:0055085//transmembrane transport;GO:0006200//ATP catabolic process;GO:0048440//carpel development	gi|462413804|gb|EMJ18853.1|/0/hypothetical protein PRUPE_ppa000356mg [Prunus persica]
miR777	5.282	0.01	-9.04494	Down	2.13e-31	CL1117.Contig9_All	1.324	0.0881	-3.90962	Down	Down-Down	2.43e-17	K05658|1|0.0|742|vvi:100854950|ATP-binding cassette, subfamily B (MDR/TAP), member 1	GO:0016021//integral to membrane;GO:0009506//plasmodesma;GO:0005886//plasma membrane	GO:0010329//auxin efflux transmembrane transporter activity;GO:0042626//ATPase activity, coupled to transmembrane movement of substances	GO:0010048//vernalization response;GO:0010541//acropetal auxin transport;GO:0043481//anthocyanin accumulation in tissues in response to UV light;GO:0010540//basipetal auxin transport;GO:0010315//auxin efflux;GO:0055085//transmembrane transport;GO:0006200//ATP catabolic process;GO:0048440//carpel development	gi|462413804|gb|EMJ18853.1|/0/hypothetical protein PRUPE_ppa000356mg [Prunus persica]
miR777	5.282	0.01	-9.04494	Down	2.13e-31	CL1117.Contig10_All	0.3766	0	-8.55689	Down	Down-Down	4e-07	K05658|1|2e-180|483|vvi:100854950|ATP-binding cassette, subfamily B (MDR/TAP), member 1	GO:0016021//integral to membrane;GO:0005886//plasma membrane	GO:0010329//auxin efflux transmembrane transporter activity;GO:0042626//ATPase activity, coupled to transmembrane movement of substances	GO:0010048//vernalization response;GO:0010541//acropetal auxin transport;GO:0043481//anthocyanin accumulation in tissues in response to UV light;GO:0010540//basipetal auxin transport;GO:0010315//auxin efflux;GO:0055085//transmembrane transport;GO:0006200//ATP catabolic process;GO:0048440//carpel development	gi|462413804|gb|EMJ18853.1|/0/hypothetical protein PRUPE_ppa000356mg [Prunus persica]
miR777	5.282	0.01	-9.04494	Down	2.13e-31	CL1224.Contig1_All	2.7832	1.1476	-1.27812	Down	Down-Down	1.6e-05	-	-	-	-	-
miR777	5.282	0.01	-9.04494	Down	2.13e-31	CL1224.Contig2_All	4.7133	2.8795	-0.710919	-	Down--	4.64e-05	-	-	-	-	gi|15223730|ref|NP_177804.1|/7.79352e-08/HSP20-like chaperone [Arabidopsis thaliana]
miR7779-5p	0.01	54.1311	12.4022	Up	3.6008462756263e-317	Unigene904_All	2.455	2.3066	-0.0899552	-	Up--	0.838906	-	-	-	-	gi|359488845|ref|XP_002274643.2|/8.79294e-07/PREDICTED: methyl-CpG-binding domain-containing protein 9-like [Vitis vinifera]
miR7784a-3p	22.1535	3.7475	-2.56353	Down	1.15e-62	Unigene15072_All	4.1727	1.4496	-1.52533	Down	Down-Down	0.000899758	-	-	-	-	-
miR7784a-3p	22.1535	3.7475	-2.56353	Down	1.15e-62	Unigene18132_All	1.3738	21.7982	3.98797	Up	Down-Up	7.11e-202	-	-	GO:0003677//DNA binding	GO:0006355//regulation of transcription, DNA-dependent	gi|359493876|ref|XP_002284654.2|/1.08758e-93/PREDICTED: NAC domain-containing protein 29-like [Vitis vinifera]
miR7785-5p	6.4102	0.01	-9.32423	Down	5.98e-38	Unigene20962_All	500.673	566.486	0.178171	-	Down--	8.15e-32	K01662|1|7e-118|422|vvi:100268079|1-deoxy-D-xylulose-5-phosphate synthase [EC:2.2.1.7]	-	GO:0008661//1-deoxy-D-xylulose-5-phosphate synthase activity	GO:0016114//terpenoid biosynthetic process	gi|46361693|gb|AAS89342.1|/0/1-deoxy-D-xylulose-5-phosphate synthase [Taxus x media]
miR7812	1.641	0.01	-7.35843	Down	2.97e-10	CL4210.Contig1_All	1.6186	8.6344	2.41535	Up	Down-Up	1.29e-81	K03013|1|1e-21|104|vvi:100258335|DNA-directed RNA polymerases I, II, and III subunit RPABC1;K06685|3|6e-16|85.5|pop:POPTR_554110|maintenance of ploidy protein MOB1 (MPS1 binder 1)	-	-	-	gi|321530320|gb|ADW94527.1|/8.12931e-129/putative TIR-NBS-LRR protein [Pinus monticola]
miR7830	0.01	137.045	13.7424	Up	0	CL2414.Contig4_All	0.4126	7.3781	4.16043	Up	Up-Up	1.72e-25	-	-	-	-	-
miR8136	0.01	13.5328	10.4022	Up	7.7e-80	CL585.Contig3_All	8.2189	8.0898	-0.0228413	-	Up--	0.825244	-	-	-	-	-
miR8136	0.01	13.5328	10.4022	Up	7.7e-80	CL4791.Contig2_All	13.1332	16.1931	0.302161	-	Up--	0.00871302	-	GO:0005847//mRNA cleavage and polyadenylation specificity factor complex	GO:0016787//hydrolase activity	GO:0006379//mRNA cleavage;GO:0009409//response to cold;GO:0006378//mRNA polyadenylation;GO:0009966//regulation of signal transduction	gi|224285760|gb|ACN40595.1|/1.57333e-110/unknown [Picea sitchensis]
miR8154	39.5378	121.483	1.61945	Up	3.28e-186	CL335.Contig13_All	0.4598	8.3398	4.18093	Up	Up-Up	4.92e-30	K14843|1|1e-07|55.5|ota:Ot01g05880|pescadillo;K03626|2|1e-06|52.0|gmx:100791446|nascent polypeptide-associated complex subunit alpha;K15559|3|1e-06|52.0|ota:Ot05g02000|regulator of Ty1 transposition protein 103;K01411|4|1e-06|51.6|gmx:100797049|nardilysin [EC:3.4.24.61];K02331|5|1e-06|51.6|olu:OSTLU_15149|DNA polymerase phi subunit [EC:2.7.7.7]	-	-	-	gi|311893433|dbj|BAJ25848.1|/1.34084e-08/resistant protein [Oryza sativa Japonica Group]
miR8154	39.5378	121.483	1.61945	Up	3.28e-186	CL335.Contig14_All	3.4592	0.6384	-2.43791	Down	Up-Down	6.49e-08	K14559|1|1e-06|52.0|aly:ARALYDRAFT_496951|U3 small nucleolar RNA-associated protein MPP10;K15559|2|1e-06|51.6|ota:Ot05g02000|regulator of Ty1 transposition protein 103;K14843|3|1e-06|51.6|ota:Ot01g05880|pescadillo;K01411|4|2e-06|50.8|gmx:100797049|nardilysin [EC:3.4.24.61];K11279|5|2e-06|50.8|zma:542113|nucleosome assembly protein 1-like 1	-	-	-	gi|77551698|gb|ABA94495.1|/9.6609e-08/Leucine Rich Repeat family protein, expressed [Oryza sativa Japonica Group]
miR8154	39.5378	121.483	1.61945	Up	3.28e-186	CL416.Contig1_All	39.6629	12.3604	-1.68206	Down	Up-Down	1e-76	K10802|1|3e-48|191|vvi:100256381|high mobility group protein B1	-	-	-	gi|116778852|gb|ABK21026.1|/1.91373e-61/unknown [Picea sitchensis]
miR8154	39.5378	121.483	1.61945	Up	3.28e-186	CL416.Contig2_All	1.0833	17.9622	4.05146	Up	Up-Up	1.59e-96	K10802|1|3e-48|191|vvi:100256381|high mobility group protein B1	-	-	-	gi|116778852|gb|ABK21026.1|/2.06185e-61/unknown [Picea sitchensis]
miR8154	39.5378	121.483	1.61945	Up	3.28e-186	CL546.Contig1_All	0	0.0382	5.2555	Up	Up-Up	0.50795	K13168|1|8e-140|495|rcu:RCOM_1408100|splicing factor, arginine/serine-rich 16	GO:0005634//nucleus	-	-	gi|255565184|ref|XP_002523584.1|/1.03739e-138/Splicing factor, arginine/serine-rich, putative [Ricinus communis]
miR8154	39.5378	121.483	1.61945	Up	3.28e-186	CL546.Contig2_All	0.0502	0.6427	3.67839	Up	Up-Up	1.98e-06	K13168|1|5e-152|536|vvi:100267903|splicing factor, arginine/serine-rich 16	GO:0005634//nucleus	-	-	gi|225438714|ref|XP_002282485.1|/6.9322e-151/PREDICTED: uncharacterized protein LOC100267903 [Vitis vinifera]
miR8154	39.5378	121.483	1.61945	Up	3.28e-186	CL546.Contig3_All	0.3406	1.3714	2.0095	Up	Up-Up	4.38e-06	K13168|1|2e-86|318|vvi:100267903|splicing factor, arginine/serine-rich 16	GO:0005634//nucleus	-	-	gi|357482921|ref|XP_003611747.1|/5.50232e-87/Splicing factor, arginine/serine-rich [Medicago truncatula]
miR8154	39.5378	121.483	1.61945	Up	3.28e-186	CL546.Contig4_All	0.1502	1.2121	3.01255	Up	Up-Up	3.3e-08	K13168|1|0.0|709|vvi:100267903|splicing factor, arginine/serine-rich 16	GO:0005634//nucleus	-	-	gi|225438714|ref|XP_002282485.1|/0/PREDICTED: uncharacterized protein LOC100267903 [Vitis vinifera]
miR8154	39.5378	121.483	1.61945	Up	3.28e-186	CL691.Contig2_All	0.6454	0.6126	-0.0752482	-	Up--	0.846996	K03136|1|0.0|639|vvi:100263299|transcription initiation factor TFIIE subunit alpha	GO:0005673//transcription factor TFIIE complex	GO:0043565//sequence-specific DNA binding	GO:0010048//vernalization response;GO:0006367//transcription initiation from RNA polymerase II promoter;GO:0048573//photoperiodism, flowering;GO:0000956//nuclear-transcribed mRNA catabolic process;GO:0000394//RNA splicing, via endonucleolytic cleavage and ligation;GO:0007346//regulation of mitotic cell cycle;GO:0006487//protein N-linked glycosylation	gi|148906904|gb|ABR16597.1|/0/unknown [Picea sitchensis]
miR8154	39.5378	121.483	1.61945	Up	3.28e-186	CL691.Contig3_All	0.3662	0.5406	0.56193	-	Up--	0.230174	K03136|1|0.0|639|vvi:100263299|transcription initiation factor TFIIE subunit alpha	GO:0005673//transcription factor TFIIE complex	GO:0043565//sequence-specific DNA binding	GO:0010048//vernalization response;GO:0006367//transcription initiation from RNA polymerase II promoter;GO:0048573//photoperiodism, flowering;GO:0000956//nuclear-transcribed mRNA catabolic process;GO:0000394//RNA splicing, via endonucleolytic cleavage and ligation;GO:0007346//regulation of mitotic cell cycle;GO:0006487//protein N-linked glycosylation	gi|148906904|gb|ABR16597.1|/0/unknown [Picea sitchensis]
miR8154	39.5378	121.483	1.61945	Up	3.28e-186	CL691.Contig4_All	0.4722	0.9295	0.977057	-	Up--	0.00979684	K03136|1|0.0|639|vvi:100263299|transcription initiation factor TFIIE subunit alpha	GO:0005673//transcription factor TFIIE complex	GO:0043565//sequence-specific DNA binding	GO:0010048//vernalization response;GO:0006367//transcription initiation from RNA polymerase II promoter;GO:0048573//photoperiodism, flowering;GO:0000956//nuclear-transcribed mRNA catabolic process;GO:0000394//RNA splicing, via endonucleolytic cleavage and ligation;GO:0007346//regulation of mitotic cell cycle;GO:0006487//protein N-linked glycosylation	gi|148906904|gb|ABR16597.1|/0/unknown [Picea sitchensis]
miR8154	39.5378	121.483	1.61945	Up	3.28e-186	CL1615.Contig1_All	59.9301	94.5495	0.657789	-	Up--	2.87e-74	K03262|1|8e-149|526|sbi:SORBI_04g003550|translation initiation factor 5	GO:0044424//intracellular part	GO:0003743//translation initiation factor activity	GO:0006413//translational initiation;GO:0016070//RNA metabolic process	gi|294460276|gb|ADE75720.1|/0/unknown [Picea sitchensis]
miR8154	39.5378	121.483	1.61945	Up	3.28e-186	CL2009.Contig2_All	0.5286	0.6442	0.285332	-	Up--	0.50544	-	-	-	-	gi|359481257|ref|XP_002265561.2|/4.65522e-22/PREDICTED: uncharacterized protein LOC100251663 [Vitis vinifera]
miR8154	39.5378	121.483	1.61945	Up	3.28e-186	CL2042.Contig1_All	1.8476	0.1331	-3.79507	Down	Up-Down	1.09e-18	-	-	-	-	gi|383163458|gb|AFG64475.1|/1.64203e-31/Pinus taeda anonymous locus 2_9187_01 genomic sequence
miR8154	39.5378	121.483	1.61945	Up	3.28e-186	CL2042.Contig3_All	4.0259	0.2681	-3.90847	Down	Up-Down	6.6e-59	-	-	-	-	gi|383163458|gb|AFG64475.1|/2.56434e-31/Pinus taeda anonymous locus 2_9187_01 genomic sequence
miR8154	39.5378	121.483	1.61945	Up	3.28e-186	CL2059.Contig2_All	5.3165	23.8222	2.16376	Up	Up-Up	7.06e-127	K13172|1|4e-72|271|rcu:RCOM_0798440|serine/arginine repetitive matrix protein 2	-	-	-	gi|255550852|ref|XP_002516474.1|/4.7933e-71/conserved hypothetical protein [Ricinus communis]
miR8154	39.5378	121.483	1.61945	Up	3.28e-186	CL2298.Contig1_All	0.201	1.4344	2.83518	Up	Up-Up	7.58e-06	-	-	-	-	gi|148907204|gb|ABR16743.1|/5.31654e-49/unknown [Picea sitchensis]
miR8154	39.5378	121.483	1.61945	Up	3.28e-186	CL2301.Contig1_All	7.6494	4.1465	-0.883452	-	Up--	4.39e-12	K11323|1|3e-08|59.3|vcn:VOLCADRAFT_121342|histone arginine demethylase JMJD6 [EC:1.14.11.-]	GO:0009508//plastid chromosome;GO:0009507//chloroplast	-	GO:0042793//transcription from plastid promoter;GO:0045893//positive regulation of transcription, DNA-dependent;GO:0008283//cell proliferation	gi|116788793|gb|ABK25004.1|/2.39368e-179/unknown [Picea sitchensis]
miR8154	39.5378	121.483	1.61945	Up	3.28e-186	CL2355.Contig1_All	0.4308	0.212	-1.02295	Down	Up-Down	0.254602	K03252|1|1e-98|358|vvi:100252123|translation initiation factor 3 subunit C	GO:0005852//eukaryotic translation initiation factor 3 complex;GO:0005634//nucleus;GO:0005829//cytosol	GO:0003743//translation initiation factor activity	GO:0006413//translational initiation	gi|225441573|ref|XP_002281426.1|/1.24271e-97/PREDICTED: eukaryotic translation initiation factor 3 subunit C-like [Vitis vinifera]
miR8154	39.5378	121.483	1.61945	Up	3.28e-186	CL2355.Contig4_All	24.0578	27.4838	0.192077	-	Up--	0.000159623	K03252|1|0.0|1339|vvi:100252123|translation initiation factor 3 subunit C	GO:0005852//eukaryotic translation initiation factor 3 complex;GO:0005634//nucleus;GO:0005829//cytosol	GO:0003743//translation initiation factor activity	GO:0006413//translational initiation	gi|225441573|ref|XP_002281426.1|/0/PREDICTED: eukaryotic translation initiation factor 3 subunit C-like [Vitis vinifera]
miR8154	39.5378	121.483	1.61945	Up	3.28e-186	CL2823.Contig1_All	0.8315	1.0168	0.290248	-	Up--	0.392632	K04733|1|2e-68|258|smo:SELMODRAFT_159261|interleukin-1 receptor-associated kinase 4 [EC:2.7.11.1];K13418|4|6e-65|247|vvi:100247683|somatic embryogenesis receptor kinase 1 [EC:2.7.10.1 2.7.11.1]	-	GO:0005524//ATP binding;GO:0004674//protein serine/threonine kinase activity	GO:0009595//detection of biotic stimulus;GO:0002237//response to molecule of bacterial origin;GO:0010200//response to chitin;GO:0009581//detection of external stimulus;GO:0006468//protein phosphorylation	gi|116788992|gb|ABK25075.1|/4.18153e-156/unknown [Picea sitchensis]
miR8154	39.5378	121.483	1.61945	Up	3.28e-186	CL2823.Contig2_All	8.0016	4.1348	-0.952471	-	Up--	4.86e-14	K04733|1|2e-68|258|smo:SELMODRAFT_159261|interleukin-1 receptor-associated kinase 4 [EC:2.7.11.1];K13418|4|7e-65|247|vvi:100247683|somatic embryogenesis receptor kinase 1 [EC:2.7.10.1 2.7.11.1]	-	GO:0005524//ATP binding;GO:0004674//protein serine/threonine kinase activity	GO:0009595//detection of biotic stimulus;GO:0002237//response to molecule of bacterial origin;GO:0010200//response to chitin;GO:0009581//detection of external stimulus;GO:0006468//protein phosphorylation	gi|116788992|gb|ABK25075.1|/1.27434e-156/unknown [Picea sitchensis]
miR8154	39.5378	121.483	1.61945	Up	3.28e-186	CL2838.Contig3_All	2.1027	0.5954	-1.82031	Down	Up-Down	2.77e-08	K06883|1|3e-144|510|rcu:RCOM_1775060|	GO:0005874//microtubule	GO:0005525//GTP binding;GO:0005524//ATP binding;GO:0017111//nucleoside-triphosphatase activity	GO:0009790//embryo development;GO:0007264//small GTPase mediated signal transduction;GO:0051301//cell division	gi|294464770|gb|ADE77891.1|/8.74094e-171/unknown [Picea sitchensis]
miR8154	39.5378	121.483	1.61945	Up	3.28e-186	CL3038.Contig1_All	32.03	31.3285	-0.0319481	-	Up--	0.629078	K12811|1|1e-07|56.2|vvi:100262258|ATP-dependent RNA helicase DDX46/PRP5 [EC:3.6.4.13];K11984|5|3e-07|55.5|ppp:PHYPADRAFT_233757|U4/U6.U5 tri-snRNP-associated protein 1	-	GO:0003682//chromatin binding	-	gi|116794122|gb|ABK27014.1|/1.21188e-109/unknown [Picea sitchensis]
miR8154	39.5378	121.483	1.61945	Up	3.28e-186	CL3331.Contig1_All	19.5419	47.0032	1.26619	Up	Up-Up	7.46e-131	K15400|1|3e-90|332|vvi:100245819|omega-hydroxypalmitate O-feruloyl transferase [EC:2.3.1.188];K03243|2|1e-09|63.9|bdi:100838847|translation initiation factor 5B;K11294|4|1e-08|60.5|bdi:100836665|nucleolin;K14826|5|2e-08|60.1|ath:AT4G25340|FK506-binding nuclear protein [EC:5.2.1.8]	GO:0005739//mitochondrion	-	-	gi|225461906|ref|XP_002266659.1|/3.06688e-106/PREDICTED: uncharacterized protein LOC100249691 [Vitis vinifera]
miR8154	39.5378	121.483	1.61945	Up	3.28e-186	CL3705.Contig2_All	1.0807	4.339	2.0054	Up	Up-Up	9.06e-18	-	GO:0005794//Golgi apparatus	GO:0016757//transferase activity, transferring glycosyl groups	-	gi|148909426|gb|ABR17811.1|/0/unknown [Picea sitchensis]
miR8154	39.5378	121.483	1.61945	Up	3.28e-186	CL3914.Contig2_All	43.2298	27.3658	-0.659652	-	Up--	2.31e-20	K06889|1|4e-95|346|vvi:100245712|;K15710|2|7e-07|53.5|olu:OSTLU_15642|E3 ubiquitin-protein ligase SHPRH [EC:3.6.4.- 6.3.2.19]	GO:0005634//nucleus	GO:0035064//methylated histone residue binding;GO:0008270//zinc ion binding	-	gi|116786702|gb|ABK24207.1|/1.62509e-111/unknown [Picea sitchensis]
miR8154	39.5378	121.483	1.61945	Up	3.28e-186	CL4261.Contig1_All	10.6702	48.9188	2.1968	Up	Up-Up	2.52e-145	K13258|1|1e-54|212|gmx:547489|2-hydroxyisoflavanone dehydratase [EC:4.2.1.105];K14493|2|2e-43|175|ppp:PHYPADRAFT_118478|gibberellin receptor GID1 [EC:3.-.-.-]	-	-	-	gi|116783242|gb|ABK22851.1|/8.33085e-98/unknown [Picea sitchensis]
miR8154	39.5378	121.483	1.61945	Up	3.28e-186	CL4261.Contig2_All	0	6.159	12.5885	Up	Up-Up	1.49e-46	K13258|1|1e-48|192|gmx:547489|2-hydroxyisoflavanone dehydratase [EC:4.2.1.105];K14493|2|1e-42|172|ppp:PHYPADRAFT_118478|gibberellin receptor GID1 [EC:3.-.-.-]	-	-	-	gi|116783242|gb|ABK22851.1|/3.26564e-94/unknown [Picea sitchensis]
miR8154	39.5378	121.483	1.61945	Up	3.28e-186	CL4745.Contig1_All	0.8758	1.4106	0.687636	-	Up--	0.01194	K11407|1|1e-146|518|gmx:100804724|histone deacetylase 6/10 [EC:3.5.1.98]	GO:0009536//plastid;GO:0005634//nucleus	GO:0004407//histone deacetylase activity	GO:0009294//DNA mediated transformation;GO:0048573//photoperiodism, flowering;GO:0016575//histone deacetylation	gi|148906070|gb|ABR16194.1|/0/unknown [Picea sitchensis]
miR8154	39.5378	121.483	1.61945	Up	3.28e-186	CL4745.Contig2_All	1.9948	2.0931	0.0693971	-	Up--	0.72317	K11407|1|2e-146|518|gmx:100804724|histone deacetylase 6/10 [EC:3.5.1.98]	GO:0009536//plastid;GO:0005634//nucleus	GO:0004407//histone deacetylase activity	GO:0009294//DNA mediated transformation;GO:0048573//photoperiodism, flowering;GO:0016575//histone deacetylation	gi|148906070|gb|ABR16194.1|/0/unknown [Picea sitchensis]
miR8154	39.5378	121.483	1.61945	Up	3.28e-186	CL5177.Contig1_All	2.1289	2.7152	0.35095	-	Up--	0.123605	K15202|1|1e-118|425|vvi:100247425|general transcription factor 3C polypeptide 5 (transcription factor C subunit 1)	-	-	-	gi|225434223|ref|XP_002275875.1|/1.81593e-117/PREDICTED: transcription factor tau subunit sfc1-like [Vitis vinifera]
miR8154	39.5378	121.483	1.61945	Up	3.28e-186	CL5907.Contig2_All	26.2194	21.103	-0.313187	-	Up--	6.9e-28	K10592|1|0.0|3397|vvi:100255704|E3 ubiquitin-protein ligase HUWE1 [EC:6.3.2.19]	-	-	-	gi|359492508|ref|XP_002283711.2|/0/PREDICTED: E3 ubiquitin-protein ligase UPL2-like [Vitis vinifera]
miR8154	39.5378	121.483	1.61945	Up	3.28e-186	CL6149.Contig1_All	8.2441	15.9657	0.953542	-	Up--	7.04e-12	-	GO:0009570//chloroplast stroma;GO:0009534//chloroplast thylakoid	-	-	gi|448871560|gb|AGE45653.1|/6.35785e-25/ribosomal protein S21 [Picea wilsonii]
miR8154	39.5378	121.483	1.61945	Up	3.28e-186	CL6149.Contig2_All	9.5988	0.7473	-3.68309	Down	Up-Down	6.11e-38	-	GO:0009570//chloroplast stroma;GO:0009534//chloroplast thylakoid	-	-	gi|448871560|gb|AGE45653.1|/1.38953e-24/ribosomal protein S21 [Picea wilsonii]
miR8154	39.5378	121.483	1.61945	Up	3.28e-186	Unigene654_All	13.639	5.4919	-1.31236	Down	Up-Down	2.5e-14	K11323|1|9e-07|52.4|vcn:VOLCADRAFT_121342|histone arginine demethylase JMJD6 [EC:1.14.11.-]	-	-	-	-
miR8154	39.5378	121.483	1.61945	Up	3.28e-186	Unigene1097_All	25.655	53.4233	1.05823	Up	Up-Up	1.51e-58	K11323|1|4e-24|110|vcn:VOLCADRAFT_121342|histone arginine demethylase JMJD6 [EC:1.14.11.-]	-	-	-	gi|116780051|gb|ABK21536.1|/3.91281e-69/unknown [Picea sitchensis]
miR8154	39.5378	121.483	1.61945	Up	3.28e-186	Unigene1721_All	0.6645	19.9133	4.90532	Up	Up-Up	1.58e-68	K11323|1|3e-17|86.7|vcn:VOLCADRAFT_121342|histone arginine demethylase JMJD6 [EC:1.14.11.-]	GO:0005634//nucleus	-	-	gi|428180223|gb|EKX49091.1|/6.44002e-17/hypothetical protein GUITHDRAFT_105172 [Guillardia theta CCMP2712]
miR8154	39.5378	121.483	1.61945	Up	3.28e-186	Unigene2577_All	13.3	16.5806	0.31807	-	Up--	2.58e-09	K10592|1|0.0|1637|ppp:PHYPADRAFT_137606|E3 ubiquitin-protein ligase HUWE1 [EC:6.3.2.19]	GO:0009506//plasmodesma;GO:0016020//membrane;GO:0005634//nucleus;GO:0005829//cytosol;GO:0005739//mitochondrion;GO:0000151//ubiquitin ligase complex	GO:0004842//ubiquitin-protein ligase activity	GO:0016567//protein ubiquitination;GO:0006511//ubiquitin-dependent protein catabolic process	gi|462404050|gb|EMJ09607.1|/0/hypothetical protein PRUPE_ppa000008mg [Prunus persica]
miR8154	39.5378	121.483	1.61945	Up	3.28e-186	Unigene2825_All	74.8398	42.7117	-0.809174	-	Up--	1.23e-99	-	GO:0005802//trans-Golgi network;GO:0016021//integral to membrane;GO:0005794//Golgi apparatus;GO:0005768//endosome	-	GO:0006810//transport	gi|116788498|gb|ABK24901.1|/0/unknown [Picea sitchensis]
miR8154	39.5378	121.483	1.61945	Up	3.28e-186	Unigene3414_All	32.7916	41.0505	0.324073	-	Up--	0.0156447	K03626|1|5e-25|110|vvi:100245825|nascent polypeptide-associated complex subunit alpha	-	-	-	gi|116785722|gb|ABK23835.1|/1.1374e-25/unknown [Picea sitchensis]
miR8154	39.5378	121.483	1.61945	Up	3.28e-186	Unigene4719_All	8.1843	7.458	-0.13407	-	Up--	0.256696	K13026|1|1e-06|53.5|olu:OSTLU_34459|ATP-dependent RNA helicase DHX57 [EC:3.6.4.13];K14442|2|4e-06|52.0|bdi:100830414|ATP-dependent RNA helicase DHX36 [EC:3.6.4.13]	-	GO:0004386//helicase activity;GO:0003676//nucleic acid binding;GO:0000166//nucleotide binding	GO:0044763	gi|359485181|ref|XP_002278608.2|/2.44941e-73/PREDICTED: probable ATP-dependent RNA helicase YTHDC2-like [Vitis vinifera]
miR8154	39.5378	121.483	1.61945	Up	3.28e-186	Unigene4927_All	15.5898	28.9756	0.894236	-	Up--	3.4e-34	K11323|1|7e-23|107|vcn:VOLCADRAFT_121342|histone arginine demethylase JMJD6 [EC:1.14.11.-]	-	-	-	gi|116788245|gb|ABK24805.1|/2.05432e-162/unknown [Picea sitchensis]
miR8154	39.5378	121.483	1.61945	Up	3.28e-186	Unigene7515_All	17.0606	16.2877	-0.0668855	-	Up--	0.467462	K01411|1|8e-176|615|gmx:100797049|nardilysin [EC:3.4.24.61]	GO:0005829//cytosol	GO:0046872//metal ion binding;GO:0004222//metalloendopeptidase activity	GO:0006508//proteolysis	gi|356510687|ref|XP_003524067.1|/5.37766e-179/PREDICTED: insulin-degrading enzyme-like [Glycine max]
miR8154	39.5378	121.483	1.61945	Up	3.28e-186	Unigene8990_All	3.1055	4.3317	0.480108	-	Up--	0.000456548	K11320|1|0.0|1334|rcu:RCOM_0342920|E1A-binding protein p400 [EC:3.6.4.-]	GO:0016514//SWI/SNF complex;GO:0005618//cell wall	GO:0005515//protein binding;GO:0016740//transferase activity;GO:0004386//helicase activity;GO:0003677//DNA binding;GO:0003682//chromatin binding;GO:0005524//ATP binding	GO:0000278//mitotic cell cycle;GO:0007155//cell adhesion;GO:0009793//embryo development ending in seed dormancy;GO:0009910//negative regulation of flower development;GO:0045010//actin nucleation;GO:0048453//sepal formation;GO:0042742//defense response to bacterium;GO:0003002//regionalization;GO:0010090//trichome morphogenesis;GO:0048451//petal formation;GO:0048765//root hair cell differentiation;…	gi|255564822|ref|XP_002523405.1|/0/Helicase, putative [Ricinus communis]
miR8154	39.5378	121.483	1.61945	Up	3.28e-186	Unigene9295_All	1.0483	4.6622	2.15296	Up	Up-Up	1.65e-15	-	-	-	-	gi|460392021|ref|XP_004241616.1|/1.34846e-29/PREDICTED: uncharacterized protein LOC101264529 [Solanum lycopersicum]
miR8154	39.5378	121.483	1.61945	Up	3.28e-186	Unigene9500_All	5.6688	1.6588	-1.7729	Down	Up-Down	6.53e-15	-	-	-	-	gi|359485591|ref|XP_003633292.1|/4.42556e-20/PREDICTED: uncharacterized protein LOC100249867 [Vitis vinifera]
miR8154	39.5378	121.483	1.61945	Up	3.28e-186	Unigene9590_All	16.4771	12.2525	-0.427386	-	Up--	0.00123851	-	GO:0005739//mitochondrion;GO:0009507//chloroplast	-	-	gi|116785431|gb|ABK23719.1|/2.29132e-36/unknown [Picea sitchensis]
miR8154	39.5378	121.483	1.61945	Up	3.28e-186	Unigene11426_All	3.3931	6.2828	0.888804	-	Up--	3.15e-07	K13114|1|6e-129|459|vvi:100245237|pinin	GO:0005634//nucleus	-	-	gi|148910216|gb|ABR18189.1|/0/unknown [Picea sitchensis]
miR8154	39.5378	121.483	1.61945	Up	3.28e-186	Unigene14125_All	13.1888	16.4948	0.322698	-	Up--	0.000128084	-	-	-	GO:0009908//flower development;GO:0031047//gene silencing by RNA;GO:0006342//chromatin silencing;GO:0016570//histone modification;GO:0043414//macromolecule methylation	gi|148909849|gb|ABR18011.1|/0/unknown [Picea sitchensis]
miR8154	39.5378	121.483	1.61945	Up	3.28e-186	Unigene15726_All	8.3318	5.3674	-0.634405	-	Up--	4.89e-18	K11323|1|9e-14|79.0|vcn:VOLCADRAFT_121342|histone arginine demethylase JMJD6 [EC:1.14.11.-]	-	-	GO:0009888//tissue development;GO:0071554//cell wall organization or biogenesis;GO:0033043//regulation of organelle organization;GO:0044767;GO:0048513//organ development;GO:0009653//anatomical structure morphogenesis;GO:0044237//cellular metabolic process	gi|225444523|ref|XP_002268966.1|/0/PREDICTED: uncharacterized protein LOC100247051 [Vitis vinifera]
miR8154	39.5378	121.483	1.61945	Up	3.28e-186	Unigene16572_All	80.9922	95.3486	0.235429	-	Up--	3.16e-19	K11093|1|5e-07|55.8|gmx:100800903|U1 small nuclear ribonucleoprotein 70kDa;K11323|2|1e-06|54.3|vcn:VOLCADRAFT_121342|histone arginine demethylase JMJD6 [EC:1.14.11.-]	-	-	-	gi|359359077|gb|AEV40984.1|/5.99483e-84/zinc finger C-x8-C-x5-C-x3-H type family protein [Oryza punctata]
miR8154	39.5378	121.483	1.61945	Up	3.28e-186	Unigene16825_All	90.4181	112.674	0.317466	-	Up--	3.32e-19	K14498|1|2e-151|534|vvi:100259302|serine/threonine-protein kinase SRK2 [EC:2.7.11.1]	GO:0005634//nucleus	GO:0004674//protein serine/threonine kinase activity;GO:0005524//ATP binding	GO:0006468//protein phosphorylation;GO:0009651//response to salt stress;GO:0009738//abscisic acid mediated signaling pathway	gi|116788790|gb|ABK25003.1|/2.28903e-157/unknown [Picea sitchensis]
miR8154	39.5378	121.483	1.61945	Up	3.28e-186	Unigene20292_All	2.9801	4.668	0.647444	-	Up--	0.000610194	K03354|1|2e-173|607|ppp:PHYPADRAFT_114640|anaphase-promoting complex subunit 7	-	GO:0009055//electron carrier activity	GO:0045454//cell redox homeostasis	gi|302769438|ref|XP_002968138.1|/1.6491e-173/hypothetical protein SELMODRAFT_440313 [Selaginella moellendorffii]
miR8154	39.5378	121.483	1.61945	Up	3.28e-186	Unigene20894_All	72.8344	78.877	0.114985	-	Up--	0.00233226	K11279|1|2e-154|544|vvi:100267878|nucleosome assembly protein 1-like 1	GO:0005737//cytoplasm;GO:0005886//plasma membrane;GO:0005634//nucleus	GO:0003682//chromatin binding	GO:0009294//DNA mediated transformation;GO:0046686//response to cadmium ion;GO:0006334//nucleosome assembly;GO:0006289//nucleotide-excision repair	gi|359482848|ref|XP_002280211.2|/7.26762e-158/PREDICTED: nucleosome assembly protein 1-like 1-like isoform 1 [Vitis vinifera]
miR8154	39.5378	121.483	1.61945	Up	3.28e-186	Unigene20992_All	98.3165	75.1348	-0.387952	-	Up--	1.98e-37	K10661|1|0.0|1021|gmx:100811171|E3 ubiquitin-protein ligase MARCH6 [EC:6.3.2.19]	-	GO:0008270//zinc ion binding;GO:0004842//ubiquitin-protein ligase activity	GO:0010025//wax biosynthetic process;GO:0009414//response to water deprivation;GO:0010345//suberin biosynthetic process;GO:0010143//cutin biosynthetic process;GO:1900490//positive regulation of hydroxymethylglutaryl-CoA reductase (NADPH) activity;GO:0008299//isoprenoid biosynthetic process	gi|356519725|ref|XP_003528520.1|/0/PREDICTED: E3 ubiquitin-protein ligase MARCH6-like [Glycine max]
miR8154	39.5378	121.483	1.61945	Up	3.28e-186	Unigene21112_All	43.7593	29.0045	-0.593313	-	Up--	3.77e-15	-	GO:0005634//nucleus	-	-	gi|225427236|ref|XP_002280752.1|/2.62508e-67/PREDICTED: uncharacterized protein LOC100254109 [Vitis vinifera]
miR8154	39.5378	121.483	1.61945	Up	3.28e-186	Unigene27562_All	2.7346	1.1215	-1.2859	Down	Up-Down	0.0146722	-	GO:0005634//nucleus	GO:0003676//nucleic acid binding	-	gi|297739855|emb|CBI30037.3|/1.13591e-19/unnamed protein product [Vitis vinifera]
miR8155	18.1535	88.952	2.29278	Up	6.76e-217	CL705.Contig4_All	3.8634	0.3083	-3.64746	Down	Up-Down	4.06e-24	-	-	-	-	gi|462398668|gb|EMJ04336.1|/4.38138e-24/hypothetical protein PRUPE_ppa024147mg, partial [Prunus persica]
miR8155	18.1535	88.952	2.29278	Up	6.76e-217	CL786.Contig1_All	14.5474	13.5839	-0.0988636	-	Up--	0.0115959	K12619|1|5e-135|482|osa:4349826|5'-3' exoribonuclease 2 [EC:3.1.13.-];K10760|3|4e-37|157|vvi:100247527|adenylate isopentenyltransferase (cytokinin synthase);K05356|5|2e-21|105|sbi:SORBI_0011s005450|all-trans-nonaprenyl-diphosphate synthase [EC:2.5.1.84 2.5.1.85]	-	-	-	gi|147788024|emb|CAN69340.1|/0/hypothetical protein VITISV_032634 [Vitis vinifera]
miR8155	18.1535	88.952	2.29278	Up	6.76e-217	CL5947.Contig2_All	0.5293	0.3473	-0.607903	-	Up--	0.36365	-	-	-	-	gi|294464060|gb|ADE77549.1|/2.41824e-72/unknown [Picea sitchensis]
miR8155	18.1535	88.952	2.29278	Up	6.76e-217	Unigene9008_All	3.6661	0.8559	-2.09873	Down	Up-Down	3.27e-19	-	-	-	-	gi|462417202|gb|EMJ21939.1|/7.18248e-70/hypothetical protein PRUPE_ppa023598mg [Prunus persica]
miR815a	80.973	1.5615	-5.69644	Down	0	Unigene17841_All	5.3051	0	-12.3732	Down	Down-Down	2.14e-32	-	-	-	-	-
miR818f	0.01	357.369	15.1251	Up	0	CL4260.Contig2_All	0.5532	34.6588	5.96928	Up	Up-Up	0	K09842|1|0.0|1422|vvi:100265098|abscisic-aldehyde oxidase [EC:1.2.3.14];K11817|2|0.0|1413|zma:542228|indole-3-acetaldehyde oxidase [EC:1.2.3.7]	-	GO:0050302//indole-3-acetaldehyde oxidase activity;GO:0043546//molybdopterin cofactor binding;GO:0071949//FAD binding	GO:0055114//oxidation-reduction process;GO:0009851//auxin biosynthetic process	gi|225436116|ref|XP_002273629.1|/0/PREDICTED: aldehyde oxidase 4-like [Vitis vinifera]
miR818f	0.01	357.369	15.1251	Up	0	Unigene12540_All	4.4112	0.167	-4.72325	Down	Up-Down	1.76e-07	-	-	-	-	-
miR818f	0.01	357.369	15.1251	Up	0	Unigene18717_All	25.2233	8.6355	-1.54641	Down	Up-Down	9.51e-65	-	GO:0009507//chloroplast;GO:0005634//nucleus	GO:0004733//pyridoxamine-phosphate oxidase activity;GO:0010181//FMN binding	GO:0055114//oxidation-reduction process	gi|148906523|gb|ABR16414.1|/1.54219e-156/unknown [Picea sitchensis]
miR821a	0.01	164.319	14.0042	Up	0	CL3715.Contig1_All	2.3657	4.9978	1.07903	Up	Up-Up	4.56e-05	K13459|1|2e-11|68.2|ath:AT4G26090|disease resistance protein RPS2;K03013|5|3e-08|57.4|vvi:100258335|DNA-directed RNA polymerases I, II, and III subunit RPABC1	-	-	-	gi|321530322|gb|ADW94528.1|/2.06457e-67/putative truncated TIR-NBS-LRR protein [Pinus monticola]
miR821a	0.01	164.319	14.0042	Up	0	CL4519.Contig1_All	4.3059	0.1956	-4.46034	Down	Up-Down	1.12e-16	K13457|1|1e-13|75.1|osa:4342596|disease resistance protein RPM1	-	-	-	gi|21655197|gb|AAM28913.1|/5.87057e-49/TIR/NBS [Pinus taeda]
miR821a	0.01	164.319	14.0042	Up	0	Unigene623_All	2.8485	2.8038	-0.022819	-	Up--	0.966874	-	-	-	-	gi|34099699|gb|AAQ57148.1|/8.67708e-18/putative NBS-LRR protein G6236 [Pinus monticola]
miR821a	0.01	164.319	14.0042	Up	0	Unigene16300_All	5.2576	2.1309	-1.30294	Down	Up-Down	0.00028721	-	-	-	-	-
miR821a	0.01	164.319	14.0042	Up	0	Unigene19833_All	2.5845	2.095	-0.302935	-	Up--	0.565702	K13457|1|4e-07|51.2|vvi:100252764|disease resistance protein RPM1;K03013|3|2e-06|48.5|vvi:100258335|DNA-directed RNA polymerases I, II, and III subunit RPABC1;K13459|4|7e-06|47.0|ath:AT4G26090|disease resistance protein RPS2	-	-	-	gi|34099660|gb|AAQ57134.1|/6.33209e-29/putative NBS-LRR protein G8029 [Pinus monticola]
miR821a	0.01	164.319	14.0042	Up	0	Unigene20711_All	4.5608	4.3894	-0.0552632	-	Up--	0.856646	K13457|1|2e-08|57.0|vvi:100252764|disease resistance protein RPM1	-	-	-	gi|34099699|gb|AAQ57148.1|/3.68717e-37/putative NBS-LRR protein G6236 [Pinus monticola]
miR827-5p	0.01	7.0787	9.46734	Up	4.13e-42	Unigene6942_All	7.2701	1.4113	-2.36495	Down	Up-Down	7.74e-49	K03549|1|0.0|849|rcu:RCOM_1432480|KUP system potassium uptake protein	-	GO:0015079//potassium ion transmembrane transporter activity	-	gi|359472989|ref|XP_003631225.1|/0/PREDICTED: potassium transporter 5-like [Vitis vinifera]
miR828a	0.01	1.5094	7.23783	Up	1.49e-09	CL1157.Contig2_All	0.0494	1.0703	4.43736	Up	Up-Up	3.55e-06	K09422|1|4e-37|153|pop:POPTR_817669|myb proto-oncogene protein, plant	-	-	-	gi|148906684|gb|ABR16491.1|/3.53482e-48/unknown [Picea sitchensis]
miR837-3p	5.0768	1.6656	-1.60788	Down	4.04e-09	Unigene322_All	5.8707	1.5959	-1.87916	Down	Down-Down	8.95e-12	-	-	-	-	-
miR847-5p	20.051	7.0787	-1.50212	Down	6.08e-29	Unigene11490_All	18.3285	14.6971	-0.318557	-	Down--	9.42e-08	K12616|1|0.0|803|vvi:100241190|enhancer of mRNA-decapping protein 4	-	-	-	gi|359496844|ref|XP_002269564.2|/0/PREDICTED: enhancer of mRNA-decapping protein 4-like [Vitis vinifera]
miR847-5p	20.051	7.0787	-1.50212	Down	6.08e-29	Unigene20287_All	2.8485	3.1078	0.125691	-	Down--	0.566612	-	-	-	-	gi|302806232|ref|XP_002984866.1|/5.61609e-35/hypothetical protein SELMODRAFT_446032 [Selaginella moellendorffii]
miR854	0.01	4.1639	8.70179	Up	4.52e-25	CL1633.Contig4_All	0.6476	2.4283	1.90677	Up	Up-Up	2.76e-09	K12825|1|1e-07|57.0|vcn:VOLCADRAFT_105119|splicing factor 3A subunit 1	-	-	-	gi|225460909|ref|XP_002278970.1|/8.58596e-64/PREDICTED: uncharacterized protein LOC100250252 [Vitis vinifera]
miR854	0.01	4.1639	8.70179	Up	4.52e-25	CL4437.Contig1_All	2.8676	0.5645	-2.3448	Down	Up-Down	4.9e-21	-	-	GO:0016787//hydrolase activity	-	gi|224082450|ref|XP_002306697.1|/1.61398e-166/f-box family protein [Populus trichocarpa]
miR854	0.01	4.1639	8.70179	Up	4.52e-25	CL4437.Contig2_All	2.2772	3.5303	0.63253	-	Up--	0.000147402	-	-	GO:0016787//hydrolase activity	-	gi|224082450|ref|XP_002306697.1|/1.62794e-166/f-box family protein [Populus trichocarpa]
miR854	0.01	4.1639	8.70179	Up	4.52e-25	Unigene8410_All	6.2894	0.1629	-5.27086	Down	Up-Down	5.51e-11	-	-	-	-	-
miR854	0.01	4.1639	8.70179	Up	4.52e-25	Unigene15924_All	5.8398	7.9548	0.445907	-	Up--	0.000395948	K11323|1|1e-06|53.5|vcn:VOLCADRAFT_121342|histone arginine demethylase JMJD6 [EC:1.14.11.-]	GO:0009507//chloroplast	-	GO:0044699	gi|449456577|ref|XP_004146025.1|/5.89484e-99/PREDICTED: uncharacterized protein LOC101207599 [Cucumis sativus]
miR854	0.01	4.1639	8.70179	Up	4.52e-25	Unigene21297_All	168.38	735.553	2.12711	Up	Up-Up	0	K01358|1|1e-27|121|vvi:4025124|ATP-dependent Clp protease, protease subunit [EC:3.4.21.92]	-	GO:0016787//hydrolase activity	-	gi|352951115|ref|YP_004891542.1|/3.61259e-46/ATP-dependent Clp protease proteolytic subunit (chloroplast) [Taiwania cryptomerioides]
miR894	233.842	832.942	1.83268	Up	0	Unigene15795_All	1.3949	8.2379	2.56211	Up	Up-Up	1.02e-39	-	-	-	-	gi|147858991|emb|CAN80432.1|/2.78866e-06/hypothetical protein VITISV_014125 [Vitis vinifera]
miR951	0.01	24.8795	11.2807	Up	3.6e-146	Unigene13750_All	1537.82	1066.93	-0.527424	-	Up--	0	-	-	-	-	gi|302806110|ref|XP_002984805.1|/2.34381e-43/hypothetical protein SELMODRAFT_121264 [Selaginella moellendorffii]
novel_mir_104	60.6144	11.4508	-2.40421	Down	1.78836e-156	CL5555.Contig2_All	0.7763	0.3821	-1.02266	Down	Down-Down	0.124406	K09142|1|1e-97|354|pop:POPTR_719838|hypothetical protein	GO:0005634//nucleus	-	GO:0006626//protein targeting to mitochondrion;GO:0009560//embryo sac egg cell differentiation;GO:0000741//karyogamy	gi|294461137|gb|ADE76133.1|/1.00205e-112/unknown [Picea sitchensis]
novel_mir_106	0.6154	1.5615	1.34334	Up	0.0046498	CL3133.Contig3_All	1.3644	4.1036	1.58862	Up	Up-Up	1.50522e-05	-	-	-	-	-
novel_mir_106	0.6154	1.5615	1.34334	Up	0.0046498	Unigene15437_All	1.4394	0	-10.4913	Down	Up-Down	0.000894788	-	-	-	-	-
novel_mir_109	0.2564	1.093	2.09183	Up	0.00132832	CL1973.Contig1_All	1.7401	2.0129	0.210105	-	Up--	0.292634	K10601|1|3e-10|66.2|aly:ARALYDRAFT_315468|E3 ubiquitin-protein ligase synoviolin [EC:6.3.2.19]	GO:0016020//membrane	GO:0008270//zinc ion binding	-	gi|225439088|ref|XP_002265744.1|/0/PREDICTED: RING finger and transmembrane domain-containing protein 2-like [Vitis vinifera]
novel_mir_109	0.2564	1.093	2.09183	Up	0.00132832	CL1973.Contig2_All	2.2098	1.1238	-0.97553	-	Up--	9.46312e-06	K10601|1|3e-10|66.2|aly:ARALYDRAFT_315468|E3 ubiquitin-protein ligase synoviolin [EC:6.3.2.19]	GO:0016020//membrane	GO:0008270//zinc ion binding	-	gi|225439088|ref|XP_002265744.1|/0/PREDICTED: RING finger and transmembrane domain-containing protein 2-like [Vitis vinifera]
novel_mir_109	0.2564	1.093	2.09183	Up	0.00132832	CL1973.Contig3_All	3.5122	1.2846	-1.45106	Down	Up-Down	6.3049e-14	K10601|1|3e-10|66.2|aly:ARALYDRAFT_315468|E3 ubiquitin-protein ligase synoviolin [EC:6.3.2.19]	GO:0016020//membrane	GO:0008270//zinc ion binding	-	gi|225439088|ref|XP_002265744.1|/0/PREDICTED: RING finger and transmembrane domain-containing protein 2-like [Vitis vinifera]
novel_mir_109	0.2564	1.093	2.09183	Up	0.00132832	Unigene19190_All	20.9438	4.2862	-2.28875	Down	Up-Down	8.11602e-40	K13449|1|1e-33|141|rcu:RCOM_1381930|pathogenesis-related protein 1	-	-	-	gi|294460798|gb|ADE75973.1|/5.62323e-62/unknown [Picea sitchensis]
novel_mir_122	1.1795	0.01	-6.88203	Down	1.42392e-07	CL2245.Contig1_All	0.8718	10.9152	3.6462	Up	Down-Up	4.20868e-65	-	GO:0009507//chloroplast	GO:0030247//polysaccharide binding	-	gi|296087147|emb|CBI33521.3|/1.81068e-70/unnamed protein product [Vitis vinifera]
novel_mir_128	0.8718	3.0188	1.79191	Up	1.0147e-06	CL4445.Contig1_All	0.7347	0.4821	-0.607823	-	Up--	0.672712	-	-	-	-	-
novel_mir_128	0.8718	3.0188	1.79191	Up	1.0147e-06	Unigene24042_All	2.4687	0.1869	-3.72341	Down	Up-Down	0.000879754	-	-	-	-	-
novel_mir_129	2.4615	0.01	-7.94339	Down	5.10651e-15	CL1331.Contig1_All	0.431	0.5484	0.347541	-	Down--	0.248318	K11493|1|1e-15|84.7|ota:Ot03g05690|regulator of chromosome condensation;K10615|2|1e-14|81.6|cme:CMB070C|E3 ubiquitin-protein ligase HERC4 [EC:6.3.2.19]	GO:0005938//cell cortex;GO:0005886//plasma membrane	GO:0008536//Ran GTPase binding;GO:0008270//zinc ion binding;GO:0005543//phospholipid binding;GO:0003682//chromatin binding	GO:0000956//nuclear-transcribed mRNA catabolic process;GO:0032065//cortical protein anchoring	gi|359479203|ref|XP_002279847.2|/0/PREDICTED: uncharacterized protein LOC100248282 isoform 1 [Vitis vinifera]
novel_mir_129	2.4615	0.01	-7.94339	Down	5.10651e-15	CL2052.Contig1_All	2.3131	1.1887	-0.960443	-	Down--	2.2201e-05	-	-	GO:0016787//hydrolase activity	-	gi|302791974|ref|XP_002977753.1|/3.7518e-85/hypothetical protein SELMODRAFT_176548 [Selaginella moellendorffii]
novel_mir_129	2.4615	0.01	-7.94339	Down	5.10651e-15	CL2052.Contig2_All	0.9942	1.1742	0.24007	-	Down--	0.386752	-	-	GO:0016787//hydrolase activity	-	gi|302791974|ref|XP_002977753.1|/8.64944e-85/hypothetical protein SELMODRAFT_176548 [Selaginella moellendorffii]
novel_mir_129	2.4615	0.01	-7.94339	Down	5.10651e-15	Unigene229_All	21.9053	1.3136	-4.05968	Down	Down-Down	0	K13148|1|4e-09|63.2|vvi:100261060|integrator complex subunit 11 [EC:3.1.27.-]	-	-	-	gi|298715287|emb|CBJ27936.1|/6.26937e-34/Chromodomain-helicase-DNA-binding protein 8 [Ectocarpus siliculosus]
novel_mir_129	2.4615	0.01	-7.94339	Down	5.10651e-15	Unigene17074_All	1.3718	1.5957	0.218119	-	Down--	0.719718	-	GO:0016020//membrane;GO:0005634//nucleus	GO:0005524//ATP binding	-	gi|255540135|ref|XP_002511132.1|/5.33839e-60/zinc finger protein, putative [Ricinus communis]
novel_mir_129	2.4615	0.01	-7.94339	Down	5.10651e-15	Unigene19361_All	1.9584	2.1028	0.102636	-	Down--	0.869566	K01265|1|6e-41|163|aly:ARALYDRAFT_912645|methionyl aminopeptidase [EC:3.4.11.18]	GO:0005739//mitochondrion;GO:0009507//chloroplast	GO:0046872//metal ion binding;GO:0004177//aminopeptidase activity;GO:0008235//metalloexopeptidase activity	GO:0031365//N-terminal protein amino acid modification;GO:0019243//methylglyoxal catabolic process to D-lactate;GO:0006508//proteolysis;GO:0019408//dolichol biosynthetic process;GO:0009737//response to abscisic acid stimulus	gi|294461324|gb|ADE76224.1|/1.2996e-45/unknown [Picea sitchensis]
novel_mir_133	1.1282	0.01	-6.81788	Down	2.82682e-07	Unigene2680_All	38.6767	16.7447	-1.20776	Down	Down-Down	1.12271e-125	-	-	GO:0003677//DNA binding	GO:0006355//regulation of transcription, DNA-dependent	gi|148907008|gb|ABR16648.1|/4.60593e-139/unknown [Picea sitchensis]
novel_mir_133	1.1282	0.01	-6.81788	Down	2.82682e-07	Unigene26066_All	0.9885	1.946	0.977199	-	Down--	0.279484	-	-	-	-	-
novel_mir_134	2.8717	15.7709	2.45729	Up	3.55928e-43	CL1441.Contig1_All	22.1869	1.2563	-4.14246	Down	Up-Down	0	K03655|1|1e-16|87.8|gmx:100806552|ATP-dependent DNA helicase RecG [EC:3.6.4.12];K15360|2|2e-07|57.4|vvi:100253596|centromere protein X	-	GO:0005488//binding	-	gi|462408947|gb|EMJ14281.1|/0/hypothetical protein PRUPE_ppa021229mg [Prunus persica]
novel_mir_140	9.7947	4.5803	-1.09656	Down	1.03723e-09	CL881.Contig2_All	4.243	0.0464	-6.51482	Down	Down-Down	1.83615e-26	K08999|1|8e-15|79.7|pop:POPTR_593771|hypothetical protein	-	-	-	gi|116793878|gb|ABK26915.1|/4.81189e-27/unknown [Picea sitchensis]
novel_mir_140	9.7947	4.5803	-1.09656	Down	1.03723e-09	Unigene23713_All	1.0358	0	-10.0165	Down	Down-Down	0.0600644	-	-	-	-	-
novel_mir_142	1.641	4.0078	1.28824	Up	9.51472e-06	Unigene6871_All	3.4235	22.8149	2.73643	Up	Up-Up	1.81974e-189	K08829|1|9e-137|486|vvi:100245875|male germ cell-associated kinase [EC:2.7.11.22]	GO:0005737//cytoplasm;GO:0005634//nucleus	GO:0004674//protein serine/threonine kinase activity;GO:0005524//ATP binding	GO:0006468//protein phosphorylation;GO:0045727//positive regulation of translation;GO:0006487//protein N-linked glycosylation	gi|148910150|gb|ABR18157.1|/1.18428e-148/unknown [Picea sitchensis]
novel_mir_143	1.0769	0.01	-6.75074	Down	5.61194e-07	Unigene369_All	9.9725	8.0916	-0.30153	-	Down--	0.00162933	K03124|1|4e-146|517|vvi:100256546|transcription initiation factor TFIIB	GO:0009527//plastid outer membrane;GO:0005634//nucleus	GO:0003743//translation initiation factor activity;GO:0017025//TBP-class protein binding;GO:0008270//zinc ion binding;GO:0000182//rDNA binding	GO:0006413//translational initiation;GO:0010440//stomatal lineage progression;GO:0006355//regulation of transcription, DNA-dependent;GO:0006352//DNA-dependent transcription, initiation	gi|225430796|ref|XP_002267728.1|/5.69507e-145/PREDICTED: uncharacterized protein LOC100256546 [Vitis vinifera]
novel_mir_143	1.0769	0.01	-6.75074	Down	5.61194e-07	Unigene26634_All	0.194	1.7184	3.14694	Up	Down-Up	0.00025337	-	-	-	-	-
novel_mir_145	6.7691	0.01	-9.40282	Down	4.91716e-40	Unigene13590_All	10.2097	8.5253	-0.260118	-	Down--	0.000291356	K13420|1|1e-06|55.1|rcu:RCOM_0633880|LRR receptor-like serine/threonine-protein kinase FLS2 [EC:2.7.11.1]	GO:0005634//nucleus	GO:0047714//galactolipase activity;GO:0004620//phospholipase activity	GO:0016926//protein desumoylation;GO:0009620//response to fungus;GO:0009695//jasmonic acid biosynthetic process;GO:0010228//vegetative to reproductive phase transition of meristem;GO:0050665//hydrogen peroxide biosynthetic process	gi|449454722|ref|XP_004145103.1|/0/PREDICTED: uncharacterized protein LOC101211840 [Cucumis sativus]
novel_mir_145	6.7691	0.01	-9.40282	Down	4.91716e-40	Unigene13764_All	30.1864	37.8153	0.325071	-	Down--	5.52642e-09	K12811|1|3e-09|62.4|gmx:100806467|ATP-dependent RNA helicase DDX46/PRP5 [EC:3.6.4.13];K14766|3|5e-08|58.2|olu:OSTLU_16944|nucleolar protein 14;K14835|4|1e-07|57.0|ota:Ot03g00050|ribosomal RNA methyltransferase Nop2 [EC:2.1.1.-];K13108|5|2e-07|56.2|gmx:100780414|smad nuclear-interacting protein 1	GO:0005634//nucleus	-	GO:0009697//salicylic acid biosynthetic process;GO:0006944//cellular membrane fusion;GO:0006623//protein targeting to vacuole;GO:0032784//regulation of DNA-dependent transcription, elongation;GO:0006487//protein N-linked glycosylation;GO:0048193//Golgi vesicle transport;GO:0009742//brassinosteroid mediated signaling pathway;GO:0009627//systemic acquired resistance	gi|359479803|ref|XP_002276883.2|/3.98757e-175/PREDICTED: protein IWS1 homolog [Vitis vinifera]
novel_mir_146	3.5384	0.6246	-2.50209	Down	6.32564e-11	CL2097.Contig1_All	41.955	39.0853	-0.102217	-	Down--	0.0416126	K15639|1|3e-113|407|ath:AT2G26710|cytochrome P450, family 734, subfamily A, polypeptide 1 (PHYB activation tagged suppressor 1) [EC:1.14.-.-];K10717|3|2e-104|378|gmx:100812567|cytokinin trans-hydroxylase	GO:0016023//cytoplasmic membrane-bounded vesicle	GO:0005488//binding;GO:0004497//monooxygenase activity	GO:0022900//electron transport chain	gi|116789139|gb|ABK25130.1|/3.65394e-139/unknown [Picea sitchensis]
novel_mir_147	0.8718	4.1119	2.23774	Up	3.73767e-11	CL5457.Contig1_All	0	4.5109	12.1392	Up	Up-Up	5.67192e-07	-	-	-	-	-
novel_mir_147	0.8718	4.1119	2.23774	Up	3.73767e-11	Unigene8754_All	2.0359	0	-10.9915	Down	Up-Down	0.000220168	-	-	-	-	-
novel_mir_147	0.8718	4.1119	2.23774	Up	3.73767e-11	Unigene27872_All	0.2027	0	-7.6632	Down	Up-Down	0.492112	-	-	-	-	-
novel_mir_151	3.3846	0.01	-8.40284	Down	2.22569e-20	CL5852.Contig2_All	0.7059	0.6948	-0.0228661	-	Down--	0.98268	-	-	-	-	-
novel_mir_154	12.1024	37.5274	1.63265	Up	1.79863e-59	Unigene9430_All	8.2546	11.5741	0.48763	-	Up--	0.000146978	-	-	-	-	gi|148910339|gb|ABR18248.1|/1.29018e-56/unknown [Picea sitchensis]
novel_mir_157	2.2564	17.8529	2.98406	Up	9.32667e-60	CL3238.Contig1_All	2.3965	1.1794	-1.02288	Down	Up-Down	0.156665	-	-	-	-	gi|460387710|ref|XP_004239517.1|/2.56822e-09/PREDICTED: uncharacterized protein LOC101266124 [Solanum lycopersicum]
novel_mir_157	2.2564	17.8529	2.98406	Up	9.32667e-60	CL3238.Contig2_All	0	2.0797	11.0222	Up	Up-Up	0.000136322	-	-	-	-	gi|147864893|emb|CAN79374.1|/4.5296e-14/hypothetical protein VITISV_028503 [Vitis vinifera]
novel_mir_157	2.2564	17.8529	2.98406	Up	9.32667e-60	Unigene1593_All	2.4806	2.4416	-0.0228623	-	Up--	0.969376	-	-	-	-	-
novel_mir_157	2.2564	17.8529	2.98406	Up	9.32667e-60	Unigene12198_All	19.8301	14.0907	-0.492949	-	Up--	2.12814e-07	-	GO:0009536//plastid	GO:0047372//acylglycerol lipase activity	-	gi|470110880|ref|XP_004291688.1|/6.12302e-137/PREDICTED: monoglyceride lipase-like [Fragaria vesca subsp. vesca]
novel_mir_158	1.4872	0.01	-7.21645	Down	2.32594e-09	CL4202.Contig2_All	3.2874	0.4735	-2.79551	Down	Down-Down	1.82023e-14	K03104|1|3e-37|154|ath:AT2G43640|signal recognition particle subunit SRP14	GO:0005786//signal recognition particle, endoplasmic reticulum targeting	GO:0030942//endoplasmic reticulum signal peptide binding;GO:0008312//7S RNA binding	GO:0045900//negative regulation of translational elongation;GO:0006614//SRP-dependent cotranslational protein targeting to membrane	gi|15224325|ref|NP_181892.1|/4.13459e-36/signal recognition particle subunit SRP14 [Arabidopsis thaliana]
novel_mir_158	1.4872	0.01	-7.21645	Down	2.32594e-09	Unigene16084_All	9.6023	2.3755	-2.01515	Down	Down-Down	9.42076e-42	K07466|1|0.0|769|vvi:100255412|replication factor A1	GO:0005634//nucleus	GO:0003677//DNA binding	GO:0010224//response to UV-B;GO:0010389//regulation of G2/M transition of mitotic cell cycle;GO:0009909//regulation of flower development;GO:0000724//double-strand break repair via homologous recombination;GO:0016444//somatic cell DNA recombination;GO:0051567//histone H3-K9 methylation;GO:0031047//gene silencing by RNA;GO:0009555//pollen development;GO:0006270//DNA replication initiation;GO:00082…	gi|297733862|emb|CBI15109.3|/0/unnamed protein product [Vitis vinifera]
novel_mir_158	1.4872	0.01	-7.21645	Down	2.32594e-09	Unigene19594_All	2.1707	1.5668	-0.470339	-	Down--	0.417846	-	-	-	-	-
novel_mir_159	10.8203	35.7057	1.72241	Up	5.13758e-61	Unigene6750_All	1.3568	4.6891	1.7891	Up	Up-Up	9.99662e-16	K03010|1|4e-22|104|zma:100037782|DNA-directed RNA polymerase II subunit RPB2 [EC:2.7.7.6]	GO:0000418//DNA-directed RNA polymerase IV complex;GO:0000419//DNA-directed RNA polymerase V complex;GO:0005720//nuclear heterochromatin;GO:0016020//membrane	GO:0016779//nucleotidyltransferase activity;GO:0097159//organic cyclic compound binding;GO:0005515//protein binding;GO:1901363	GO:0050776//regulation of immune response;GO:0030422//production of siRNA involved in RNA interference;GO:0006306//DNA methylation;GO:0050832//defense response to fungus	gi|67626014|gb|AAY78476.1|/8.28935e-38/RNA polymerase IV second largest subunit [Ginkgo biloba]
novel_mir_161	2	0.01	-7.64386	Down	2.44599e-12	CL2050.Contig1_All	1.8802	3.8334	1.02774	Up	Down-Up	0.0259238	K15271|1|3e-12|49.3|rcu:RCOM_1095670|ATP-dependent DNA helicase HFM1/MER3 [EC:3.6.4.12]	GO:0009507//chloroplast	-	GO:0031425//chloroplast RNA processing	gi|148906116|gb|ABR16216.1|/2.80143e-16/unknown [Picea sitchensis]
novel_mir_161	2	0.01	-7.64386	Down	2.44599e-12	CL5577.Contig3_All	1.7256	2.0073	0.218158	-	Down--	0.719718	K15271|1|5e-22|100|rcu:RCOM_1095670|ATP-dependent DNA helicase HFM1/MER3 [EC:3.6.4.12]	-	-	-	gi|294463969|gb|ADE77505.1|/4.9166e-29/unknown [Picea sitchensis]
novel_mir_161	2	0.01	-7.64386	Down	2.44599e-12	Unigene2245_All	5.9635	0.3323	-4.1656	Down	Down-Down	2.30386e-25	K15271|1|2e-07|54.7|rcu:RCOM_1095670|ATP-dependent DNA helicase HFM1/MER3 [EC:3.6.4.12];K03798|3|1e-06|52.4|rcu:RCOM_0340700|cell division protease FtsH [EC:3.4.24.-]	-	-	-	gi|255565773|ref|XP_002523876.1|/8.45199e-15/pentatricopeptide repeat-containing protein, putative [Ricinus communis]
novel_mir_161	2	0.01	-7.64386	Down	2.44599e-12	Unigene2279_All	0.2483	0.2444	-0.02284	-	Down--	0.978566	K15271|1|3e-85|313|rcu:RCOM_1095670|ATP-dependent DNA helicase HFM1/MER3 [EC:3.6.4.12];K15078|5|2e-80|297|vvi:100250139|structure-specific endonuclease subunit SLX1 [EC:3.6.1.-]	-	-	-	gi|294463969|gb|ADE77505.1|/4.2061e-110/unknown [Picea sitchensis]
novel_mir_161	2	0.01	-7.64386	Down	2.44599e-12	Unigene3023_All	2.9031	1.6328	-0.830246	-	Down--	0.196482	K15271|1|2e-12|68.6|rcu:RCOM_1095670|ATP-dependent DNA helicase HFM1/MER3 [EC:3.6.4.12];K03798|5|8e-10|60.1|rcu:RCOM_0340700|cell division protease FtsH [EC:3.4.24.-]	GO:0009507//chloroplast	-	-	gi|148906747|gb|ABR16520.1|/7.7243e-19/unknown [Picea sitchensis]
novel_mir_161	2	0.01	-7.64386	Down	2.44599e-12	Unigene10437_All	2.399	1.7946	-0.418771	-	Down--	0.343442	K15271|1|2e-32|136|rcu:RCOM_1095670|ATP-dependent DNA helicase HFM1/MER3 [EC:3.6.4.12];K03798|5|3e-30|129|rcu:RCOM_0340700|cell division protease FtsH [EC:3.4.24.-]	-	-	GO:0008152//metabolic process	gi|225432688|ref|XP_002282622.1|/2.02452e-47/PREDICTED: pentatricopeptide repeat-containing protein At4g14850-like [Vitis vinifera]
novel_mir_161	2	0.01	-7.64386	Down	2.44599e-12	Unigene13059_All	2.7377	0.6218	-2.13844	Down	Down-Down	0.0116201	-	-	-	-	-
novel_mir_161	2	0.01	-7.64386	Down	2.44599e-12	Unigene14540_All	3.5864	2.4068	-0.57542	-	Down--	0.235938	-	-	-	-	gi|225466196|ref|XP_002265420.1|/9.48673e-06/PREDICTED: pentatricopeptide repeat-containing protein At5g66520-like [Vitis vinifera]
novel_mir_161	2	0.01	-7.64386	Down	2.44599e-12	Unigene14928_All	0.5106	1.2564	1.29903	Up	Down-Up	0.29958	-	-	-	-	-
novel_mir_161	2	0.01	-7.64386	Down	2.44599e-12	Unigene15174_All	3.9441	1.5097	-1.38543	Down	Down-Down	0.0261354	K15271|1|1e-10|62.8|rcu:RCOM_1095670|ATP-dependent DNA helicase HFM1/MER3 [EC:3.6.4.12];K15078|5|3e-10|61.6|vvi:100250139|structure-specific endonuclease subunit SLX1 [EC:3.6.1.-]	GO:0005739//mitochondrion	-	-	gi|224079221|ref|XP_002305798.1|/6.02803e-19/predicted protein [Populus trichocarpa]
novel_mir_161	2	0.01	-7.64386	Down	2.44599e-12	Unigene23075_All	1.8041	3.2978	0.870225	-	Down--	0.201834	K15271|1|2e-09|58.9|rcu:RCOM_1095670|ATP-dependent DNA helicase HFM1/MER3 [EC:3.6.4.12];K15078|5|3e-06|48.1|vvi:100250139|structure-specific endonuclease subunit SLX1 [EC:3.6.1.-]	GO:0016023//cytoplasmic membrane-bounded vesicle;GO:0005739//mitochondrion	-	-	gi|148906747|gb|ABR16520.1|/2.79709e-16/unknown [Picea sitchensis]
novel_mir_165	37.2814	13.793	-1.43452	Down	4.95726e-49	CL13.Contig2_All	4.9084	4.6618	-0.0743657	-	Down--	0.699878	-	-	-	-	-
novel_mir_165	37.2814	13.793	-1.43452	Down	4.95726e-49	CL13.Contig6_All	2.3116	2.8213	0.287468	-	Down--	0.199756	-	-	-	-	gi|215767834|dbj|BAH00063.1|/1.94406e-07/unnamed protein product [Oryza sativa Japonica Group]
novel_mir_165	37.2814	13.793	-1.43452	Down	4.95726e-49	CL13.Contig7_All	1.7976	2.1758	0.275474	-	Down--	0.223278	-	-	-	-	gi|147843077|emb|CAN83300.1|/3.26914e-10/hypothetical protein VITISV_044100 [Vitis vinifera]
novel_mir_169	1.0256	0.01	-6.68032	Down	1.11411e-06	CL3624.Contig1_All	1.3105	2.9667	1.17874	Up	Down-Up	0.0273612	-	-	-	-	-
novel_mir_169	1.0256	0.01	-6.68032	Down	1.11411e-06	Unigene7031_All	9.3467	2.8914	-1.69269	Down	Down-Down	2.9033e-28	K09553|1|1e-19|96.3|cme:CMR299C|stress-induced-phosphoprotein 1;K13118|3|4e-19|94.7|cre:CHLREDRAFT_17930|protein DGCR14	-	-	GO:0009560//embryo sac egg cell differentiation;GO:0051510//regulation of unidimensional cell growth;GO:0034976//response to endoplasmic reticulum stress;GO:0006457//protein folding;GO:0000741//karyogamy;GO:0009408//response to heat;GO:0009644//response to high light intensity;GO:0042542//response to hydrogen peroxide	gi|224285447|gb|ACN40446.1|/0/unknown [Picea sitchensis]
novel_mir_175	1.0256	0.4164	-1.30043	Down	0.0267289	Unigene10774_All	4.5102	1.6839	-1.42138	Down	Down-Down	0.00368804	-	-	-	-	-
novel_mir_177	11.2306	0.7287	-3.94597	Down	4.04736e-48	CL1419.Contig2_All	0.5425	0.1213	-2.16104	Down	Down-Down	0.000787492	-	-	-	-	-
novel_mir_177	11.2306	0.7287	-3.94597	Down	4.04736e-48	CL1419.Contig3_All	25.0115	3.6972	-2.75809	Down	Down-Down	2.57326e-263	-	GO:0000775//chromosome, centromeric region;GO:0005634//nucleus	-	GO:0006275//regulation of DNA replication;GO:0000911//cytokinesis by cell plate formation;GO:0051567//histone H3-K9 methylation;GO:0010389//regulation of G2/M transition of mitotic cell cycle;GO:0008283//cell proliferation;GO:0051225//spindle assembly;GO:0006342//chromatin silencing;GO:0006306//DNA methylation;GO:0042023//DNA endoreduplication;GO:0016572//histone phosphorylation;GO:0000280//nucle…	gi|449436577|ref|XP_004136069.1|/3.19114e-29/PREDICTED: uncharacterized protein LOC101218908 [Cucumis sativus]
novel_mir_186	3.5897	0.3643	-3.30066	Down	3.10873e-14	Unigene573_All	12.6479	12.8992	0.0283837	-	Down--	0.75457	-	-	-	-	gi|359494973|ref|XP_003634889.1|/6.28539e-96/PREDICTED: SAC3 family protein 1-like [Vitis vinifera]
novel_mir_190	10.6665	24.8795	1.22187	Up	2.09929e-26	CL1051.Contig1_All	0.1485	0.5602	1.91548	Up	Up-Up	0.00165583	-	-	-	-	gi|356508892|ref|XP_003523187.1|/1.4497e-87/PREDICTED: protein SUPPRESSOR OF GENE SILENCING 3-like [Glycine max]
novel_mir_190	10.6665	24.8795	1.22187	Up	2.09929e-26	CL1051.Contig2_All	0.2341	0.8064	1.78437	Up	Up-Up	0.000192923	-	-	-	-	gi|356508892|ref|XP_003523187.1|/1.54292e-87/PREDICTED: protein SUPPRESSOR OF GENE SILENCING 3-like [Glycine max]
novel_mir_190	10.6665	24.8795	1.22187	Up	2.09929e-26	CL1051.Contig3_All	0.1948	0.8628	2.14703	Up	Up-Up	0.00023288	-	-	-	-	gi|356508892|ref|XP_003523187.1|/1.04245e-87/PREDICTED: protein SUPPRESSOR OF GENE SILENCING 3-like [Glycine max]
novel_mir_190	10.6665	24.8795	1.22187	Up	2.09929e-26	CL1051.Contig4_All	0.1815	0.4169	1.19973	Up	Up-Up	0.0846982	-	-	-	-	gi|356508892|ref|XP_003523187.1|/1.13581e-87/PREDICTED: protein SUPPRESSOR OF GENE SILENCING 3-like [Glycine max]
novel_mir_190	10.6665	24.8795	1.22187	Up	2.09929e-26	CL1051.Contig5_All	0.2155	0.4848	1.1697	Up	Up-Up	0.06967	-	-	-	-	gi|356508892|ref|XP_003523187.1|/1.11604e-87/PREDICTED: protein SUPPRESSOR OF GENE SILENCING 3-like [Glycine max]
novel_mir_190	10.6665	24.8795	1.22187	Up	2.09929e-26	CL1051.Contig6_All	0.2647	0.8466	1.67732	Up	Up-Up	0.00219292	-	-	-	-	gi|356508892|ref|XP_003523187.1|/1.01793e-87/PREDICTED: protein SUPPRESSOR OF GENE SILENCING 3-like [Glycine max]
novel_mir_192	1.3846	0.01	-7.11333	Down	9.16699e-09	Unigene4291_All	0.2967	0.8762	1.56226	Up	Down-Up	0.0291618	-	-	-	-	-
novel_mir_192	1.3846	0.01	-7.11333	Down	9.16699e-09	Unigene9066_All	0.4965	2.6609	2.42205	Up	Down-Up	7.29428e-08	-	-	-	-	-
novel_mir_192	1.3846	0.01	-7.11333	Down	9.16699e-09	Unigene21767_All	0.8618	0.509	-0.759687	-	Down--	0.492346	-	-	-	-	-
novel_mir_199	1.3846	4.0598	1.55194	Up	2.91151e-07	Unigene8754_All	2.0359	0	-10.9915	Down	Up-Down	0.000220168	-	-	-	-	-
novel_mir_199	1.3846	4.0598	1.55194	Up	2.91151e-07	Unigene27872_All	0.2027	0	-7.6632	Down	Up-Down	0.492112	-	-	-	-	-
novel_mir_20	14.8716	2.4463	-2.60389	Down	2.52583e-43	CL2779.Contig3_All	0	1.8802	10.8767	Up	Down-Up	0.000270502	K15271|1|2e-19|91.7|rcu:RCOM_1095670|ATP-dependent DNA helicase HFM1/MER3 [EC:3.6.4.12];K03798|5|3e-16|81.3|rcu:RCOM_0340700|cell division protease FtsH [EC:3.4.24.-]	-	-	-	gi|148909481|gb|ABR17838.1|/1.1374e-25/unknown [Picea sitchensis]
novel_mir_20	14.8716	2.4463	-2.60389	Down	2.52583e-43	CL5537.Contig2_All	0.8457	0	-9.724	Down	Down-Down	0.0600644	K15271|1|8e-12|66.6|rcu:RCOM_1095670|ATP-dependent DNA helicase HFM1/MER3 [EC:3.6.4.12];K15078|5|2e-11|65.1|vvi:100250139|structure-specific endonuclease subunit SLX1 [EC:3.6.1.-]	GO:0005739//mitochondrion	-	-	gi|148909481|gb|ABR17838.1|/5.38354e-20/unknown [Picea sitchensis]
novel_mir_20	14.8716	2.4463	-2.60389	Down	2.52583e-43	CL5624.Contig2_All	0.4858	0.5738	0.240185	-	Down--	0.705936	-	-	-	-	gi|460395899|ref|XP_004243517.1|/9.55784e-41/PREDICTED: uncharacterized protein LOC101243727 [Solanum lycopersicum]
novel_mir_20	14.8716	2.4463	-2.60389	Down	2.52583e-43	CL6197.Contig1_All	2.968	8.4203	1.50438	Up	Down-Up	8.79536e-05	K15271|1|2e-18|88.6|rcu:RCOM_1095670|ATP-dependent DNA helicase HFM1/MER3 [EC:3.6.4.12];K15078|4|1e-16|82.8|vvi:100250139|structure-specific endonuclease subunit SLX1 [EC:3.6.1.-]	-	-	-	gi|383167277|gb|AFG66680.1|/2.53961e-25/Pinus taeda anonymous locus 0_14992_02 genomic sequence
novel_mir_20	14.8716	2.4463	-2.60389	Down	2.52583e-43	Unigene3023_All	2.9031	1.6328	-0.830246	-	Down--	0.196482	K15271|1|2e-12|68.6|rcu:RCOM_1095670|ATP-dependent DNA helicase HFM1/MER3 [EC:3.6.4.12];K03798|5|8e-10|60.1|rcu:RCOM_0340700|cell division protease FtsH [EC:3.4.24.-]	GO:0009507//chloroplast	-	-	gi|148906747|gb|ABR16520.1|/7.7243e-19/unknown [Picea sitchensis]
novel_mir_20	14.8716	2.4463	-2.60389	Down	2.52583e-43	Unigene4116_All	0.9212	0.9068	-0.02273	-	Down--	0.980514	K15271|1|2e-14|75.1|rcu:RCOM_1095670|ATP-dependent DNA helicase HFM1/MER3 [EC:3.6.4.12];K03798|4|2e-09|58.9|rcu:RCOM_0340700|cell division protease FtsH [EC:3.4.24.-]	-	-	-	gi|383167277|gb|AFG66680.1|/1.22989e-19/Pinus taeda anonymous locus 0_14992_02 genomic sequence
novel_mir_20	14.8716	2.4463	-2.60389	Down	2.52583e-43	Unigene4411_All	1.0212	1.7231	0.754741	-	Down--	0.2787	K15271|1|4e-27|117|rcu:RCOM_1095670|ATP-dependent DNA helicase HFM1/MER3 [EC:3.6.4.12];K03798|5|1e-14|75.9|rcu:RCOM_0340700|cell division protease FtsH [EC:3.4.24.-]	GO:0009536//plastid	-	-	gi|125554337|gb|EAY99942.1|/9.29644e-28/hypothetical protein OsI_21945 [Oryza sativa Indica Group]
novel_mir_20	14.8716	2.4463	-2.60389	Down	2.52583e-43	Unigene10891_All	0.792	0.7796	-0.0227663	-	Down--	0.98268	-	-	-	-	-
novel_mir_20	14.8716	2.4463	-2.60389	Down	2.52583e-43	Unigene12633_All	4.4617	4.3916	-0.0228469	-	Down--	0.956474	-	-	-	-	-
novel_mir_20	14.8716	2.4463	-2.60389	Down	2.52583e-43	Unigene15014_All	1.6568	2.3555	0.507634	-	Down--	0.426812	-	-	-	-	gi|460370620|ref|XP_004231149.1|/6.16301e-08/PREDICTED: pentatricopeptide repeat-containing protein At2g44880-like [Solanum lycopersicum]
novel_mir_20	14.8716	2.4463	-2.60389	Down	2.52583e-43	Unigene21517_All	2.052	0.6312	-1.70086	Down	Down-Down	0.015282	K15271|1|8e-29|123|rcu:RCOM_1095670|ATP-dependent DNA helicase HFM1/MER3 [EC:3.6.4.12];K15078|5|8e-27|117|vvi:100250139|structure-specific endonuclease subunit SLX1 [EC:3.6.1.-]	-	-	-	gi|359482115|ref|XP_003632713.1|/4.77041e-40/PREDICTED: pentatricopeptide repeat-containing protein At4g13650-like [Vitis vinifera]
novel_mir_20	14.8716	2.4463	-2.60389	Down	2.52583e-43	Unigene21647_All	1.0677	1.5359	0.524578	-	Down--	0.317844	-	-	-	-	-
novel_mir_20	14.8716	2.4463	-2.60389	Down	2.52583e-43	Unigene27997_All	0	0	0	-	Down--	-	-	-	-	gi|357490167|ref|XP_003615371.1|/6.84251e-07/Pentatricopeptide repeat-containing protein [Medicago truncatula]
novel_mir_203	2.5128	0.4164	-2.59325	Down	2.14772e-08	CL356.Contig1_All	6.5784	0.1472	-5.48189	Down	Down-Down	9.41144e-13	-	-	-	-	-
novel_mir_203	2.5128	0.4164	-2.59325	Down	2.14772e-08	CL356.Contig2_All	1.8346	0.1806	-3.3446	Down	Down-Down	0.0058551	-	-	-	-	-
novel_mir_203	2.5128	0.4164	-2.59325	Down	2.14772e-08	CL978.Contig1_All	1.4747	0.2903	-2.34481	Down	Down-Down	0.0208538	-	-	-	-	-
novel_mir_203	2.5128	0.4164	-2.59325	Down	2.14772e-08	CL978.Contig2_All	0	0.0735	6.19967	Up	Down-Up	0.50795	-	-	-	-	-
novel_mir_203	2.5128	0.4164	-2.59325	Down	2.14772e-08	CL978.Contig4_All	1.7726	0.4653	-1.92963	Down	Down-Down	0.0106969	-	-	-	-	-
novel_mir_203	2.5128	0.4164	-2.59325	Down	2.14772e-08	CL978.Contig5_All	2.2862	1.0103	-1.17817	Down	Down-Down	0.00102335	-	-	-	-	-
novel_mir_203	2.5128	0.4164	-2.59325	Down	2.14772e-08	CL2950.Contig4_All	1.3155	0.185	-2.83001	Down	Down-Down	0.0368876	-	-	-	-	-
novel_mir_203	2.5128	0.4164	-2.59325	Down	2.14772e-08	CL4028.Contig2_All	4.8668	0.5781	-3.07358	Down	Down-Down	1.57261e-11	-	GO:0005622//intracellular	-	GO:0044260;GO:0044238//primary metabolic process	gi|147819451|emb|CAN74286.1|/5.83632e-08/hypothetical protein VITISV_036410 [Vitis vinifera]
novel_mir_203	2.5128	0.4164	-2.59325	Down	2.14772e-08	CL4222.Contig2_All	0.2009	0	-7.65033	Down	Down-Down	0.121087	-	-	-	-	-
novel_mir_203	2.5128	0.4164	-2.59325	Down	2.14772e-08	CL4222.Contig3_All	1.0553	0.0989	-3.41554	Down	Down-Down	3.05618e-05	-	-	-	-	-
novel_mir_203	2.5128	0.4164	-2.59325	Down	2.14772e-08	Unigene815_All	4.2916	7.7443	0.851619	-	Down--	0.0418978	-	-	-	-	-
novel_mir_203	2.5128	0.4164	-2.59325	Down	2.14772e-08	Unigene5947_All	5.0938	0.3134	-4.02267	Down	Down-Down	2.86762e-08	-	-	-	-	-
novel_mir_203	2.5128	0.4164	-2.59325	Down	2.14772e-08	Unigene8117_All	10.6311	0.5708	-4.21916	Down	Down-Down	7.7958e-14	-	-	-	-	-
novel_mir_203	2.5128	0.4164	-2.59325	Down	2.14772e-08	Unigene13216_All	0	15.4207	13.9126	Up	Down-Up	5.2436e-40	-	-	-	-	-
novel_mir_203	2.5128	0.4164	-2.59325	Down	2.14772e-08	Unigene16627_All	11.38	0.6174	-4.20415	Down	Down-Down	2.5638e-30	-	-	-	-	-
novel_mir_203	2.5128	0.4164	-2.59325	Down	2.14772e-08	Unigene16880_All	2.8622	0.2561	-3.48235	Down	Down-Down	1.64199e-05	-	-	-	-	-
novel_mir_204	1.0256	0.01	-6.68032	Down	1.11411e-06	CL3310.Contig1_All	5.8761	1.0654	-2.46346	Down	Down-Down	1.41514e-06	-	-	-	-	-
novel_mir_204	1.0256	0.01	-6.68032	Down	1.11411e-06	CL5283.Contig2_All	18.3804	3.0436	-2.59432	Down	Down-Down	8.13996e-157	K03549|1|0.0|982|rcu:RCOM_0689490|KUP system potassium uptake protein	GO:0016020//membrane	-	-	gi|224111286|ref|XP_002315804.1|/0/predicted protein [Populus trichocarpa]
novel_mir_204	1.0256	0.01	-6.68032	Down	1.11411e-06	Unigene9026_All	6.5685	4.0899	-0.683498	-	Down--	1.27931e-07	-	-	GO:0097159//organic cyclic compound binding;GO:1901363	-	gi|168001809|ref|XP_001753607.1|/5.91651e-27/predicted protein [Physcomitrella patens subsp. patens]
novel_mir_214	1.0769	0.01	-6.75074	Down	5.61194e-07	CL2618.Contig1_All	30.7793	13.5721	-1.18132	Down	Down-Down	6.23582e-31	K02973|1|2e-76|284|zma:100192600|small subunit ribosomal protein S23e	GO:0005730//nucleolus;GO:0022627//cytosolic small ribosomal subunit	GO:0003735//structural constituent of ribosome	GO:0006412//translation	gi|125572544|gb|EAZ14059.1|/1.41436e-75/hypothetical protein OsJ_03983 [Oryza sativa Japonica Group]
novel_mir_214	1.0769	0.01	-6.75074	Down	5.61194e-07	CL4056.Contig1_All	10.9604	2.7419	-1.99905	Down	Down-Down	9.37924e-72	K02705|1|0.0|957|vvi:4025084|photosystem II CP43 chlorophyll apoprotein	GO:0030076//light-harvesting complex;GO:0009523//photosystem II;GO:0016021//integral to membrane;GO:0009535//chloroplast thylakoid membrane	GO:0046872//metal ion binding;GO:0045156//electron transporter, transferring electrons within the cyclic electron transport pathway of photosynthesis activity;GO:0016168//chlorophyll binding	GO:0009772//photosynthetic electron transport in photosystem II;GO:0018298//protein-chromophore linkage	gi|357471509|ref|XP_003606039.1|/0/Photosystem II CP43 chlorophyll apoprotein [Medicago truncatula]
novel_mir_214	1.0769	0.01	-6.75074	Down	5.61194e-07	Unigene10115_All	179.819	119.309	-0.591836	-	Down--	1.94459e-92	-	-	GO:0046872//metal ion binding	-	gi|294461987|gb|ADE76549.1|/8.86858e-72/unknown [Picea sitchensis]
novel_mir_214	1.0769	0.01	-6.75074	Down	5.61194e-07	Unigene16777_All	17.5341	42.7247	1.28491	Up	Down-Up	6.14756e-63	K13126|1|1e-111|401|gmx:100784442|polyadenylate-binding protein	-	GO:0003723//RNA binding;GO:0000166//nucleotide binding	GO:0046686//response to cadmium ion;GO:0009651//response to salt stress	gi|356564176|ref|XP_003550332.1|/4.07133e-111/PREDICTED: polyadenylate-binding protein 2-like [Glycine max]
novel_mir_216	0.4615	1.2492	1.4366	Up	0.00796798	CL245.Contig1_All	3.6171	2.7691	-0.385416	-	Up--	0.361576	K01254|1|1e-12|69.7|bdi:100828470|leukotriene-A4 hydrolase [EC:3.3.2.6]	GO:0005829//cytosol	GO:0016787//hydrolase activity	GO:0006260//DNA replication;GO:0051567//histone H3-K9 methylation;GO:0008283//cell proliferation;GO:0006306//DNA methylation	gi|294460229|gb|ADE75697.1|/5.812e-14/unknown [Picea sitchensis]
novel_mir_216	0.4615	1.2492	1.4366	Up	0.00796798	CL2108.Contig5_All	10.2458	2.2543	-2.18428	Down	Up-Down	1.34513e-11	K15271|1|9e-24|107|rcu:RCOM_1095670|ATP-dependent DNA helicase HFM1/MER3 [EC:3.6.4.12];K03798|5|3e-21|99.0|rcu:RCOM_0340700|cell division protease FtsH [EC:3.4.24.-]	-	-	-	gi|302789766|ref|XP_002976651.1|/2.06891e-35/hypothetical protein SELMODRAFT_105614 [Selaginella moellendorffii]
novel_mir_216	0.4615	1.2492	1.4366	Up	0.00796798	CL2108.Contig8_All	4.3533	1.406	-1.63051	Down	Up-Down	5.65564e-17	K15271|1|4e-102|370|rcu:RCOM_1095670|ATP-dependent DNA helicase HFM1/MER3 [EC:3.6.4.12]	-	-	-	gi|148906747|gb|ABR16520.1|/6.59767e-158/unknown [Picea sitchensis]
novel_mir_216	0.4615	1.2492	1.4366	Up	0.00796798	CL2108.Contig11_All	1.5419	7.5885	2.29911	Up	Up-Up	1.33382e-07	K15078|1|1e-14|68.9|vvi:100250139|structure-specific endonuclease subunit SLX1 [EC:3.6.1.-]	-	-	-	gi|148906747|gb|ABR16520.1|/2.64132e-21/unknown [Picea sitchensis]
novel_mir_216	0.4615	1.2492	1.4366	Up	0.00796798	CL2108.Contig12_All	6.9909	8.6295	0.303799	-	Up--	0.013974	K15078|1|5e-120|430|vvi:100250139|structure-specific endonuclease subunit SLX1 [EC:3.6.1.-];K15271|5|1e-88|325|rcu:RCOM_1095670|ATP-dependent DNA helicase HFM1/MER3 [EC:3.6.4.12]	-	-	-	gi|294463969|gb|ADE77505.1|/5.19148e-147/unknown [Picea sitchensis]
novel_mir_216	0.4615	1.2492	1.4366	Up	0.00796798	CL2108.Contig15_All	1.3254	1.0872	-0.28581	-	Up--	0.753066	K15271|1|3e-10|61.6|rcu:RCOM_1095670|ATP-dependent DNA helicase HFM1/MER3 [EC:3.6.4.12];K03798|4|4e-07|51.2|rcu:RCOM_0340700|cell division protease FtsH [EC:3.4.24.-]	-	-	-	gi|148906747|gb|ABR16520.1|/2.80013e-16/unknown [Picea sitchensis]
novel_mir_216	0.4615	1.2492	1.4366	Up	0.00796798	CL2108.Contig16_All	6.0917	8.0715	0.405992	-	Up--	0.279718	K15078|1|5e-09|57.4|vvi:100250139|structure-specific endonuclease subunit SLX1 [EC:3.6.1.-];K15271|3|5e-09|57.4|rcu:RCOM_1095670|ATP-dependent DNA helicase HFM1/MER3 [EC:3.6.4.12]	-	-	-	gi|413925046|gb|AFW64978.1|/1.84353e-15/hypothetical protein ZEAMMB73_457124 [Zea mays]
novel_mir_216	0.4615	1.2492	1.4366	Up	0.00796798	CL2779.Contig1_All	2.1531	2.312	0.102726	-	Up--	0.81291	K15078|1|1e-15|80.5|vvi:100250139|structure-specific endonuclease subunit SLX1 [EC:3.6.1.-];K15271|3|4e-13|72.4|rcu:RCOM_1095670|ATP-dependent DNA helicase HFM1/MER3 [EC:3.6.4.12]	-	-	-	gi|383130009|gb|AFG45724.1|/5.0466e-32/Pinus taeda anonymous locus 0_12933_01 genomic sequence
novel_mir_216	0.4615	1.2492	1.4366	Up	0.00796798	CL2928.Contig2_All	1.8947	1.6217	-0.224462	-	Up--	0.614004	-	-	-	-	gi|225456517|ref|XP_002281018.1|/2.47642e-11/PREDICTED: pentatricopeptide repeat-containing protein At1g08070-like [Vitis vinifera]
novel_mir_216	0.4615	1.2492	1.4366	Up	0.00796798	CL4726.Contig1_All	2.9238	0.9797	-1.57743	Down	Up-Down	5.94902e-05	K15271|1|3e-38|157|rcu:RCOM_1095670|ATP-dependent DNA helicase HFM1/MER3 [EC:3.6.4.12];K15078|5|2e-35|147|vvi:100250139|structure-specific endonuclease subunit SLX1 [EC:3.6.1.-]	GO:0005634//nucleus;GO:0009507//chloroplast	-	-	gi|255538774|ref|XP_002510452.1|/1.72351e-65/pentatricopeptide repeat-containing protein, putative [Ricinus communis]
novel_mir_216	0.4615	1.2492	1.4366	Up	0.00796798	CL5577.Contig2_All	1.3344	0.4203	-1.6667	Down	Up-Down	0.00252804	K15271|1|1e-41|168|rcu:RCOM_1095670|ATP-dependent DNA helicase HFM1/MER3 [EC:3.6.4.12]	-	-	-	gi|148906116|gb|ABR16216.1|/5.38309e-56/unknown [Picea sitchensis]
novel_mir_216	0.4615	1.2492	1.4366	Up	0.00796798	CL6160.Contig1_All	0.3694	0.9091	1.29926	Up	Up-Up	0.29958	K15271|1|3e-18|87.8|rcu:RCOM_1095670|ATP-dependent DNA helicase HFM1/MER3 [EC:3.6.4.12];K15078|4|9e-14|73.2|vvi:100250139|structure-specific endonuclease subunit SLX1 [EC:3.6.1.-]	-	GO:0016491//oxidoreductase activity;GO:0005488//binding	-	gi|148909481|gb|ABR17838.1|/3.97626e-23/unknown [Picea sitchensis]
novel_mir_216	0.4615	1.2492	1.4366	Up	0.00796798	CL6160.Contig2_All	1.5977	0.9829	-0.70088	-	Up--	0.40674	K15271|1|3e-14|74.7|rcu:RCOM_1095670|ATP-dependent DNA helicase HFM1/MER3 [EC:3.6.4.12];K15078|5|2e-07|52.0|vvi:100250139|structure-specific endonuclease subunit SLX1 [EC:3.6.1.-]	-	-	-	gi|148909481|gb|ABR17838.1|/2.31747e-18/unknown [Picea sitchensis]
novel_mir_216	0.4615	1.2492	1.4366	Up	0.00796798	CL6160.Contig5_All	4.9584	2.7298	-0.861079	-	Up--	0.00530796	K15271|1|1e-12|71.2|rcu:RCOM_1095670|ATP-dependent DNA helicase HFM1/MER3 [EC:3.6.4.12];K15078|4|5e-12|69.3|vvi:100250139|structure-specific endonuclease subunit SLX1 [EC:3.6.1.-]	-	GO:0016787//hydrolase activity	-	gi|383130007|gb|AFG45722.1|/2.00154e-26/Pinus taeda anonymous locus 0_12933_01 genomic sequence
novel_mir_216	0.4615	1.2492	1.4366	Up	0.00796798	Unigene1629_All	5.3871	0.7399	-2.86411	Down	Up-Down	2.39162e-08	K15271|1|5e-26|114|rcu:RCOM_1095670|ATP-dependent DNA helicase HFM1/MER3 [EC:3.6.4.12];K15078|5|5e-24|107|vvi:100250139|structure-specific endonuclease subunit SLX1 [EC:3.6.1.-]	-	-	-	gi|294462449|gb|ADE76772.1|/8.89475e-39/unknown [Picea sitchensis]
novel_mir_216	0.4615	1.2492	1.4366	Up	0.00796798	Unigene2235_All	2.1563	5.9426	1.46254	Up	Up-Up	4.44158e-07	K03798|1|1e-11|68.6|rcu:RCOM_0340700|cell division protease FtsH [EC:3.4.24.-];K15078|3|9e-11|65.5|vvi:100250139|structure-specific endonuclease subunit SLX1 [EC:3.6.1.-];K15271|5|9e-10|62.0|rcu:RCOM_1095670|ATP-dependent DNA helicase HFM1/MER3 [EC:3.6.4.12]	-	-	-	gi|383130009|gb|AFG45724.1|/1.76617e-25/Pinus taeda anonymous locus 0_12933_01 genomic sequence
novel_mir_216	0.4615	1.2492	1.4366	Up	0.00796798	Unigene2249_All	4.3626	3.2984	-0.403422	-	Up--	0.125618	-	GO:0005886//plasma membrane	GO:0042626//ATPase activity, coupled to transmembrane movement of substances	GO:0000302//response to reactive oxygen species;GO:0006855//drug transmembrane transport	gi|356502922|ref|XP_003520263.1|/3.82359e-17/PREDICTED: ABC transporter G family member 39-like [Glycine max]
novel_mir_216	0.4615	1.2492	1.4366	Up	0.00796798	Unigene2252_All	13.7324	4.1991	-1.70943	Down	Up-Down	2.86364e-48	K15078|1|2e-124|444|vvi:100250139|structure-specific endonuclease subunit SLX1 [EC:3.6.1.-];K15271|4|8e-108|389|rcu:RCOM_1095670|ATP-dependent DNA helicase HFM1/MER3 [EC:3.6.4.12]	-	-	-	gi|328774755|gb|AEB39777.1|/2.00197e-158/pentatricopeptide repeat protein 91 [Funaria hygrometrica]
novel_mir_216	0.4615	1.2492	1.4366	Up	0.00796798	Unigene2258_All	7.1436	1.7876	-1.99863	Down	Up-Down	1.10391e-07	K15271|1|2e-24|108|rcu:RCOM_1095670|ATP-dependent DNA helicase HFM1/MER3 [EC:3.6.4.12];K03798|5|2e-16|82.8|rcu:RCOM_0340700|cell division protease FtsH [EC:3.4.24.-]	-	-	-	gi|302789109|ref|XP_002976323.1|/1.10386e-28/hypothetical protein SELMODRAFT_104848 [Selaginella moellendorffii]
novel_mir_216	0.4615	1.2492	1.4366	Up	0.00796798	Unigene2273_All	3.0068	3.3595	0.160018	-	Up--	0.625846	K15078|1|8e-20|95.1|vvi:100250139|structure-specific endonuclease subunit SLX1 [EC:3.6.1.-];K03798|3|2e-17|87.0|rcu:RCOM_0340700|cell division protease FtsH [EC:3.4.24.-];K15271|5|3e-17|86.7|rcu:RCOM_1095670|ATP-dependent DNA helicase HFM1/MER3 [EC:3.6.4.12]	-	-	-	gi|148906747|gb|ABR16520.1|/2.29771e-28/unknown [Picea sitchensis]
novel_mir_216	0.4615	1.2492	1.4366	Up	0.00796798	Unigene2280_All	10.8526	4.3931	-1.30473	Down	Up-Down	7.49828e-15	K15271|1|6e-20|96.7|rcu:RCOM_1095670|ATP-dependent DNA helicase HFM1/MER3 [EC:3.6.4.12]	-	-	-	gi|148906116|gb|ABR16216.1|/3.1111e-34/unknown [Picea sitchensis]
novel_mir_216	0.4615	1.2492	1.4366	Up	0.00796798	Unigene3304_All	1.6121	6.5739	2.02781	Up	Up-Up	0.00022994	K15078|1|1e-05|36.2|vvi:100250139|structure-specific endonuclease subunit SLX1 [EC:3.6.1.-]	-	-	-	gi|294462449|gb|ADE76772.1|/5.18871e-10/unknown [Picea sitchensis]
novel_mir_216	0.4615	1.2492	1.4366	Up	0.00796798	Unigene3305_All	6.071	2.9242	-1.05389	Down	Up-Down	0.00328862	K03798|1|5e-10|61.2|rcu:RCOM_0340700|cell division protease FtsH [EC:3.4.24.-];K15271|2|8e-10|60.5|rcu:RCOM_1095670|ATP-dependent DNA helicase HFM1/MER3 [EC:3.6.4.12];K15078|5|1e-09|59.7|vvi:100250139|structure-specific endonuclease subunit SLX1 [EC:3.6.1.-]	-	-	-	gi|148906747|gb|ABR16520.1|/9.84033e-17/unknown [Picea sitchensis]
novel_mir_216	0.4615	1.2492	1.4366	Up	0.00796798	Unigene3308_All	3.1659	6.2323	0.977149	-	Up--	0.00979684	-	-	-	-	gi|115451769|ref|NP_001049485.1|/9.13755e-06/Os03g0235200 [Oryza sativa Japonica Group]
novel_mir_216	0.4615	1.2492	1.4366	Up	0.00796798	Unigene5742_All	2.6637	1.0726	-1.31232	Down	Up-Down	0.0178018	K15271|1|2e-32|135|rcu:RCOM_1095670|ATP-dependent DNA helicase HFM1/MER3 [EC:3.6.4.12];K03798|5|7e-27|117|rcu:RCOM_0340700|cell division protease FtsH [EC:3.4.24.-]	-	-	-	gi|148906747|gb|ABR16520.1|/4.59837e-43/unknown [Picea sitchensis]
novel_mir_216	0.4615	1.2492	1.4366	Up	0.00796798	Unigene5897_All	0.825	2.4362	1.56217	Up	Up-Up	0.0291618	-	-	-	-	gi|357129166|ref|XP_003566237.1|/1.15743e-06/PREDICTED: receptor-like protein kinase HSL1-like [Brachypodium distachyon]
novel_mir_216	0.4615	1.2492	1.4366	Up	0.00796798	Unigene11507_All	1.7252	2.014	0.2233	-	Up--	0.45736	K15271|1|3e-60|231|rcu:RCOM_1095670|ATP-dependent DNA helicase HFM1/MER3 [EC:3.6.4.12];K15078|5|2e-58|224|vvi:100250139|structure-specific endonuclease subunit SLX1 [EC:3.6.1.-]	-	-	GO:0010087//phloem or xylem histogenesis;GO:0010588//cotyledon vascular tissue pattern formation;GO:0010305//leaf vascular tissue pattern formation;GO:0048366//leaf development	gi|148906747|gb|ABR16520.1|/2.72867e-88/unknown [Picea sitchensis]
novel_mir_216	0.4615	1.2492	1.4366	Up	0.00796798	Unigene11831_All	5.9869	2.5929	-1.20724	Down	Up-Down	3.26572e-05	-	-	-	-	-
novel_mir_216	0.4615	1.2492	1.4366	Up	0.00796798	Unigene12740_All	6.7329	4.8429	-0.475357	-	Up--	0.27745	K15271|1|8e-12|66.6|rcu:RCOM_1095670|ATP-dependent DNA helicase HFM1/MER3 [EC:3.6.4.12];K15078|5|9e-09|56.6|vvi:100250139|structure-specific endonuclease subunit SLX1 [EC:3.6.1.-]	GO:0005739//mitochondrion	GO:0004672//protein kinase activity	GO:0009888//tissue development;GO:0045132//meiotic chromosome segregation;GO:0033044//regulation of chromosome organization;GO:0009887//organ morphogenesis;GO:0042138//meiotic DNA double-strand break formation;GO:0007062//sister chromatid cohesion;GO:0007129//synapsis;GO:0007131//reciprocal meiotic recombination;GO:0010638//positive regulation of organelle organization	gi|359493640|ref|XP_002282675.2|/3.41921e-14/PREDICTED: pentatricopeptide repeat-containing protein At1g06145-like [Vitis vinifera]
novel_mir_216	0.4615	1.2492	1.4366	Up	0.00796798	Unigene17519_All	0.9876	1.1665	0.240188	-	Up--	0.795932	-	-	-	-	-
novel_mir_216	0.4615	1.2492	1.4366	Up	0.00796798	Unigene19217_All	2.9255	1.5997	-0.870882	-	Up--	0.125171	K15271|1|9e-11|63.2|rcu:RCOM_1095670|ATP-dependent DNA helicase HFM1/MER3 [EC:3.6.4.12];K15078|2|2e-06|48.9|vvi:100250139|structure-specific endonuclease subunit SLX1 [EC:3.6.1.-];K03798|3|2e-06|48.9|rcu:RCOM_0340700|cell division protease FtsH [EC:3.4.24.-]	-	-	-	gi|148909481|gb|ABR17838.1|/1.71535e-13/unknown [Picea sitchensis]
novel_mir_216	0.4615	1.2492	1.4366	Up	0.00796798	Unigene19919_All	0	15.3065	13.9019	Up	Up-Up	1.61307e-38	-	-	-	-	-
novel_mir_216	0.4615	1.2492	1.4366	Up	0.00796798	Unigene24638_All	0.1681	2.8125	4.06446	Up	Up-Up	8.73056e-05	K15271|1|1e-06|44.7|rcu:RCOM_1095670|ATP-dependent DNA helicase HFM1/MER3 [EC:3.6.4.12]	-	-	-	gi|148906747|gb|ABR16520.1|/5.47341e-13/unknown [Picea sitchensis]
novel_mir_216	0.4615	1.2492	1.4366	Up	0.00796798	Unigene25390_All	0	3.2568	11.6692	Up	Up-Up	6.87008e-05	-	-	-	-	-
novel_mir_216	0.4615	1.2492	1.4366	Up	0.00796798	Unigene27840_All	0.4832	0.7135	0.562293	-	Up--	0.702406	K15271|1|1e-09|59.7|rcu:RCOM_1095670|ATP-dependent DNA helicase HFM1/MER3 [EC:3.6.4.12];K15078|4|3e-07|51.6|vvi:100250139|structure-specific endonuclease subunit SLX1 [EC:3.6.1.-];K15336|5|7e-06|47.0|vvi:100259391|tRNA (cytosine38-C5)-methyltransferase [EC:2.1.1.204]	GO:0005739//mitochondrion	-	-	gi|294462449|gb|ADE76772.1|/3.36725e-14/unknown [Picea sitchensis]
novel_mir_234	3.641	9.6811	1.41084	Up	1.33613e-13	Unigene12629_All	0.4748	2.6869	2.50055	Up	Up-Up	0.000211268	-	-	-	-	-
novel_mir_245	3.9487	8.6922	1.13834	Up	3.01113e-09	CL3106.Contig1_All	7.0959	16.1745	1.18866	Up	Up-Up	4.45232e-53	K13783|1|0.0|662|ath:AT4G17550|MFS transporter, OPA family, solute carrier family 37 (glycerol-3-phosphate transporter), member 1/2	GO:0005774//vacuolar membrane;GO:0009507//chloroplast	GO:0005351//sugar:hydrogen symporter activity	GO:0055062//phosphate ion homeostasis;GO:0015706//nitrate transport;GO:0008643//carbohydrate transport	gi|89257580|gb|ABD65069.1|/0/transporter, putative [Brassica oleracea]
novel_mir_245	3.9487	8.6922	1.13834	Up	3.01113e-09	CL3106.Contig2_All	22.1652	2.2331	-3.31118	Down	Up-Down	9.26258e-280	K13783|1|0.0|662|ath:AT4G17550|MFS transporter, OPA family, solute carrier family 37 (glycerol-3-phosphate transporter), member 1/2	GO:0005774//vacuolar membrane;GO:0009507//chloroplast	GO:0005351//sugar:hydrogen symporter activity	GO:0055062//phosphate ion homeostasis;GO:0015706//nitrate transport;GO:0008643//carbohydrate transport	gi|89257580|gb|ABD65069.1|/0/transporter, putative [Brassica oleracea]
novel_mir_245	3.9487	8.6922	1.13834	Up	3.01113e-09	Unigene3319_All	250.592	47.3907	-2.40267	Down	Up-Down	0	-	GO:0016023//cytoplasmic membrane-bounded vesicle;GO:0016020//membrane	-	GO:0055085//transmembrane transport;GO:0006875//cellular metal ion homeostasis	gi|359496107|ref|XP_002273768.2|/6.32075e-145/PREDICTED: oligopeptide transporter 3-like [Vitis vinifera]
novel_mir_245	3.9487	8.6922	1.13834	Up	3.01113e-09	Unigene16894_All	1.4876	3.835	1.36624	Up	Up-Up	0.000109054	-	-	-	-	gi|356513957|ref|XP_003525674.1|/9.89373e-32/PREDICTED: pentatricopeptide repeat-containing protein At5g40400-like [Glycine max]
novel_mir_247	1.282	5.5172	2.10554	Up	1.509e-13	Unigene6045_All	3.1132	1.1786	-1.40132	Down	Up-Down	0.00661456	-	-	GO:0005215//transporter activity	-	gi|255559169|ref|XP_002520606.1|/4.46473e-09/glutamate receptor 3 plant, putative [Ricinus communis]
novel_mir_247	1.282	5.5172	2.10554	Up	1.509e-13	Unigene26784_All	0.902	1.3318	0.562178	-	Up--	0.403604	K12619|1|2e-33|139|osa:4349826|5'-3' exoribonuclease 2 [EC:3.1.13.-]	-	-	-	gi|147771223|emb|CAN76439.1|/2.24631e-47/hypothetical protein VITISV_001759 [Vitis vinifera]
novel_mir_252	1.0769	0.01	-6.75074	Down	5.61194e-07	CL1528.Contig2_All	110.37	52.6495	-1.06785	Down	Down-Down	1.64103e-161	K12741|1|1e-25|116|vvi:100240900|heterogeneous nuclear ribonucleoprotein A1/A3;K14411|4|2e-21|102|vvi:100257917|RNA-binding protein Musashi	GO:0005730//nucleolus	GO:1901363;GO:0097159//organic cyclic compound binding	GO:0010150//leaf senescence;GO:0009693//ethylene biosynthetic process;GO:0006952//defense response;GO:0008219//cell death	gi|224286903|gb|ACN41154.1|/4.01326e-107/unknown [Picea sitchensis]
novel_mir_255	0.7692	3.3832	2.13696	Up	5.86766e-09	CL1166.Contig2_All	0	0.0483	5.59395	Up	Up-Up	0.50795	K00001|1|4e-114|409|bdi:100832659|alcohol dehydrogenase [EC:1.1.1.1]	GO:0005737//cytoplasm	GO:0051903//S-(hydroxymethyl)glutathione dehydrogenase activity;GO:0008270//zinc ion binding;GO:0000166//nucleotide binding	GO:0009873//ethylene mediated signaling pathway;GO:0055114//oxidation-reduction process	gi|326518886|dbj|BAJ92604.1|/1.42053e-113/predicted protein [Hordeum vulgare subsp. vulgare]
novel_mir_255	0.7692	3.3832	2.13696	Up	5.86766e-09	CL1441.Contig1_All	22.1869	1.2563	-4.14246	Down	Up-Down	0	K03655|1|1e-16|87.8|gmx:100806552|ATP-dependent DNA helicase RecG [EC:3.6.4.12];K15360|2|2e-07|57.4|vvi:100253596|centromere protein X	-	GO:0005488//binding	-	gi|462408947|gb|EMJ14281.1|/0/hypothetical protein PRUPE_ppa021229mg [Prunus persica]
novel_mir_26	3.2307	16.4475	2.34795	Up	1.10314e-42	CL1382.Contig3_All	0.1466	1.046	2.83493	Up	Up-Up	1.52305e-10	K12127|1|1e-102|373|vvi:100258790|pseudo-response regulator 1	-	-	-	gi|461726234|gb|AGH20048.1|/1.7978e-176/PRR1 [Picea abies]
novel_mir_26	3.2307	16.4475	2.34795	Up	1.10314e-42	CL1382.Contig5_All	0.0953	0.4127	2.11455	Up	Up-Up	0.00105495	K12127|1|1e-102|373|vvi:100258790|pseudo-response regulator 1	-	-	-	gi|461726234|gb|AGH20048.1|/1.72677e-176/PRR1 [Picea abies]
novel_mir_266	52.9735	1835.41	5.11469	Up	0	Unigene14773_All	0.4646	6.1159	3.7185	Up	Up-Up	3.63202e-23	-	-	-	-	-
novel_mir_266	52.9735	1835.41	5.11469	Up	0	Unigene20349_All	25.0944	7.2221	-1.79688	Down	Up-Down	9.02972e-102	-	-	-	-	gi|148909537|gb|ABR17863.1|/9.3687e-157/unknown [Picea sitchensis]
novel_mir_267	1.2307	0.4164	-1.56344	Down	0.00518896	CL2385.Contig2_All	0.2204	0.2604	0.240605	-	Down--	0.640476	K15541|1|1e-177|622|mtr:MTR_5g098230|protein MPE1	-	-	-	gi|296083495|emb|CBI23464.3|/0/unnamed protein product [Vitis vinifera]
novel_mir_267	1.2307	0.4164	-1.56344	Down	0.00518896	CL2385.Contig3_All	0.0487	0	-5.60585	Down	Down-Down	0.492112	K15541|1|1e-18|92.0|mtr:MTR_5g098230|protein MPE1	GO:0005634//nucleus	GO:0003676//nucleic acid binding;GO:0008270//zinc ion binding	-	gi|414871337|tpg|DAA49894.1|/9.89624e-22/TPA: hypothetical protein ZEAMMB73_472579 [Zea mays]
novel_mir_278	14.2562	1.041	-3.77555	Down	1.00713e-58	Unigene23837_All	1.787	0	-10.8033	Down	Down-Down	0.00733108	-	-	-	-	-
novel_mir_284	1.1795	0.01	-6.88203	Down	1.42392e-07	CL1913.Contig1_All	0.3084	1.6695	2.43654	Up	Down-Up	0.0140334	-	-	-	-	-
novel_mir_284	1.1795	0.01	-6.88203	Down	1.42392e-07	Unigene13602_All	7.1653	7.4635	0.0588252	-	Down--	0.767778	K10949|1|2e-36|150|vvi:100259001|ER lumen protein retaining receptor	-	GO:0005488//binding	-	gi|357482035|ref|XP_003611303.1|/1.56594e-72/hypothetical protein MTR_5g012510 [Medicago truncatula]
novel_mir_284	1.1795	0.01	-6.88203	Down	1.42392e-07	Unigene14257_All	588.719	334.25	-0.816652	-	Down--	0	-	-	GO:0016798//hydrolase activity, acting on glycosyl bonds	-	gi|62149372|dbj|BAD93486.1|/9.02207e-110/pollen allergen CJP38 [Cryptomeria japonica]
novel_mir_286	2.6153	0.3123	-3.06597	Down	4.44633e-10	CL6132.Contig1_All	3.5857	7.4999	1.06462	Up	Down-Up	0.000400248	-	-	-	-	-
novel_mir_286	2.6153	0.3123	-3.06597	Down	4.44633e-10	CL6132.Contig2_All	1.026	4.5445	2.14709	Up	Down-Up	0.00293532	-	-	-	-	-
novel_mir_301	0.8205	2.082	1.34339	Up	0.00103942	Unigene11919_All	22.2839	12.3926	-0.846523	-	Up--	2.58896e-24	K03844|1|4e-176|616|gmx:100808662|alpha-1,2-mannosyltransferase [EC:2.4.1.-]	GO:0005576//extracellular region;GO:0005789//endoplasmic reticulum membrane	GO:0016757//transferase activity, transferring glycosyl groups	GO:0006970//response to osmotic stress;GO:0009737//response to abscisic acid stimulus;GO:0009832//plant-type cell wall biogenesis;GO:0006487//protein N-linked glycosylation	gi|356520284|ref|XP_003528793.1|/4.66882e-175/PREDICTED: GDP-Man:Man(3)GlcNAc(2)-PP-Dol alpha-1,2-mannosyltransferase-like [Glycine max]
novel_mir_301	0.8205	2.082	1.34339	Up	0.00103942	Unigene18458_All	1.5387	9.153	2.57253	Up	Up-Up	4.96094e-41	K08332|1|4e-27|121|vcn:VOLCADRAFT_41528|vacuolar protein 8	-	-	-	gi|460379152|ref|XP_004235328.1|/4.80011e-98/PREDICTED: vacuolar protein 8-like [Solanum lycopersicum]
novel_mir_303	6.6666	2.6545	-1.32851	Down	4.82332e-09	CL37.Contig1_All	6.0821	4.8586	-0.324029	-	Down--	0.212258	K15271|1|3e-15|79.7|rcu:RCOM_1095670|ATP-dependent DNA helicase HFM1/MER3 [EC:3.6.4.12];K15078|3|2e-14|73.9|vvi:100250139|structure-specific endonuclease subunit SLX1 [EC:3.6.1.-]	-	-	-	gi|148909481|gb|ABR17838.1|/6.09109e-25/unknown [Picea sitchensis]
novel_mir_303	6.6666	2.6545	-1.32851	Down	4.82332e-09	CL37.Contig2_All	0.1949	5.8835	4.91587	Up	Down-Up	7.57682e-24	-	-	-	-	gi|383130005|gb|AFG45720.1|/2.26067e-07/Pinus taeda anonymous locus 0_12933_01 genomic sequence
novel_mir_303	6.6666	2.6545	-1.32851	Down	4.82332e-09	CL136.Contig3_All	2.3755	1.4779	-0.684683	-	Down--	0.00212684	K15078|1|6e-142|503|vvi:100250139|structure-specific endonuclease subunit SLX1 [EC:3.6.1.-];K15271|4|5e-111|400|rcu:RCOM_1095670|ATP-dependent DNA helicase HFM1/MER3 [EC:3.6.4.12];K03798|5|1e-84|313|rcu:RCOM_0340700|cell division protease FtsH [EC:3.4.24.-]	GO:0009507//chloroplast	GO:0004519//endonuclease activity	GO:0016556//mRNA modification	gi|148909481|gb|ABR17838.1|/0/unknown [Picea sitchensis]
novel_mir_303	6.6666	2.6545	-1.32851	Down	4.82332e-09	CL2606.Contig1_All	1.1723	0.2885	-2.0227	Down	Down-Down	0.019573	K15271|1|7e-19|85.5|rcu:RCOM_1095670|ATP-dependent DNA helicase HFM1/MER3 [EC:3.6.4.12]	GO:0005739//mitochondrion	-	-	gi|383167277|gb|AFG66680.1|/5.02486e-25/Pinus taeda anonymous locus 0_14992_02 genomic sequence
novel_mir_303	6.6666	2.6545	-1.32851	Down	4.82332e-09	CL2606.Contig2_All	0.5376	0	-9.07039	Down	Down-Down	0.121087	K15271|1|1e-20|95.9|rcu:RCOM_1095670|ATP-dependent DNA helicase HFM1/MER3 [EC:3.6.4.12];K15078|5|1e-19|92.4|vvi:100250139|structure-specific endonuclease subunit SLX1 [EC:3.6.1.-]	GO:0043234//protein complex;GO:0044430//cytoskeletal part;GO:0015630//microtubule cytoskeleton	GO:0000166//nucleotide binding	-	gi|224091821|ref|XP_002309359.1|/1.7705e-26/predicted protein [Populus trichocarpa]
novel_mir_303	6.6666	2.6545	-1.32851	Down	4.82332e-09	CL3540.Contig1_All	0.4796	0.1011	-2.24605	Down	Down-Down	0.00682978	K15078|1|3e-109|394|vvi:100250139|structure-specific endonuclease subunit SLX1 [EC:3.6.1.-];K15271|4|1e-98|358|rcu:RCOM_1095670|ATP-dependent DNA helicase HFM1/MER3 [EC:3.6.4.12]	-	-	-	gi|148909481|gb|ABR17838.1|/7.53726e-157/unknown [Picea sitchensis]
novel_mir_303	6.6666	2.6545	-1.32851	Down	4.82332e-09	CL5274.Contig1_All	2.2416	0.8335	-1.42727	Down	Down-Down	2.18446e-07	K15271|1|1e-103|375|rcu:RCOM_1095670|ATP-dependent DNA helicase HFM1/MER3 [EC:3.6.4.12];K15078|4|2e-103|351|vvi:100250139|structure-specific endonuclease subunit SLX1 [EC:3.6.1.-]	-	-	-	gi|148909481|gb|ABR17838.1|/3.06687e-143/unknown [Picea sitchensis]
novel_mir_303	6.6666	2.6545	-1.32851	Down	4.82332e-09	CL5274.Contig2_All	0.9529	0.2814	-1.7597	Down	Down-Down	0.0536084	K15078|1|1e-38|157|vvi:100250139|structure-specific endonuclease subunit SLX1 [EC:3.6.1.-];K03798|3|3e-34|142|rcu:RCOM_0340700|cell division protease FtsH [EC:3.4.24.-]	-	-	-	gi|359481040|ref|XP_002266469.2|/2.49445e-53/PREDICTED: putative pentatricopeptide repeat-containing protein At3g23330-like [Vitis vinifera]
novel_mir_303	6.6666	2.6545	-1.32851	Down	4.82332e-09	CL5952.Contig2_All	0	0	0	-	Down--	-	GO:0009507//chloroplast	-	GO:0009658//chloroplast organization;GO:0040007//growth;GO:0009416//response to light stimulus;GO:0009451//RNA modification	gi|470118338|ref|XP_004295288.1|/6.86977e-23/PREDICTED: pentatricopeptide repeat-containing protein At4g04370-like [Fragaria vesca subsp. vesca]
novel_mir_303	6.6666	2.6545	-1.32851	Down	4.82332e-09	CL6197.Contig1_All	2.968	8.4203	1.50438	Up	Down-Up	8.79536e-05	K15271|1|2e-18|88.6|rcu:RCOM_1095670|ATP-dependent DNA helicase HFM1/MER3 [EC:3.6.4.12];K15078|4|1e-16|82.8|vvi:100250139|structure-specific endonuclease subunit SLX1 [EC:3.6.1.-]	-	-	-	gi|383167277|gb|AFG66680.1|/2.53961e-25/Pinus taeda anonymous locus 0_14992_02 genomic sequence
novel_mir_303	6.6666	2.6545	-1.32851	Down	4.82332e-09	Unigene1548_All	2.6757	0.1197	-4.48242	Down	Down-Down	2.50028e-06	-	-	-	-	-
novel_mir_303	6.6666	2.6545	-1.32851	Down	4.82332e-09	Unigene2243_All	4.0886	3.4787	-0.233059	-	Down--	0.399416	K15271|1|1e-15|68.6|rcu:RCOM_1095670|ATP-dependent DNA helicase HFM1/MER3 [EC:3.6.4.12]	-	-	-	gi|148909481|gb|ABR17838.1|/9.00153e-22/unknown [Picea sitchensis]
novel_mir_303	6.6666	2.6545	-1.32851	Down	4.82332e-09	Unigene2264_All	1.7412	1.7138	-0.0228832	-	Down--	0.9681	K03798|1|2e-29|125|rcu:RCOM_0340700|cell division protease FtsH [EC:3.4.24.-];K15271|2|1e-27|119|rcu:RCOM_1095670|ATP-dependent DNA helicase HFM1/MER3 [EC:3.6.4.12]	-	-	-	gi|224140095|ref|XP_002323422.1|/4.58665e-35/predicted protein [Populus trichocarpa]
novel_mir_303	6.6666	2.6545	-1.32851	Down	4.82332e-09	Unigene2538_All	7.3379	4.8284	-0.603822	-	Down--	0.000324526	K15271|1|2e-36|151|rcu:RCOM_1095670|ATP-dependent DNA helicase HFM1/MER3 [EC:3.6.4.12];K03798|5|1e-30|132|rcu:RCOM_0340700|cell division protease FtsH [EC:3.4.24.-]	-	-	-	gi|148906747|gb|ABR16520.1|/2.62601e-51/unknown [Picea sitchensis]
novel_mir_303	6.6666	2.6545	-1.32851	Down	4.82332e-09	Unigene4716_All	3.1609	2.2223	-0.508282	-	Down--	0.111043	K15271|1|1e-30|131|rcu:RCOM_1095670|ATP-dependent DNA helicase HFM1/MER3 [EC:3.6.4.12]	-	-	-	gi|148906747|gb|ABR16520.1|/2.67229e-44/unknown [Picea sitchensis]
novel_mir_303	6.6666	2.6545	-1.32851	Down	4.82332e-09	Unigene6094_All	1.32	3.6381	1.46265	Up	Down-Up	0.0450294	-	-	-	-	-
novel_mir_303	6.6666	2.6545	-1.32851	Down	4.82332e-09	Unigene8276_All	1.2125	1.1935	-0.0227862	-	Down--	0.969376	-	-	-	-	gi|449523219|ref|XP_004168621.1|/8.29866e-08/PREDICTED: pentatricopeptide repeat-containing protein At4g33170-like [Cucumis sativus]
novel_mir_303	6.6666	2.6545	-1.32851	Down	4.82332e-09	Unigene8839_All	9.0554	16.3753	0.854671	-	Down--	0.00147118	-	-	-	-	-
novel_mir_303	6.6666	2.6545	-1.32851	Down	4.82332e-09	Unigene9216_All	2.3308	2.2942	-0.0228341	-	Down--	0.936412	K15271|1|1e-51|202|rcu:RCOM_1095670|ATP-dependent DNA helicase HFM1/MER3 [EC:3.6.4.12]	GO:0005739//mitochondrion;GO:0009507//chloroplast	-	GO:0010027//thylakoid membrane organization;GO:0080156//mitochondrial mRNA modification;GO:0010207//photosystem II assembly;GO:0010380//regulation of chlorophyll biosynthetic process;GO:0048564//photosystem I assembly;GO:0010182//sugar mediated signaling pathway	gi|148906747|gb|ABR16520.1|/5.81772e-89/unknown [Picea sitchensis]
novel_mir_303	6.6666	2.6545	-1.32851	Down	4.82332e-09	Unigene10818_All	3.5801	2.6947	-0.409875	-	Down--	0.446188	K15271|1|8e-15|76.6|rcu:RCOM_1095670|ATP-dependent DNA helicase HFM1/MER3 [EC:3.6.4.12];K03798|5|3e-11|64.7|rcu:RCOM_0340700|cell division protease FtsH [EC:3.4.24.-]	GO:0005739//mitochondrion	-	-	gi|148909481|gb|ABR17838.1|/3.15613e-20/unknown [Picea sitchensis]
novel_mir_303	6.6666	2.6545	-1.32851	Down	4.82332e-09	Unigene11087_All	0.6418	2.5267	1.97706	Up	Down-Up	0.023094	K15078|1|3e-08|42.0|vvi:100250139|structure-specific endonuclease subunit SLX1 [EC:3.6.1.-];K15271|3|9e-07|44.3|rcu:RCOM_1095670|ATP-dependent DNA helicase HFM1/MER3 [EC:3.6.4.12];K03798|5|7e-06|40.8|rcu:RCOM_0340700|cell division protease FtsH [EC:3.4.24.-]	-	-	-	gi|359476084|ref|XP_002282081.2|/1.49082e-13/PREDICTED: pentatricopeptide repeat-containing protein At2g20540-like [Vitis vinifera]
novel_mir_303	6.6666	2.6545	-1.32851	Down	4.82332e-09	Unigene15014_All	1.6568	2.3555	0.507634	-	Down--	0.426812	-	-	-	-	gi|460370620|ref|XP_004231149.1|/6.16301e-08/PREDICTED: pentatricopeptide repeat-containing protein At2g44880-like [Solanum lycopersicum]
novel_mir_303	6.6666	2.6545	-1.32851	Down	4.82332e-09	Unigene15896_All	2.7903	1.4679	-0.926667	-	Down--	0.00328052	K15271|1|2e-37|154|rcu:RCOM_1095670|ATP-dependent DNA helicase HFM1/MER3 [EC:3.6.4.12]	GO:0005739//mitochondrion	-	GO:0080156//mitochondrial mRNA modification;GO:0010182//sugar mediated signaling pathway	gi|225425182|ref|XP_002264325.1|/9.98873e-46/PREDICTED: pentatricopeptide repeat-containing protein At2g13600 [Vitis vinifera]
novel_mir_303	6.6666	2.6545	-1.32851	Down	4.82332e-09	Unigene19336_All	0.8095	3.5287	2.12403	Up	Down-Up	8.58642e-05	-	-	-	-	-
novel_mir_303	6.6666	2.6545	-1.32851	Down	4.82332e-09	Unigene19796_All	0.2218	2.8382	3.67764	Up	Down-Up	0.00108302	-	-	-	-	-
novel_mir_303	6.6666	2.6545	-1.32851	Down	4.82332e-09	Unigene19829_All	1.5174	2.4893	0.714139	-	Down--	0.349016	K15271|1|3e-09|58.2|rcu:RCOM_1095670|ATP-dependent DNA helicase HFM1/MER3 [EC:3.6.4.12];K15078|3|4e-06|47.8|vvi:100250139|structure-specific endonuclease subunit SLX1 [EC:3.6.1.-]	-	-	-	gi|383167277|gb|AFG66680.1|/1.29535e-13/Pinus taeda anonymous locus 0_14992_02 genomic sequence
novel_mir_303	6.6666	2.6545	-1.32851	Down	4.82332e-09	Unigene21647_All	1.0677	1.5359	0.524578	-	Down--	0.317844	-	-	-	-	-
novel_mir_303	6.6666	2.6545	-1.32851	Down	4.82332e-09	Unigene24895_All	0	2.2509	11.1363	Up	Down-Up	0.000270502	K15078|1|3e-06|48.1|vvi:100250139|structure-specific endonuclease subunit SLX1 [EC:3.6.1.-]	GO:0009507//chloroplast;GO:0005739//mitochondrion	-	GO:0009658//chloroplast organization;GO:0040007//growth;GO:0009416//response to light stimulus;GO:0009451//RNA modification	gi|328774753|gb|AEB39776.1|/5.6294e-09/pentatricopeptide repeat protein 78 [Funaria hygrometrica]
novel_mir_303	6.6666	2.6545	-1.32851	Down	4.82332e-09	Unigene24896_All	0.7959	2.7419	1.78452	Up	Down-Up	0.0210382	K15078|1|3e-06|48.1|vvi:100250139|structure-specific endonuclease subunit SLX1 [EC:3.6.1.-]	GO:0009507//chloroplast;GO:0005739//mitochondrion	-	GO:0009658//chloroplast organization;GO:0040007//growth;GO:0009416//response to light stimulus;GO:0009451//RNA modification	gi|328774753|gb|AEB39776.1|/5.70299e-09/pentatricopeptide repeat protein 78 [Funaria hygrometrica]
novel_mir_303	6.6666	2.6545	-1.32851	Down	4.82332e-09	Unigene27988_All	0	0	0	-	Down--	-	GO:0005634//nucleus;GO:0009507//chloroplast	-	-	gi|148906747|gb|ABR16520.1|/6.42876e-13/unknown [Picea sitchensis]
novel_mir_308	404.404	0.01	-15.3035	Down	0	CL6225.Contig5_All	1.1502	14.4657	3.65268	Up	Down-Up	1.44904e-47	-	-	-	-	-
novel_mir_313	0.2564	1.8217	2.82882	Up	6.20764e-07	Unigene8563_All	1.2735	0	-10.3146	Down	Up-Down	0.0147792	-	-	-	-	-
novel_mir_314	0.5641	1.4574	1.36937	Up	0.0055755	Unigene6750_All	1.3568	4.6891	1.7891	Up	Up-Up	9.99662e-16	K03010|1|4e-22|104|zma:100037782|DNA-directed RNA polymerase II subunit RPB2 [EC:2.7.7.6]	GO:0000418//DNA-directed RNA polymerase IV complex;GO:0000419//DNA-directed RNA polymerase V complex;GO:0005720//nuclear heterochromatin;GO:0016020//membrane	GO:0016779//nucleotidyltransferase activity;GO:0097159//organic cyclic compound binding;GO:0005515//protein binding;GO:1901363	GO:0050776//regulation of immune response;GO:0030422//production of siRNA involved in RNA interference;GO:0006306//DNA methylation;GO:0050832//defense response to fungus	gi|67626014|gb|AAY78476.1|/8.28935e-38/RNA polymerase IV second largest subunit [Ginkgo biloba]
novel_mir_314	0.5641	1.4574	1.36937	Up	0.0055755	Unigene13202_All	0.6521	4.3858	2.74967	Up	Up-Up	1.34274e-07	-	-	-	-	-
novel_mir_317	1.8461	0.5725	-1.68913	Down	0.000270736	CL7.Contig1_All	0.4163	1.885	2.17887	Up	Down-Up	0.000636448	-	-	-	-	-
novel_mir_317	1.8461	0.5725	-1.68913	Down	0.000270736	CL6188.Contig4_All	10.357	8.2329	-0.331134	-	Down--	0.00160363	K12127|1|2e-08|59.3|zma:100281433|pseudo-response regulator 1;K12128|2|2e-08|59.3|ath:AT2G46790|pseudo-response regulator 9;K12129|5|7e-08|57.8|vvi:100246836|pseudo-response regulator 7	-	-	-	gi|294463128|gb|ADE77101.1|/1.34711e-133/unknown [Picea sitchensis]
novel_mir_317	1.8461	0.5725	-1.68913	Down	0.000270736	Unigene13136_All	2.9929	4.1734	0.479679	-	Down--	0.385012	-	-	-	-	-
novel_mir_318	4.564	9.7332	1.09262	Up	1.25331e-09	Unigene11901_All	337.123	41.0754	-3.03693	Down	Up-Down	0	K13280|1|3e-88|324|mtr:MTR_2g103570|signal peptidase, endoplasmic reticulum-type [EC:3.4.-.-]	GO:0005886//plasma membrane;GO:0016021//integral to membrane;GO:0009507//chloroplast;GO:0005783//endoplasmic reticulum	GO:0008233//peptidase activity	GO:0009627//systemic acquired resistance;GO:0034976//response to endoplasmic reticulum stress;GO:0006465//signal peptide processing;GO:0006508//proteolysis	gi|449468994|ref|XP_004152206.1|/2.35513e-87/PREDICTED: signal peptidase complex catalytic subunit SEC11C-like [Cucumis sativus]
novel_mir_32	13.1793	0.01	-10.3641	Down	2.91685e-77	CL795.Contig1_All	0.1265	0.0415	-1.60795	Down	Down-Down	0.36518	-	-	-	-	gi|294463093|gb|ADE77084.1|/2.88411e-124/unknown [Picea sitchensis]
novel_mir_32	13.1793	0.01	-10.3641	Down	2.91685e-77	CL795.Contig2_All	0.196	0.0771	-1.34605	Down	Down-Down	0.278792	-	-	-	-	gi|294463093|gb|ADE77084.1|/3.19175e-124/unknown [Picea sitchensis]
novel_mir_32	13.1793	0.01	-10.3641	Down	2.91685e-77	CL1326.Contig1_All	1.0458	7.549	2.85168	Up	Down-Up	1.99061e-15	-	-	-	-	-
novel_mir_32	13.1793	0.01	-10.3641	Down	2.91685e-77	CL1326.Contig2_All	7.7682	1.5921	-2.28665	Down	Down-Down	1.38892e-47	K01657|1|0.0|836|pop:POPTR_203361|anthranilate synthase component I [EC:4.1.3.27]	-	GO:0004049//anthranilate synthase activity	GO:0009851//auxin biosynthetic process;GO:0009611//response to wounding;GO:0009617//response to bacterium;GO:0009723//response to ethylene stimulus;GO:0000162//tryptophan biosynthetic process	gi|449453848|ref|XP_004144668.1|/0/PREDICTED: anthranilate synthase component I-2, chloroplastic-like [Cucumis sativus]
novel_mir_32	13.1793	0.01	-10.3641	Down	2.91685e-77	CL1326.Contig3_All	7.4405	7.765	0.0615864	-	Down--	0.55899	K01657|1|0.0|835|pop:POPTR_203361|anthranilate synthase component I [EC:4.1.3.27]	-	GO:0004049//anthranilate synthase activity	GO:0009851//auxin biosynthetic process;GO:0009611//response to wounding;GO:0009617//response to bacterium;GO:0009723//response to ethylene stimulus;GO:0000162//tryptophan biosynthetic process	gi|449453848|ref|XP_004144668.1|/0/PREDICTED: anthranilate synthase component I-2, chloroplastic-like [Cucumis sativus]
novel_mir_32	13.1793	0.01	-10.3641	Down	2.91685e-77	Unigene2809_All	12.6662	9.9738	-0.344769	-	Down--	0.000991132	-	GO:0005802//trans-Golgi network;GO:0005794//Golgi apparatus;GO:0005768//endosome;GO:0005634//nucleus	GO:0016757//transferase activity, transferring glycosyl groups	-	gi|414867682|tpg|DAA46239.1|/1.21708e-145/TPA: hypothetical protein ZEAMMB73_081356 [Zea mays]
novel_mir_327	8.8204	0.01	-9.7847	Down	6.01365e-52	CL2900.Contig1_All	12.7226	9.5762	-0.409868	-	Down--	0.0002825	K11975|1|6e-36|150|smo:SELMODRAFT_48577|E3 ubiquitin-protein ligase RNF144 [EC:6.3.2.19];K11971|2|6e-20|97.4|ppp:PHYPADRAFT_115789|E3 ubiquitin-protein ligase RNF14 [EC:6.3.2.19];K11968|3|3e-18|91.7|mtr:MTR_2g098580|ariadne-1	-	-	-	gi|116787834|gb|ABK24659.1|/1.08477e-86/unknown [Picea sitchensis]
novel_mir_327	8.8204	0.01	-9.7847	Down	6.01365e-52	CL2976.Contig1_All	0.3144	0.1768	-0.830483	-	Down--	0.196482	K08734|1|0.0|750|ath:AT4G09140|DNA mismatch repair protein MLH1	GO:0032390//MutLbeta complex;GO:0005712//chiasma;GO:0000795//synaptonemal complex;GO:0000790//nuclear chromatin;GO:0032389//MutLalpha complex	GO:0032407//MutSalpha complex binding;GO:0030983//mismatched DNA binding;GO:0003697//single-stranded DNA binding;GO:0030674//protein binding, bridging;GO:0016887//ATPase activity	GO:0000278//mitotic cell cycle;GO:0031047//gene silencing by RNA;GO:0006312//mitotic recombination;GO:0006275//regulation of DNA replication;GO:0007131//reciprocal meiotic recombination;GO:0006261//DNA-dependent DNA replication;GO:0045132//meiotic chromosome segregation;GO:0000724//double-strand break repair via homologous recombination;GO:0048825//cotyledon development;GO:0042138//meiotic DNA do…	gi|30680985|ref|NP_567345.2|/0/DNA mismatch repair protein MLH1 [Arabidopsis thaliana]
novel_mir_327	8.8204	0.01	-9.7847	Down	6.01365e-52	CL2976.Contig2_All	0.5719	0.1809	-1.66057	Down	Down-Down	0.00140528	K08734|1|0.0|929|pop:POPTR_913572|DNA mismatch repair protein MLH1	GO:0032390//MutLbeta complex;GO:0005712//chiasma;GO:0000795//synaptonemal complex;GO:0000790//nuclear chromatin;GO:0032389//MutLalpha complex	GO:0032407//MutSalpha complex binding;GO:0030983//mismatched DNA binding;GO:0003697//single-stranded DNA binding;GO:0030674//protein binding, bridging;GO:0016887//ATPase activity;GO:0005524//ATP binding	GO:0000278//mitotic cell cycle;GO:0031047//gene silencing by RNA;GO:0006312//mitotic recombination;GO:0006275//regulation of DNA replication;GO:0007131//reciprocal meiotic recombination;GO:0006261//DNA-dependent DNA replication;GO:0045132//meiotic chromosome segregation;GO:0000724//double-strand break repair via homologous recombination;GO:0048825//cotyledon development;GO:0042138//meiotic DNA do…	gi|224146324|ref|XP_002325965.1|/0/predicted protein [Populus trichocarpa]
novel_mir_327	8.8204	0.01	-9.7847	Down	6.01365e-52	CL2976.Contig3_All	0.0989	0	-6.6279	Down	Down-Down	0.0297944	K08734|1|0.0|827|ppp:PHYPADRAFT_126125|DNA mismatch repair protein MLH1	GO:0032390//MutLbeta complex;GO:0005712//chiasma;GO:0000795//synaptonemal complex;GO:0000790//nuclear chromatin;GO:0032389//MutLalpha complex	GO:0032407//MutSalpha complex binding;GO:0030983//mismatched DNA binding;GO:0003697//single-stranded DNA binding;GO:0030674//protein binding, bridging;GO:0016887//ATPase activity;GO:0005524//ATP binding	GO:0000278//mitotic cell cycle;GO:0031047//gene silencing by RNA;GO:0006312//mitotic recombination;GO:0006275//regulation of DNA replication;GO:0007131//reciprocal meiotic recombination;GO:0006261//DNA-dependent DNA replication;GO:0045132//meiotic chromosome segregation;GO:0000724//double-strand break repair via homologous recombination;GO:0048825//cotyledon development;GO:0042138//meiotic DNA do…	gi|168021022|ref|XP_001763041.1|/0/predicted protein [Physcomitrella patens subsp. patens]
novel_mir_327	8.8204	0.01	-9.7847	Down	6.01365e-52	Unigene8048_All	1.312	4.3586	1.7321	Up	Down-Up	5.13018e-06	-	-	-	-	-
novel_mir_328	0.9231	4.1639	2.17338	Up	6.29101e-11	CL6115.Contig2_All	28.1833	135.967	2.27035	Up	Up-Up	0	-	GO:0005634//nucleus;GO:0005886//plasma membrane	-	-	gi|116780192|gb|ABK21583.1|/2.99999e-62/unknown [Picea sitchensis]
novel_mir_328	0.9231	4.1639	2.17338	Up	6.29101e-11	Unigene11817_All	191.427	179.666	-0.0914754	-	Up--	0.00296136	-	GO:0005634//nucleus;GO:0005886//plasma membrane	-	-	gi|116780192|gb|ABK21583.1|/1.07004e-70/unknown [Picea sitchensis]
novel_mir_331	4.923	0.01	-8.94339	Down	2.58841e-29	Unigene2699_All	6.8614	7.2484	0.0791596	-	Down--	0.54827	-	GO:0005739//mitochondrion	-	-	gi|148906709|gb|ABR16503.1|/8.01101e-121/unknown [Picea sitchensis]
novel_mir_331	4.923	0.01	-8.94339	Down	2.58841e-29	Unigene4258_All	0.0861	8.8998	6.69162	Up	Down-Up	1.80036e-59	K04125|1|2e-16|85.1|pop:POPTR_822902|gibberellin 2-oxidase [EC:1.14.11.13];K05282|3|3e-15|81.3|aly:ARALYDRAFT_492287|gibberellin 20-oxidase [EC:1.14.11.12];K05278|4|4e-15|80.9|vvi:100243852|flavonol synthase [EC:1.14.11.23]	-	-	-	gi|294463975|gb|ADE77508.1|/4.24668e-80/unknown [Picea sitchensis]
novel_mir_331	4.923	0.01	-8.94339	Down	2.58841e-29	Unigene11299_All	2.9215	6.2386	1.09451	Up	Down-Up	6.29272e-07	-	-	GO:0016740//transferase activity	-	gi|225461475|ref|XP_002282446.1|/9.20296e-57/PREDICTED: G-type lectin S-receptor-like serine/threonine-protein kinase At2g19130-like [Vitis vinifera]
novel_mir_331	4.923	0.01	-8.94339	Down	2.58841e-29	Unigene27261_All	0.9299	0.5492	-0.759744	-	Down--	0.492346	-	-	-	-	-
novel_mir_332	2.1538	5.5172	1.35705	Up	6.09763e-08	CL3225.Contig1_All	0.1253	0.6166	2.29895	Up	Up-Up	0.0241732	K15032|1|3e-11|67.4|ppp:PHYPADRAFT_22863|mTERF domain-containing protein, mitochondrial	-	-	-	gi|294462247|gb|ADE76674.1|/3.70004e-36/unknown [Picea sitchensis]
novel_mir_332	2.1538	5.5172	1.35705	Up	6.09763e-08	CL3225.Contig2_All	4.4334	4.0617	-0.12633	-	Up--	0.488536	K03243|1|6e-20|97.4|aly:ARALYDRAFT_313019|translation initiation factor 5B;K14837|2|1e-15|82.8|rcu:RCOM_1278180|nucleolar protein 12;K15032|3|2e-15|82.0|ppp:PHYPADRAFT_22863|mTERF domain-containing protein, mitochondrial	-	-	-	gi|294462247|gb|ADE76674.1|/2.43823e-38/unknown [Picea sitchensis]
novel_mir_334	1.1282	0.01	-6.81788	Down	2.82682e-07	CL2777.Contig1_All	0.3931	2.5797	2.71424	Up	Down-Up	0.0003201	-	-	-	-	-
novel_mir_334	1.1282	0.01	-6.81788	Down	2.82682e-07	CL2777.Contig2_All	2.277	0.5172	-2.13834	Down	Down-Down	0.0116201	-	-	-	-	-
novel_mir_334	1.1282	0.01	-6.81788	Down	2.82682e-07	Unigene26780_All	0.1144	1.4641	3.67786	Up	Down-Up	0.00108302	-	-	-	-	-
novel_mir_335	3.282	0.4684	-2.80876	Down	2.04878e-11	CL3588.Contig1_All	6.6529	4.5661	-0.543021	-	Down--	0.000956212	K00079|1|6e-22|103|cre:CHLREDRAFT_159999|carbonyl reductase 1 [EC:1.1.1.184 1.1.1.189 1.1.1.197];K00100|2|9e-20|96.7|olu:OSTLU_36252|[EC:1.1.1.-];K00218|3|2e-17|89.0|rcu:RCOM_1175550|protochlorophyllide reductase [EC:1.3.1.33]	-	GO:0016630//protochlorophyllide reductase activity;GO:0000166//nucleotide binding	GO:0055114//oxidation-reduction process	gi|449443855|ref|XP_004139691.1|/9.9904e-135/PREDICTED: dehydrogenase/reductase SDR family member 12-like [Cucumis sativus]
novel_mir_335	3.282	0.4684	-2.80876	Down	2.04878e-11	CL3588.Contig2_All	3.1417	0.4144	-2.92245	Down	Down-Down	1.34823e-17	K00079|1|8e-22|103|cre:CHLREDRAFT_159999|carbonyl reductase 1 [EC:1.1.1.184 1.1.1.189 1.1.1.197];K00100|2|1e-19|96.7|olu:OSTLU_36252|[EC:1.1.1.-];K00218|3|4e-18|91.3|aly:ARALYDRAFT_470335|protochlorophyllide reductase [EC:1.3.1.33]	-	GO:0016630//protochlorophyllide reductase activity;GO:0000166//nucleotide binding	GO:0055114//oxidation-reduction process	gi|449443855|ref|XP_004139691.1|/2.81935e-125/PREDICTED: dehydrogenase/reductase SDR family member 12-like [Cucumis sativus]
novel_mir_335	3.282	0.4684	-2.80876	Down	2.04878e-11	Unigene6842_All	5.5547	2.4185	-1.1996	Down	Down-Down	4.95172e-23	K05666|1|1e-178|626|olu:OSTLU_35503|ATP-binding cassette, subfamily C (CFTR/MRP), member 2;K05658|2|3e-56|219|aly:ARALYDRAFT_905098|ATP-binding cassette, subfamily B (MDR/TAP), member 1	GO:0005774//vacuolar membrane;GO:0005886//plasma membrane	GO:0042626//ATPase activity, coupled to transmembrane movement of substances;GO:0016491//oxidoreductase activity;GO:0000166//nucleotide binding	GO:0009987//cellular process;GO:0006810//transport;GO:0044710	gi|156556172|emb|CAO94660.1|/0/Multidrug Resistance associated Protein 1 [Catharanthus roseus]
novel_mir_336	0.8718	7.9635	3.19133	Up	3.03887e-29	CL5318.Contig1_All	18.4983	27.596	0.577066	-	Up--	5.3094e-07	K14007|1|1e-10|64.7|vcn:VOLCADRAFT_72688|protein transport protein SEC24	-	-	-	gi|462395882|gb|EMJ01681.1|/9.56322e-16/hypothetical protein PRUPE_ppa012856mg [Prunus persica]
novel_mir_336	0.8718	7.9635	3.19133	Up	3.03887e-29	CL5318.Contig2_All	9.4327	2.8919	-1.70565	Down	Up-Down	5.90594e-12	K14007|1|1e-10|64.7|vcn:VOLCADRAFT_72688|protein transport protein SEC24	-	-	-	gi|462395882|gb|EMJ01681.1|/8.46772e-16/hypothetical protein PRUPE_ppa012856mg [Prunus persica]
novel_mir_336	0.8718	7.9635	3.19133	Up	3.03887e-29	CL5318.Contig3_All	28.1564	8.8653	-1.66722	Down	Up-Down	2.39102e-30	K14007|1|2e-10|64.3|vcn:VOLCADRAFT_72688|protein transport protein SEC24	-	-	-	gi|116793104|gb|ABK26615.1|/2.23068e-15/unknown [Picea sitchensis]
novel_mir_336	0.8718	7.9635	3.19133	Up	3.03887e-29	CL5318.Contig4_All	5.4833	1.3993	-1.97034	Down	Up-Down	4.96784e-07	-	-	-	-	-
novel_mir_336	0.8718	7.9635	3.19133	Up	3.03887e-29	Unigene2836_All	2.223	3.2821	0.562111	-	Up--	0.123806	K10691|1|4e-34|142|mtr:MTR_7g017100|E3 ubiquitin-protein ligase UBR4 [EC:6.3.2.19]	GO:0005829//cytosol;GO:0009506//plasmodesma;GO:0016020//membrane	-	GO:0009620//response to fungus;GO:0009926//auxin polar transport;GO:0009640//photomorphogenesis;GO:0010311//lateral root formation;GO:0009733//response to auxin stimulus;GO:0048283//indeterminate inflorescence morphogenesis;GO:0009826//unidimensional cell growth	gi|470140652|ref|XP_004306053.1|/3.33931e-42/PREDICTED: auxin transport protein BIG-like [Fragaria vesca subsp. vesca]
novel_mir_34	43.8454	104.671	1.25536	Up	4.3737e-110	Unigene78_All	3.2046	2.1028	-0.607833	-	Up--	0.072911	K13457|1|6e-07|52.8|rcu:RCOM_0742270|disease resistance protein RPM1	-	-	-	gi|317106762|dbj|BAJ53255.1|/3.39823e-08/JHL25P11.7 [Jatropha curcas]
novel_mir_354	3.5384	0.7287	-2.2797	Down	6.17501e-10	Unigene16551_All	22.9291	40.3664	0.815975	-	Down--	3.21398e-71	K08332|1|2e-11|70.5|vcn:VOLCADRAFT_41528|vacuolar protein 8;K13171|2|8e-07|55.1|mtr:MTR_4g064740|serine/arginine repetitive matrix protein 1	-	-	-	gi|302775396|ref|XP_002971115.1|/1.12603e-156/hypothetical protein SELMODRAFT_94734 [Selaginella moellendorffii]
novel_mir_357	1.0769	0.01	-6.75074	Down	5.61194e-07	Unigene22121_All	0	3.4566	11.7551	Up	Down-Up	7.67136e-11	-	-	-	-	-
novel_mir_360	1.1282	0.01	-6.81788	Down	2.82682e-07	CL5217.Contig1_All	0.2453	11.0245	5.49002	Up	Down-Up	9.72582e-37	K13993|1|2e-56|216|vvi:100245734|HSP20 family protein	-	-	GO:0006950//response to stress	gi|116789251|gb|ABK25174.1|/2.49203e-59/unknown [Picea sitchensis]
novel_mir_360	1.1282	0.01	-6.81788	Down	2.82682e-07	CL5217.Contig2_All	0.4567	4.1958	3.19963	Up	Down-Up	2.45488e-11	K13993|1|3e-56|216|vvi:100245734|HSP20 family protein	-	-	GO:0006950//response to stress	gi|116789251|gb|ABK25174.1|/2.85438e-59/unknown [Picea sitchensis]
novel_mir_373	2.1025	6.2459	1.5708	Up	1.26648e-10	Unigene8754_All	2.0359	0	-10.9915	Down	Up-Down	0.000220168	-	-	-	-	-
novel_mir_373	2.1025	6.2459	1.5708	Up	1.26648e-10	Unigene27872_All	0.2027	0	-7.6632	Down	Up-Down	0.492112	-	-	-	-	-
novel_mir_377	11.6921	0.01	-10.1913	Down	1.26337e-68	Unigene516_All	4.0592	5.3716	0.404156	-	Down--	0.0437114	-	GO:0009570//chloroplast stroma	-	GO:0006355//regulation of transcription, DNA-dependent;GO:0009658//chloroplast organization	gi|294460645|gb|ADE75897.1|/9.18463e-77/unknown [Picea sitchensis]
novel_mir_377	11.6921	0.01	-10.1913	Down	1.26337e-68	Unigene13379_All	8.0742	7.3506	-0.135457	-	Down--	0.265358	-	GO:0043231//intracellular membrane-bounded organelle	-	-	gi|294464545|gb|ADE77783.1|/1.19847e-77/unknown [Picea sitchensis]
novel_mir_378	2.1025	0.01	-7.71596	Down	6.20619e-13	Unigene17276_All	0.4636	2.8518	2.62092	Up	Down-Up	7.09064e-05	-	-	-	-	-
novel_mir_379	2.5128	0.01	-7.97315	Down	2.57223e-15	CL3922.Contig2_All	114.885	3.3534	-5.09843	Down	Down-Down	0	-	-	-	-	-
novel_mir_379	2.5128	0.01	-7.97315	Down	2.57223e-15	CL3922.Contig3_All	63.4601	2.0693	-4.93864	Down	Down-Down	0	-	-	-	-	-
novel_mir_39	1.1282	0.4164	-1.43798	Down	0.0119969	CL3978.Contig1_All	5.3634	0.3	-4.16011	Down	Down-Down	3.00382e-21	-	-	-	-	-
novel_mir_39	1.1282	0.4164	-1.43798	Down	0.0119969	CL3978.Contig2_All	1.4996	0.0671	-4.48212	Down	Down-Down	2.50028e-06	-	-	-	-	-
novel_mir_392	0.4102	1.5094	1.87958	Up	0.000398561	Unigene2560_All	25.4436	10.3097	-1.3033	Down	Up-Down	1.37864e-105	K07195|1|0.0|699|rcu:RCOM_0392160|exocyst complex component 7	GO:0000145//exocyst;GO:0005634//nucleus;GO:0005829//cytosol	-	GO:0035556//intracellular signal transduction;GO:0006904//vesicle docking involved in exocytosis;GO:0009738//abscisic acid mediated signaling pathway	gi|470140057|ref|XP_004305761.1|/0/PREDICTED: exocyst complex component 7-like [Fragaria vesca subsp. vesca]
novel_mir_392	0.4102	1.5094	1.87958	Up	0.000398561	Unigene6192_All	2.5685	3.2505	0.339736	-	Up--	0.515982	-	-	GO:0003964//RNA-directed DNA polymerase activity;GO:0003723//RNA binding;GO:0008270//zinc ion binding	GO:0006278//RNA-dependent DNA replication	gi|147795669|emb|CAN69982.1|/4.37593e-38/hypothetical protein VITISV_027150 [Vitis vinifera]
novel_mir_395	2.3077	0.01	-7.85031	Down	3.99547e-14	Unigene12434_All	11.7021	1.4398	-3.02283	Down	Down-Down	2.286e-19	-	-	-	-	-
novel_mir_400	3.4358	0.4684	-2.87483	Down	3.79663e-12	Unigene7217_All	7.9394	12.5853	0.664638	-	Down--	1.05087e-11	K11294|1|8e-13|74.3|ath:AT3G18610|nucleolin;K12811|4|3e-10|65.9|rcu:RCOM_0075460|ATP-dependent RNA helicase DDX46/PRP5 [EC:3.6.4.13];K03243|5|1e-09|63.5|osa:4339796|translation initiation factor 5B	-	-	-	gi|115485821|ref|NP_001068054.1|/1.73939e-78/Os11g0544600 [Oryza sativa Japonica Group]
novel_mir_44	1.2307	0.01	-6.94334	Down	7.17249e-08	Unigene17957_All	7.4495	8.5741	0.202842	-	Down--	0.00974194	K11422|1|2e-32|140|cme:CMG025C|histone-lysine N-methyltransferase SETD1 [EC:2.1.1.43];K11380|3|9e-30|131|ppp:PHYPADRAFT_27586|NuA3 HAT complex component NTO1;K09188|4|1e-28|127|cme:CMD005C|histone-lysine N-methyltransferase MLL3 [EC:2.1.1.43]	GO:0044464//cell part	GO:0005488//binding;GO:0008168//methyltransferase activity	GO:0044763;GO:0032259//methylation	gi|255573673|ref|XP_002527758.1|/0/phd finger protein, putative [Ricinus communis]
novel_mir_441	0.01	7.6512	9.57954	Up	1.85837e-45	CL1153.Contig2_All	140.196	1071.49	2.93409	Up	Up-Up	0	K03791|1|6e-50|195|aly:ARALYDRAFT_483472|putative chitinase;K01183|3|3e-46|182|pop:POPTR_826290|chitinase [EC:3.2.1.14]	-	GO:0016798//hydrolase activity, acting on glycosyl bonds	GO:0009056//catabolic process;GO:0043170	gi|116785468|gb|ABK23737.1|/2.51907e-57/unknown [Picea sitchensis]
novel_mir_441	0.01	7.6512	9.57954	Up	1.85837e-45	CL1153.Contig3_All	440.054	325.601	-0.434575	-	Up--	9.8523e-73	K03791|1|9e-60|228|aly:ARALYDRAFT_483472|putative chitinase;K01183|3|6e-56|216|osa:4336263|chitinase [EC:3.2.1.14]	-	GO:0016798//hydrolase activity, acting on glycosyl bonds	GO:0009056//catabolic process;GO:0043170	gi|116785468|gb|ABK23737.1|/4.12187e-72/unknown [Picea sitchensis]
novel_mir_441	0.01	7.6512	9.57954	Up	1.85837e-45	CL1153.Contig4_All	283.539	62.2115	-2.1883	Down	Up-Down	0	K03791|1|9e-60|228|aly:ARALYDRAFT_483472|putative chitinase;K01183|3|6e-56|216|osa:4336263|chitinase [EC:3.2.1.14]	-	GO:0016798//hydrolase activity, acting on glycosyl bonds	GO:0009056//catabolic process;GO:0043170	gi|116785468|gb|ABK23737.1|/4.08335e-72/unknown [Picea sitchensis]
novel_mir_441	0.01	7.6512	9.57954	Up	1.85837e-45	CL1738.Contig1_All	1.6913	0.5675	-1.57544	Down	Up-Down	0.000105152	K07407|1|9e-08|56.6|vvi:100245638|alpha-galactosidase [EC:3.2.1.22]	-	GO:0004557//alpha-galactosidase activity	GO:0005975//carbohydrate metabolic process	gi|148909811|gb|ABR17992.1|/5.81002e-97/unknown [Picea sitchensis]
novel_mir_441	0.01	7.6512	9.57954	Up	1.85837e-45	CL1738.Contig2_All	2.0325	9.4214	2.21269	Up	Up-Up	1.21877e-49	K07407|1|3e-25|115|vvi:100267960|alpha-galactosidase [EC:3.2.1.22]	GO:0009505//plant-type cell wall;GO:0005576//extracellular region;GO:0005829//cytosol;GO:0005739//mitochondrion	GO:0004557//alpha-galactosidase activity	GO:0046477//glycosylceramide catabolic process;GO:0009311//oligosaccharide metabolic process;GO:0016139//glycoside catabolic process	gi|148909811|gb|ABR17992.1|/0/unknown [Picea sitchensis]
novel_mir_442	0.01	2.8627	8.16123	Up	1.82782e-17	Unigene14580_All	17.6497	28.5874	0.695736	-	Up--	6.97072e-12	-	GO:0005739//mitochondrion	-	-	gi|116784565|gb|ABK23393.1|/1.30716e-64/unknown [Picea sitchensis]
novel_mir_454	0.01	5.9856	9.22535	Up	1.01335e-35	Unigene18217_All	14.2057	9.5382	-0.574681	-	Up--	1.84325e-11	K01868|1|0.0|977|osa:4329580|threonyl-tRNA synthetase [EC:6.1.1.3]	GO:0005739//mitochondrion;GO:0009570//chloroplast stroma	GO:0004829//threonine-tRNA ligase activity;GO:0005524//ATP binding	GO:0006435//threonyl-tRNA aminoacylation;GO:0009793//embryo development ending in seed dormancy	gi|148909063|gb|ABR17634.1|/0/unknown [Picea sitchensis]
novel_mir_46	0.4102	2.3422	2.51346	Up	1.03924e-07	Unigene18458_All	1.5387	9.153	2.57253	Up	Up-Up	4.96094e-41	K08332|1|4e-27|121|vcn:VOLCADRAFT_41528|vacuolar protein 8	-	-	-	gi|460379152|ref|XP_004235328.1|/4.80011e-98/PREDICTED: vacuolar protein 8-like [Solanum lycopersicum]
novel_mir_474	0.01	43.8254	12.0976	Up	6.33549e-257	CL1943.Contig1_All	0.6675	0.1642	-2.02331	Down	Up-Down	0.00075143	K01640|1|3e-147|520|gmx:100788349|hydroxymethylglutaryl-CoA lyase [EC:4.1.3.4]	GO:0005739//mitochondrion	GO:0004419//hydroxymethylglutaryl-CoA lyase activity	GO:0006551//leucine metabolic process	gi|148907467|gb|ABR16866.1|/0/unknown [Picea sitchensis]
novel_mir_474	0.01	43.8254	12.0976	Up	6.33549e-257	CL1943.Contig2_All	0.0525	0.1033	0.976451	-	Up--	0.46622	K01640|1|3e-147|520|gmx:100788349|hydroxymethylglutaryl-CoA lyase [EC:4.1.3.4]	GO:0005739//mitochondrion	GO:0004419//hydroxymethylglutaryl-CoA lyase activity	GO:0006551//leucine metabolic process	gi|148907467|gb|ABR16866.1|/0/unknown [Picea sitchensis]
novel_mir_474	0.01	43.8254	12.0976	Up	6.33549e-257	CL1943.Contig8_All	0.0289	0.0852	1.55978	Up	Up-Up	0.384976	K01640|1|2e-146|518|gmx:100788349|hydroxymethylglutaryl-CoA lyase [EC:4.1.3.4]	GO:0005739//mitochondrion	GO:0004419//hydroxymethylglutaryl-CoA lyase activity	GO:0006551//leucine metabolic process	gi|148907467|gb|ABR16866.1|/0/unknown [Picea sitchensis]
novel_mir_474	0.01	43.8254	12.0976	Up	6.33549e-257	CL1943.Contig9_All	0.1664	0.1092	-0.607683	-	Up--	0.531108	K01640|1|2e-146|518|gmx:100788349|hydroxymethylglutaryl-CoA lyase [EC:4.1.3.4]	GO:0005739//mitochondrion	GO:0004419//hydroxymethylglutaryl-CoA lyase activity	GO:0006551//leucine metabolic process	gi|148907467|gb|ABR16866.1|/0/unknown [Picea sitchensis]
novel_mir_474	0.01	43.8254	12.0976	Up	6.33549e-257	CL1943.Contig10_All	0.029	0.171	2.55987	Up	Up-Up	0.0738462	K01640|1|2e-146|518|gmx:100788349|hydroxymethylglutaryl-CoA lyase [EC:4.1.3.4]	GO:0005739//mitochondrion	GO:0004419//hydroxymethylglutaryl-CoA lyase activity	GO:0006551//leucine metabolic process	gi|148907467|gb|ABR16866.1|/0/unknown [Picea sitchensis]
novel_mir_474	0.01	43.8254	12.0976	Up	6.33549e-257	CL1943.Contig11_All	0.218	0.2146	-0.0226781	-	Up--	0.973568	K01640|1|3e-147|520|gmx:100788349|hydroxymethylglutaryl-CoA lyase [EC:4.1.3.4]	GO:0005739//mitochondrion	GO:0004419//hydroxymethylglutaryl-CoA lyase activity	GO:0006551//leucine metabolic process	gi|148907467|gb|ABR16866.1|/0/unknown [Picea sitchensis]
novel_mir_474	0.01	43.8254	12.0976	Up	6.33549e-257	CL3194.Contig2_All	8.5927	9.4331	0.13462	-	Up--	0.0882446	K10615|1|1e-17|91.3|cme:CMB070C|E3 ubiquitin-protein ligase HERC4 [EC:6.3.2.19];K11493|3|6e-14|79.0|ota:Ot03g05690|regulator of chromosome condensation	GO:0005737//cytoplasm;GO:0005576//extracellular region	GO:0035091//phosphatidylinositol binding;GO:0003682//chromatin binding;GO:0008536//Ran GTPase binding;GO:0008270//zinc ion binding	GO:0007165//signal transduction	gi|255570334|ref|XP_002526126.1|/0/Ran GTPase binding protein, putative [Ricinus communis]
novel_mir_474	0.01	43.8254	12.0976	Up	6.33549e-257	Unigene1908_All	0.7526	5.3086	2.81838	Up	Up-Up	6.09878e-15	K03363|1|4e-53|206|rcu:RCOM_1324350|cell division cycle 20, cofactor of APC complex	-	-	-	gi|460391662|ref|XP_004241439.1|/1.48618e-53/PREDICTED: anaphase-promoting complex subunit cdc20-like [Solanum lycopersicum]
novel_mir_474	0.01	43.8254	12.0976	Up	6.33549e-257	Unigene12552_All	2.6713	2.2863	-0.224527	-	Up--	0.614004	-	-	-	-	gi|21655197|gb|AAM28913.1|/1.52487e-26/TIR/NBS [Pinus taeda]
novel_mir_474	0.01	43.8254	12.0976	Up	6.33549e-257	Unigene15044_All	3.2801	5.9605	0.861694	-	Up--	0.000410086	-	-	-	-	gi|148907765|gb|ABR17008.1|/5.79515e-58/unknown [Picea sitchensis]
novel_mir_51	1.282	0.01	-7.00225	Down	3.6129e-08	CL239.Contig1_All	2.7713	0	-11.4363	Down	Down-Down	6.61212e-06	-	-	-	-	-
novel_mir_51	1.282	0.01	-7.00225	Down	3.6129e-08	CL239.Contig2_All	3.0422	6.128	1.0103	Up	Down-Up	0.000111744	-	-	-	-	-
novel_mir_51	1.282	0.01	-7.00225	Down	3.6129e-08	CL738.Contig3_All	0.944	0.7846	-0.26683	-	Down--	0.403048	K11407|1|3e-177|620|vvi:100250074|histone deacetylase 6/10 [EC:3.5.1.98]	GO:0005737//cytoplasm;GO:0005634//nucleus	GO:0004407//histone deacetylase activity	GO:0016558//protein import into peroxisome matrix;GO:0016575//histone deacetylation;GO:0006635//fatty acid beta-oxidation;GO:0006487//protein N-linked glycosylation	gi|359491637|ref|XP_002280859.2|/3.43468e-176/PREDICTED: histone deacetylase 5-like [Vitis vinifera]
novel_mir_51	1.282	0.01	-7.00225	Down	3.6129e-08	CL739.Contig3_All	4.4768	4.0776	-0.134748	-	Down--	0.596978	-	-	-	-	-
novel_mir_51	1.282	0.01	-7.00225	Down	3.6129e-08	Unigene1488_All	5.7492	0.8781	-2.7109	Down	Down-Down	2.62186e-10	-	-	-	-	-
novel_mir_51	1.282	0.01	-7.00225	Down	3.6129e-08	Unigene11256_All	0.88	4.1145	2.22514	Up	Down-Up	3.24258e-08	-	-	-	-	-
novel_mir_51	1.282	0.01	-7.00225	Down	3.6129e-08	Unigene13395_All	3.2283	0.2804	-3.52522	Down	Down-Down	5.16998e-08	-	-	-	-	-
novel_mir_51	1.282	0.01	-7.00225	Down	3.6129e-08	Unigene24066_All	1.5034	2.7481	0.870206	-	Down--	0.201834	-	-	-	-	-
novel_mir_52	31.9482	11.7631	-1.44147	Down	1.48201e-42	Unigene322_All	5.8707	1.5959	-1.87916	Down	Down-Down	8.94774e-12	-	-	-	-	-
novel_mir_534	0.01	1.093	6.77215	Up	4.04668e-07	CL5528.Contig2_All	0	0	0	-	Up--	-	-	-	-	-
novel_mir_57	2.5128	16.1352	2.68284	Up	1.38228e-48	Unigene8754_All	2.0359	0	-10.9915	Down	Up-Down	0.000220168	-	-	-	-	-
novel_mir_57	2.5128	16.1352	2.68284	Up	1.38228e-48	Unigene27872_All	0.2027	0	-7.6632	Down	Up-Down	0.492112	-	-	-	-	-
novel_mir_571	0.01	1.5615	7.28679	Up	7.39049e-10	CL485.Contig2_All	4.1802	0.4764	-3.13333	Down	Up-Down	2.18234e-18	K05283|1|2e-14|78.6|aly:ARALYDRAFT_354960|phosphatidylinositol glycan, class W [EC:2.3.-.-];K15692|2|6e-09|60.5|bdi:100845565|E3 ubiquitin-protein ligase RNF13 [EC:6.3.2.19];K11982|3|4e-08|57.8|bdi:100838213|E3 ubiquitin-protein ligase RNF115/126 [EC:6.3.2.19];K14297|4|6e-08|57.0|mtr:MTR_1g066430|nuclear pore complex protein Nup98-Nup96	-	GO:0004842//ubiquitin-protein ligase activity	GO:0033591//response to L-ascorbic acid;GO:0016567//protein ubiquitination;GO:0009416//response to light stimulus	gi|148907910|gb|ABR17075.1|/4.60312e-39/unknown [Picea sitchensis]
novel_mir_571	0.01	1.5615	7.28679	Up	7.39049e-10	CL485.Contig4_All	16.0192	6.2507	-1.35771	Down	Up-Down	1.04475e-18	K05283|1|1e-14|78.6|aly:ARALYDRAFT_354960|phosphatidylinositol glycan, class W [EC:2.3.-.-];K15692|2|5e-09|60.1|bdi:100845565|E3 ubiquitin-protein ligase RNF13 [EC:6.3.2.19];K11982|3|3e-08|57.8|bdi:100838213|E3 ubiquitin-protein ligase RNF115/126 [EC:6.3.2.19];K14297|4|4e-08|57.0|mtr:MTR_1g066430|nuclear pore complex protein Nup98-Nup96	-	GO:0004842//ubiquitin-protein ligase activity	GO:0033591//response to L-ascorbic acid;GO:0044763;GO:0009416//response to light stimulus;GO:0006811//ion transport;GO:0016567//protein ubiquitination	gi|148907910|gb|ABR17075.1|/2.6579e-38/unknown [Picea sitchensis]
novel_mir_571	0.01	1.5615	7.28679	Up	7.39049e-10	Unigene12843_All	0.1166	24.3221	7.70456	Up	Up-Up	2.84402e-183	-	-	-	-	-
novel_mir_571	0.01	1.5615	7.28679	Up	7.39049e-10	Unigene14863_All	0.3985	7.5318	4.24034	Up	Up-Up	7.15208e-23	-	-	-	-	-
novel_mir_571	0.01	1.5615	7.28679	Up	7.39049e-10	Unigene25810_All	0.6627	2.6092	1.97718	Up	Up-Up	0.023094	-	-	-	-	-
novel_mir_59	1.3333	0.01	-7.05886	Down	1.81987e-08	Unigene11428_All	16.4277	9.5775	-0.778409	-	Down--	1.24169e-24	-	GO:0005829//cytosol;GO:0017119//Golgi transport complex	-	GO:0016049//cell growth;GO:0009933//meristem structural organization;GO:0010016//shoot system morphogenesis;GO:0045053//protein retention in Golgi apparatus;GO:0007030//Golgi organization;GO:0006886//intracellular protein transport;GO:0009793//embryo development ending in seed dormancy	gi|462415378|gb|EMJ20115.1|/0/hypothetical protein PRUPE_ppa001391mg [Prunus persica]
novel_mir_59	1.3333	0.01	-7.05886	Down	1.81987e-08	Unigene13424_All	4.0304	6.7581	0.745695	-	Down--	2.97194e-12	K10838|1|0.0|710|vvi:100265647|xeroderma pigmentosum group C-complementing protein	GO:0009507//chloroplast	-	-	gi|462413841|gb|EMJ18890.1|/0/hypothetical protein PRUPE_ppa001034mg [Prunus persica]
novel_mir_61	93.9472	0.01	-13.1976	Down	0	CL4272.Contig1_All	0.9495	11.5681	3.60684	Up	Down-Up	7.55428e-112	-	GO:0016023//cytoplasmic membrane-bounded vesicle	GO:0004252//serine-type endopeptidase activity	GO:0006508//proteolysis	gi|462409505|gb|EMJ14839.1|/0/hypothetical protein PRUPE_ppa001689mg [Prunus persica]
novel_mir_66	20.2561	0.01	-10.9841	Down	2.32555e-118	CL2326.Contig2_All	3.9024	4.4355	0.184735	-	Down--	0.391632	-	-	-	-	-
novel_mir_69	17.2818	126.844	2.87573	Up	0	Unigene179_All	5.054	4.3479	-0.217107	-	Up--	0.247074	K12818|1|0.0|632|rcu:RCOM_1602810|ATP-dependent RNA helicase DHX8/PRP22 [EC:3.6.4.13]	GO:0005829//cytosol;GO:0005739//mitochondrion;GO:0009506//plasmodesma;GO:0005634//nucleus	GO:0003723//RNA binding;GO:0004004//ATP-dependent RNA helicase activity;GO:0005524//ATP binding	GO:0000911//cytokinesis by cell plate formation;GO:0000226//microtubule cytoskeleton organization;GO:0006486//protein glycosylation	gi|255539416|ref|XP_002510773.1|/6.84847e-180/ATP-dependent RNA helicase, putative [Ricinus communis]
novel_mir_704	0.01	1.7697	7.46736	Up	4.48327e-11	CL1133.Contig1_All	32.2857	81.1204	1.32917	Up	Up-Up	5.0247e-139	K13035|1|2e-144|510|pop:POPTR_782522|beta-cyano-L-alanine hydratase/nitrilase [EC:3.5.5.1 3.5.5.4]	GO:0005886//plasma membrane;GO:0009507//chloroplast;GO:0048046//apoplast	GO:0047427//cyanoalanine nitrilase activity;GO:0080109//indole-3-acetonitrile nitrile hydratase activity;GO:0047558//3-cyanoalanine hydratase activity;GO:0080061//indole-3-acetonitrile nitrilase activity	GO:0009617//response to bacterium;GO:0046686//response to cadmium ion;GO:0009970//cellular response to sulfate starvation;GO:0051410//detoxification of nitrogen compound;GO:0019499//cyanide metabolic process	gi|148906582|gb|ABR16443.1|/3.95245e-158/unknown [Picea sitchensis]
novel_mir_704	0.01	1.7697	7.46736	Up	4.48327e-11	CL1133.Contig2_All	1.9136	44.3878	4.5358	Up	Up-Up	0	K13035|1|2e-136|484|zma:542093|beta-cyano-L-alanine hydratase/nitrilase [EC:3.5.5.1 3.5.5.4]	GO:0005886//plasma membrane;GO:0009507//chloroplast;GO:0048046//apoplast	GO:0047427//cyanoalanine nitrilase activity;GO:0080109//indole-3-acetonitrile nitrile hydratase activity;GO:0047558//3-cyanoalanine hydratase activity;GO:0080061//indole-3-acetonitrile nitrilase activity	GO:0009617//response to bacterium;GO:0046686//response to cadmium ion;GO:0009970//cellular response to sulfate starvation;GO:0051410//detoxification of nitrogen compound;GO:0019499//cyanide metabolic process	gi|148906582|gb|ABR16443.1|/9.80306e-150/unknown [Picea sitchensis]
novel_mir_71	1.0256	5.9856	2.54503	Up	5.9595e-18	CL431.Contig2_All	1.9143	0.9421	-1.02286	Down	Up-Down	0.00554004	-	-	-	-	gi|116791433|gb|ABK25976.1|/2.09801e-47/unknown [Picea sitchensis]
novel_mir_71	1.0256	5.9856	2.54503	Up	5.9595e-18	CL431.Contig4_All	7.8514	5.4611	-0.523758	-	Up--	0.0423192	-	-	GO:0005488//binding	-	gi|242085288|ref|XP_002443069.1|/3.53307e-18/hypothetical protein SORBIDRAFT_08g007560 [Sorghum bicolor]
novel_mir_71	1.0256	5.9856	2.54503	Up	5.9595e-18	CL3083.Contig1_All	7.9795	13.0902	0.714117	-	Up--	0.000998388	-	-	-	-	-
novel_mir_71	1.0256	5.9856	2.54503	Up	5.9595e-18	CL3083.Contig2_All	0.5661	0.3343	-0.759914	-	Up--	0.492346	-	-	-	-	-
novel_mir_71	1.0256	5.9856	2.54503	Up	5.9595e-18	CL6229.Contig2_All	2.4414	3.4876	0.514526	-	Up--	0.00333796	K10949|1|5e-34|144|vvi:100259001|ER lumen protein retaining receptor	-	-	-	gi|242085288|ref|XP_002443069.1|/1.51099e-144/hypothetical protein SORBIDRAFT_08g007560 [Sorghum bicolor]
novel_mir_71	1.0256	5.9856	2.54503	Up	5.9595e-18	CL6229.Contig3_All	5.0618	4.2763	-0.243287	-	Up--	0.0715088	K10949|1|3e-23|108|vvi:100259001|ER lumen protein retaining receptor	-	-	-	gi|470126370|ref|XP_004299161.1|/2.74966e-138/PREDICTED: uncharacterized protein LOC101293587 [Fragaria vesca subsp. vesca]
novel_mir_71	1.0256	5.9856	2.54503	Up	5.9595e-18	Unigene4113_All	1.0023	0	-9.9691	Down	Up-Down	0.0600644	-	-	-	-	-
novel_mir_71	1.0256	5.9856	2.54503	Up	5.9595e-18	Unigene9026_All	6.5685	4.0899	-0.683498	-	Up--	1.27931e-07	-	-	GO:0097159//organic cyclic compound binding;GO:1901363	-	gi|168001809|ref|XP_001753607.1|/5.91651e-27/predicted protein [Physcomitrella patens subsp. patens]
novel_mir_71	1.0256	5.9856	2.54503	Up	5.9595e-18	Unigene11183_All	1.7601	2.877	0.708908	-	Up--	0.00329966	K01505|1|3e-29|128|olu:OSTLU_28382|1-aminocyclopropane-1-carboxylate deaminase [EC:3.5.99.7]	GO:0009507//chloroplast;GO:0005739//mitochondrion	GO:0019148//D-cysteine desulfhydrase activity;GO:0050897//cobalt ion binding;GO:0008660//1-aminocyclopropane-1-carboxylate deaminase activity	GO:0009693//ethylene biosynthetic process;GO:0046686//response to cadmium ion	gi|116786928|gb|ABK24303.1|/1.43825e-156/unknown [Picea sitchensis]
novel_mir_71	1.0256	5.9856	2.54503	Up	5.9595e-18	Unigene13375_All	5.6029	4.4042	-0.347294	-	Up--	0.0539196	-	-	-	-	gi|116789121|gb|ABK25124.1|/7.06304e-63/unknown [Picea sitchensis]
novel_mir_71	1.0256	5.9856	2.54503	Up	5.9595e-18	Unigene14742_All	6.3836	0.683	-3.22441	Down	Up-Down	9.18208e-10	-	-	-	-	gi|462411014|gb|EMJ16063.1|/1.31974e-10/hypothetical protein PRUPE_ppa018860mg [Prunus persica]
novel_mir_71	1.0256	5.9856	2.54503	Up	5.9595e-18	Unigene15327_All	0	3.9863	11.9608	Up	Up-Up	2.85842e-07	-	-	-	-	-
novel_mir_71	1.0256	5.9856	2.54503	Up	5.9595e-18	Unigene15701_All	3.772	2.9835	-0.338324	-	Up--	0.0973504	K10949|1|1e-10|66.6|vvi:100259001|ER lumen protein retaining receptor	-	-	-	gi|462411014|gb|EMJ16063.1|/2.90378e-71/hypothetical protein PRUPE_ppa018860mg [Prunus persica]
novel_mir_71	1.0256	5.9856	2.54503	Up	5.9595e-18	Unigene23088_All	0.8946	0.4403	-1.02276	Down	Up-Down	0.440236	-	-	-	-	-
novel_mir_71	1.0256	5.9856	2.54503	Up	5.9595e-18	Unigene25455_All	0.2106	3.4202	4.0215	Up	Up-Up	2.50052e-08	-	-	-	-	-
novel_mir_720	0.01	3.9037	8.6087	Up	1.50156e-23	CL5261.Contig1_All	3.2174	5.6395	0.809672	-	Up--	9.48602e-05	K10949|1|2e-17|88.6|vvi:100259001|ER lumen protein retaining receptor	-	-	-	gi|242085288|ref|XP_002443069.1|/8.31139e-73/hypothetical protein SORBIDRAFT_08g007560 [Sorghum bicolor]
novel_mir_73	10.4614	0.8328	-3.65096	Down	2.31388e-42	CL173.Contig3_All	0.9331	1.2757	0.451185	-	Down--	0.315982	-	-	-	-	gi|148907803|gb|ABR17027.1|/5.67598e-16/unknown [Picea sitchensis]
novel_mir_73	10.4614	0.8328	-3.65096	Down	2.31388e-42	CL1067.Contig2_All	13.7159	6.5272	-1.07131	Down	Down-Down	1.40143e-15	K13424|1|2e-17|89.0|vvi:100243352|WRKY transcription factor 33	-	-	-	gi|365776087|gb|AEW91476.1|/2.32251e-52/transcription factor WRKY [Taxus wallichiana var. chinensis]
novel_mir_73	10.4614	0.8328	-3.65096	Down	2.31388e-42	CL1538.Contig1_All	23.2598	7.483	-1.63615	Down	Down-Down	2.57242e-22	K03644|1|1e-71|267|gmx:100789911|lipoic acid synthetase [EC:2.8.1.8]	GO:0005759//mitochondrial matrix;GO:0005615//extracellular space;GO:0009507//chloroplast;GO:0005634//nucleus	GO:0004620//phospholipase activity;GO:0051539//4 iron, 4 sulfur cluster binding;GO:0047714//galactolipase activity;GO:0004806//triglyceride lipase activity;GO:0016992//lipoate synthase activity;GO:0005525//GTP binding;GO:0003924//GTPase activity;GO:0008134//transcription factor binding;GO:0005524//ATP binding	GO:0009107//lipoate biosynthetic process;GO:0006636//unsaturated fatty acid biosynthetic process;GO:0032922//circadian regulation of gene expression;GO:0019288//isopentenyl diphosphate biosynthetic process, mevalonate-independent pathway;GO:0006766//vitamin metabolic process;GO:0006546//glycine catabolic process;GO:0019748//secondary metabolic process;GO:0009640//photomorphogenesis;GO:0015995//ch…	gi|308191437|sp|A9NNH7.1|LIAS_PICSI/5.89266e-75/RecName: Full=Lipoyl synthase, mitochondrial; AltName: Full=Lipoate synthase; Short=LS; Short=Lip-syn; AltName: Full=Lipoic acid synthase; Flags: Precursor
novel_mir_73	10.4614	0.8328	-3.65096	Down	2.31388e-42	CL1538.Contig2_All	12.9482	4.1134	-1.65435	Down	Down-Down	4.73486e-17	K03644|1|2e-71|266|gmx:100789911|lipoic acid synthetase [EC:2.8.1.8]	GO:0005759//mitochondrial matrix;GO:0005615//extracellular space;GO:0009507//chloroplast;GO:0005634//nucleus	GO:0004620//phospholipase activity;GO:0051539//4 iron, 4 sulfur cluster binding;GO:0047714//galactolipase activity;GO:0004806//triglyceride lipase activity;GO:0016992//lipoate synthase activity;GO:0005525//GTP binding;GO:0003924//GTPase activity;GO:0008134//transcription factor binding;GO:0005524//ATP binding	GO:0009107//lipoate biosynthetic process;GO:0006636//unsaturated fatty acid biosynthetic process;GO:0032922//circadian regulation of gene expression;GO:0019288//isopentenyl diphosphate biosynthetic process, mevalonate-independent pathway;GO:0006766//vitamin metabolic process;GO:0006546//glycine catabolic process;GO:0019748//secondary metabolic process;GO:0009640//photomorphogenesis;GO:0015995//ch…	gi|308191437|sp|A9NNH7.1|LIAS_PICSI/7.2344e-73/RecName: Full=Lipoyl synthase, mitochondrial; AltName: Full=Lipoate synthase; Short=LS; Short=Lip-syn; AltName: Full=Lipoic acid synthase; Flags: Precursor
novel_mir_73	10.4614	0.8328	-3.65096	Down	2.31388e-42	CL4741.Contig1_All	36.4531	21.3672	-0.770644	-	Down--	4.14892e-37	K15336|1|2e-24|112|vvi:100259391|tRNA (cytosine38-C5)-methyltransferase [EC:2.1.1.204]	-	-	-	gi|148906806|gb|ABR16549.1|/0/unknown [Picea sitchensis]
novel_mir_73	10.4614	0.8328	-3.65096	Down	2.31388e-42	Unigene11007_All	0.4051	9.7292	4.58597	Up	Down-Up	4.10962e-30	K14431|1|1e-70|263|smo:SELMODRAFT_231344|transcription factor TGA	GO:0005737//cytoplasm	GO:0043565//sequence-specific DNA binding;GO:0003700//sequence-specific DNA binding transcription factor activity	GO:0006355//regulation of transcription, DNA-dependent;GO:0009909//regulation of flower development;GO:0009627//systemic acquired resistance;GO:0009410//response to xenobiotic stimulus;GO:0009863//salicylic acid mediated signaling pathway	gi|302797356|ref|XP_002980439.1|/1.43668e-70/hypothetical protein SELMODRAFT_112221 [Selaginella moellendorffii]
novel_mir_73	10.4614	0.8328	-3.65096	Down	2.31388e-42	Unigene16101_All	14.1341	8.5133	-0.73139	-	Down--	7.0336e-15	-	GO:0016020//membrane	GO:0015095//magnesium ion transmembrane transporter activity	GO:0015693//magnesium ion transport	gi|359486259|ref|XP_002264759.2|/7.00808e-157/PREDICTED: magnesium transporter NIPA2 [Vitis vinifera]
novel_mir_74	0.4615	2.0299	2.13701	Up	7.3195e-06	CL2000.Contig6_All	2.1507	8.2533	1.94016	Up	Up-Up	1.88128e-32	K14494|1|1e-26|119|rcu:RCOM_0307540|DELLA protein	-	-	-	gi|470112932|ref|XP_004292683.1|/7.64596e-48/PREDICTED: nodulation-signaling pathway 2 protein-like [Fragaria vesca subsp. vesca]
novel_mir_74	0.4615	2.0299	2.13701	Up	7.3195e-06	Unigene11243_All	7.1181	6.7381	-0.0791504	-	Up--	0.357128	K14513|1|1e-163|576|vvi:100256742|ethylene-insensitive protein 2	-	-	GO:0009653//anatomical structure morphogenesis;GO:0009888//tissue development;GO:1901701;GO:0048827//phyllome development;GO:0009755//hormone-mediated signaling pathway;GO:0009617//response to bacterium;GO:0048583;GO:0048513//organ development;GO:0006970//response to osmotic stress;GO:0044765;GO:0070727//cellular macromolecule localization;GO:0016043//cellular component organization;GO:0006952//d…	gi|225440009|ref|XP_002276399.1|/1.32856e-162/PREDICTED: ethylene-insensitive protein 2-like [Vitis vinifera]
novel_mir_742	0.01	1.041	6.70183	Up	8.15397e-07	Unigene4224_All	0	4.1095	12.0047	Up	Up-Up	9.29188e-09	-	-	-	-	-
novel_mir_742	0.01	1.041	6.70183	Up	8.15397e-07	Unigene18812_All	82.8546	155.42	0.907515	-	Up--	2.48464e-212	K14484|1|2e-54|212|ath:AT3G23050|auxin-responsive protein IAA	GO:0005634//nucleus	GO:0003700//sequence-specific DNA binding transcription factor activity	GO:0010154//fruit development;GO:0060777;GO:0010930//negative regulation of auxin mediated signaling pathway	gi|116787773|gb|ABK24636.1|/8.69397e-115/unknown [Picea sitchensis]
novel_mir_76	1.9487	0.01	-7.60637	Down	4.85588e-12	Unigene2316_All	8.2798	8.683	0.0685977	-	Down--	0.345354	K12619|1|4e-84|312|osa:4349826|5'-3' exoribonuclease 2 [EC:3.1.13.-];K10760|2|9e-31|135|vvi:100247527|adenylate isopentenyltransferase (cytokinin synthase);K05356|3|2e-26|120|sbi:SORBI_0011s005450|all-trans-nonaprenyl-diphosphate synthase [EC:2.5.1.84 2.5.1.85];K04728|4|2e-10|67.8|gmx:100788458|ataxia telangiectasia mutated family protein [EC:2.7.11.1]	-	GO:0005488//binding	-	gi|147794682|emb|CAN60366.1|/0/hypothetical protein VITISV_031870 [Vitis vinifera]
novel_mir_76	1.9487	0.01	-7.60637	Down	4.85588e-12	Unigene22529_All	1.7031	0.3725	-2.19285	Down	Down-Down	0.036092	-	-	-	-	-
novel_mir_760	0.01	4.4242	8.78927	Up	1.36096e-26	Unigene16061_All	14.4315	8.1124	-0.831021	-	Up--	3.651e-26	K03695|1|0.0|1342|ppp:PHYPADRAFT_193192|ATP-dependent Clp protease ATP-binding subunit ClpB	GO:0005739//mitochondrion;GO:0009941//chloroplast envelope;GO:0009570//chloroplast stroma	GO:0005524//ATP binding;GO:0016887//ATPase activity	GO:0006457//protein folding;GO:0009408//response to heat;GO:0016485//protein processing;GO:0009644//response to high light intensity;GO:0042542//response to hydrogen peroxide	gi|356507345|ref|XP_003522428.1|/0/PREDICTED: chaperone protein ClpB4, mitochondrial-like [Glycine max]
novel_mir_761	0.01	1.8217	7.50914	Up	2.22498e-11	CL3247.Contig2_All	3.9701	2.3274	-0.770456	-	Up--	0.000113256	-	GO:0005576//extracellular region	GO:0016298//lipase activity;GO:0052689	GO:0006629//lipid metabolic process	gi|470126524|ref|XP_004299233.1|/4.04236e-120/PREDICTED: uncharacterized protein LOC101292020 [Fragaria vesca subsp. vesca]
novel_mir_761	0.01	1.8217	7.50914	Up	2.22498e-11	Unigene9438_All	5.9648	4.4321	-0.428483	-	Up--	0.0052304	K03239|1|4e-129|460|vvi:100244672|translation initiation factor eIF-2B subunit alpha	GO:0005851//eukaryotic translation initiation factor 2B complex;GO:0009507//chloroplast	GO:0003743//translation initiation factor activity;GO:0005085//guanyl-nucleotide exchange factor activity;GO:0005525//GTP binding	GO:0006446//regulation of translational initiation;GO:0050790//regulation of catalytic activity	gi|116790047|gb|ABK25482.1|/7.30078e-146/unknown [Picea sitchensis]
novel_mir_761	0.01	1.8217	7.50914	Up	2.22498e-11	Unigene13536_All	0.178	1.3356	2.90754	Up	Up-Up	2.8016e-11	K08829|1|4e-159|560|vvi:100245875|male germ cell-associated kinase [EC:2.7.11.22]	GO:0005737//cytoplasm;GO:0005634//nucleus	GO:0008353//RNA polymerase II carboxy-terminal domain kinase activity;GO:0004713//protein tyrosine kinase activity;GO:0005524//ATP binding	GO:0006468//protein phosphorylation;GO:0045727//positive regulation of translation;GO:0006487//protein N-linked glycosylation	gi|148910150|gb|ABR18157.1|/0/unknown [Picea sitchensis]
novel_mir_766	0.01	2.6025	8.02375	Up	6.0713e-16	CL2018.Contig1_All	79.4531	61.5037	-0.36943	-	Up--	1.89638e-18	K13496|1|1e-76|286|ath:AT2G36770|UDP-glucosyl transferase 73C [EC:2.4.1.-]	-	GO:0080046//quercetin 4'-O-glucosyltransferase activity;GO:0080043//quercetin 3-O-glucosyltransferase activity;GO:0080044//quercetin 7-O-glucosyltransferase activity	GO:0008152//metabolic process	gi|148910769|gb|ABR18451.1|/0/unknown [Picea sitchensis]
novel_mir_766	0.01	2.6025	8.02375	Up	6.0713e-16	CL3528.Contig1_All	13.094	7.0026	-0.902943	-	Up--	4.83132e-11	-	GO:0005886//plasma membrane	-	GO:0009555//pollen development;GO:0009793//embryo development ending in seed dormancy	gi|116782029|gb|ABK22340.1|/5.01096e-25/unknown [Picea sitchensis]
novel_mir_766	0.01	2.6025	8.02375	Up	6.0713e-16	Unigene27181_All	0.4898	5.5441	3.50069	Up	Up-Up	1.24925e-05	-	-	-	-	-
novel_mir_768	0.01	1.4053	7.13473	Up	6.04619e-09	CL1031.Contig2_All	18.058	17.2635	-0.0649131	-	Up--	0.555784	K12581|1|1e-109|394|rcu:RCOM_0470900|CCR4-NOT transcription complex subunit 7/8	GO:0005634//nucleus	GO:0003676//nucleic acid binding;GO:0004535//poly(A)-specific ribonuclease activity	-	gi|462411944|gb|EMJ16993.1|/5.7125e-109/hypothetical protein PRUPE_ppa009874mg [Prunus persica]
novel_mir_768	0.01	1.4053	7.13473	Up	6.04619e-09	CL3048.Contig2_All	24.5707	26.7992	0.125251	-	Up--	0.125683	K12821|1|2e-09|62.4|vcn:VOLCADRAFT_104642|pre-mRNA-processing factor 40;K14007|2|1e-07|56.2|smo:SELMODRAFT_20328|protein transport protein SEC24;K15174|4|3e-07|54.7|smo:SELMODRAFT_441016|RNA polymerase II-associated factor 1	-	-	-	gi|116792407|gb|ABK26354.1|/2.87592e-87/unknown [Picea sitchensis]
novel_mir_768	0.01	1.4053	7.13473	Up	6.04619e-09	CL5279.Contig1_All	1.1678	0.8621	-0.437866	-	Up--	0.152028	-	GO:0005739//mitochondrion;GO:0009507//chloroplast	-	-	gi|57013942|ref|YP_173415.1|/5.4527e-33/hypothetical protein NitaMp073 [Nicotiana tabacum]
novel_mir_768	0.01	1.4053	7.13473	Up	6.04619e-09	CL5279.Contig2_All	0.5971	0.3761	-0.666856	-	Up--	0.149109	-	-	-	-	gi|357436159|ref|XP_003588355.1|/1.43653e-21/Mitochondrial protein, putative [Medicago truncatula]
novel_mir_768	0.01	1.4053	7.13473	Up	6.04619e-09	CL5279.Contig4_All	1.0706	0.6541	-0.710836	-	Up--	0.099592	-	-	-	-	gi|357436159|ref|XP_003588355.1|/8.43119e-22/Mitochondrial protein, putative [Medicago truncatula]
novel_mir_768	0.01	1.4053	7.13473	Up	6.04619e-09	Unigene3156_All	17.3556	21.9028	0.335714	-	Up--	8.70706e-09	K08150|1|2e-36|153|ath:AT1G30220|MFS transporter, SP family, solute carrier family 2 (myo-inositol transporter), member 13	GO:0005773//vacuole;GO:0016020//membrane	GO:0016491//oxidoreductase activity;GO:0022857//transmembrane transporter activity	GO:0044765	gi|255559173|ref|XP_002520608.1|/0/sugar transporter, putative [Ricinus communis]
novel_mir_768	0.01	1.4053	7.13473	Up	6.04619e-09	Unigene4474_All	0.4112	0.253	-0.700703	-	Up--	0.231266	-	GO:0005739//mitochondrion;GO:0009507//chloroplast	-	-	gi|358346026|ref|XP_003637074.1|/4.99154e-37/Cell wall-associated hydrolase, partial [Medicago truncatula]
novel_mir_768	0.01	1.4053	7.13473	Up	6.04619e-09	Unigene4479_All	1.1522	0.7146	-0.689183	-	Up--	0.0104624	-	GO:0005739//mitochondrion;GO:0009507//chloroplast	-	-	gi|357479879|ref|XP_003610225.1|/2.43957e-39/hypothetical protein MTR_4g129340 [Medicago truncatula]
novel_mir_768	0.01	1.4053	7.13473	Up	6.04619e-09	Unigene26827_All	1.3545	0.6948	-0.963091	-	Up--	0.000769348	-	GO:0005739//mitochondrion;GO:0009507//chloroplast	-	-	gi|358346026|ref|XP_003637074.1|/5.18355e-64/Cell wall-associated hydrolase, partial [Medicago truncatula]
novel_mir_772	0.01	2.1861	7.77222	Up	1.64983e-13	Unigene11514_All	3.6043	2.7593	-0.385417	-	Up--	0.160921	K01893|1|5e-100|362|pop:POPTR_1082004|asparaginyl-tRNA synthetase [EC:6.1.1.22]	GO:0005739//mitochondrion;GO:0009570//chloroplast stroma	GO:0004816//asparagine-tRNA ligase activity;GO:0003676//nucleic acid binding;GO:0005524//ATP binding	GO:0006421//asparaginyl-tRNA aminoacylation;GO:0048481//ovule development	gi|470104155|ref|XP_004288480.1|/4.94633e-101/PREDICTED: asparagine--tRNA ligase, chloroplastic/mitochondrial-like [Fragaria vesca subsp. vesca]
novel_mir_779	0.01	1.4053	7.13473	Up	6.04619e-09	CL1666.Contig1_All	0	3.2091	11.648	Up	Up-Up	3.65858e-08	-	-	-	-	-
novel_mir_779	0.01	1.4053	7.13473	Up	6.04619e-09	CL1666.Contig2_All	0.8054	0.4756	-0.759957	-	Up--	0.492346	-	-	-	-	-
novel_mir_78	48.3069	125.543	1.37787	Up	9.65921e-152	CL280.Contig3_All	3.5156	1.0928	-1.68574	Down	Up-Down	0.000158704	-	GO:0009536//plastid	-	-	gi|116791040|gb|ABK25835.1|/8.50759e-15/unknown [Picea sitchensis]
novel_mir_78	48.3069	125.543	1.37787	Up	9.65921e-152	CL280.Contig4_All	2.1553	1.5911	-0.437864	-	Up--	0.234494	-	GO:0009536//plastid	-	-	gi|116791040|gb|ABK25835.1|/6.5614e-15/unknown [Picea sitchensis]
novel_mir_78	48.3069	125.543	1.37787	Up	9.65921e-152	CL280.Contig5_All	1.1202	0.6383	-0.81145	-	Up--	0.137515	-	GO:0009535//chloroplast thylakoid membrane	-	-	gi|116791040|gb|ABK25835.1|/3.19557e-41/unknown [Picea sitchensis]
novel_mir_78	48.3069	125.543	1.37787	Up	9.65921e-152	CL810.Contig1_All	0.9102	0.7705	-0.240389	-	Up--	0.424506	K11971|1|0.0|686|vvi:100262589|E3 ubiquitin-protein ligase RNF14 [EC:6.3.2.19]	GO:0005634//nucleus	-	GO:0009610//response to symbiotic fungus;GO:0006499//N-terminal protein myristoylation;GO:0006487//protein N-linked glycosylation	gi|225427151|ref|XP_002277376.1|/0/PREDICTED: uncharacterized protein LOC100262589 [Vitis vinifera]
novel_mir_78	48.3069	125.543	1.37787	Up	9.65921e-152	CL810.Contig2_All	0.039	0	-5.2854	Down	Up-Down	0.244108	K11971|1|0.0|686|vvi:100262589|E3 ubiquitin-protein ligase RNF14 [EC:6.3.2.19]	GO:0005634//nucleus	-	GO:0009610//response to symbiotic fungus;GO:0006499//N-terminal protein myristoylation;GO:0006487//protein N-linked glycosylation	gi|225427151|ref|XP_002277376.1|/0/PREDICTED: uncharacterized protein LOC100262589 [Vitis vinifera]
novel_mir_78	48.3069	125.543	1.37787	Up	9.65921e-152	CL4083.Contig2_All	0	3.2183	11.6521	Up	Up-Up	4.94828e-12	-	-	-	-	gi|148907760|gb|ABR17006.1|/7.6012e-07/unknown [Picea sitchensis]
novel_mir_78	48.3069	125.543	1.37787	Up	9.65921e-152	Unigene9061_All	10.3742	4.8304	-1.10279	Down	Up-Down	2.6952e-34	K04728|1|1e-12|74.3|ath:AT3G48190|ataxia telangiectasia mutated family protein [EC:2.7.11.1]	-	-	-	gi|224068661|ref|XP_002326168.1|/7.52926e-61/predicted protein [Populus trichocarpa]
novel_mir_78	48.3069	125.543	1.37787	Up	9.65921e-152	Unigene17974_All	8.0884	23.5049	1.53904	Up	Up-Up	2.14222e-131	K12132|1|3e-144|511|pop:POPTR_1096507|serine/threonine-protein kinase WNK1 [EC:2.7.11.1];K08867|4|3e-140|498|smo:SELMODRAFT_130367|WNK lysine deficient protein kinase [EC:2.7.11.1]	GO:0016020//membrane;GO:0005634//nucleus	GO:0004674//protein serine/threonine kinase activity	GO:0006468//protein phosphorylation;GO:0007623//circadian rhythm	gi|225456878|ref|XP_002277287.1|/1.90999e-155/PREDICTED: probable serine/threonine-protein kinase WNK2 [Vitis vinifera]
novel_mir_789	0.01	1.4574	7.18725	Up	3.00063e-09	CL285.Contig2_All	0.5035	18.6244	5.20906	Up	Up-Up	2.49692e-115	-	-	-	-	-
novel_mir_789	0.01	1.4574	7.18725	Up	3.00063e-09	CL2165.Contig1_All	18.0302	6.0802	-1.56822	Down	Up-Down	3.42712e-45	-	-	-	-	-
novel_mir_789	0.01	1.4574	7.18725	Up	3.00063e-09	CL6177.Contig2_All	0.5995	1.2644	1.07662	Up	Up-Up	0.100783	-	-	-	-	-
novel_mir_797	0.01	4.6844	8.87172	Up	4.09731e-28	CL13.Contig2_All	4.9084	4.6618	-0.0743657	-	Up--	0.699878	-	-	-	-	-
novel_mir_797	0.01	4.6844	8.87172	Up	4.09731e-28	CL13.Contig6_All	2.3116	2.8213	0.287468	-	Up--	0.199756	-	-	-	-	gi|215767834|dbj|BAH00063.1|/1.94406e-07/unnamed protein product [Oryza sativa Japonica Group]
novel_mir_797	0.01	4.6844	8.87172	Up	4.09731e-28	CL13.Contig7_All	1.7976	2.1758	0.275474	-	Up--	0.223278	-	-	-	-	gi|147843077|emb|CAN83300.1|/3.26914e-10/hypothetical protein VITISV_044100 [Vitis vinifera]
novel_mir_8	0.6154	2.6545	2.10884	Up	3.37268e-07	CL5101.Contig3_All	5.517	5.5334	0.00428224	-	Up--	0.979338	-	-	-	-	-
novel_mir_8	0.6154	2.6545	2.10884	Up	3.37268e-07	Unigene6733_All	2.429	1.7778	-0.450269	-	Up--	0.203942	-	-	-	-	-
novel_mir_807	0.01	5.4131	9.08031	Up	2.25281e-32	Unigene5247_All	19.4449	14.8412	-0.389784	-	Up--	8.16302e-07	K00648|1|1e-146|518|ppp:PHYPADRAFT_114893|3-oxoacyl-[acyl-carrier-protein] synthase III [EC:2.3.1.180]	-	GO:0004315//3-oxoacyl-[acyl-carrier-protein] synthase activity	GO:0006633//fatty acid biosynthetic process	gi|148906212|gb|ABR16262.1|/3.02491e-159/unknown [Picea sitchensis]
novel_mir_81	12.1536	0.01	-10.2472	Down	2.63756e-71	CL3496.Contig1_All	1.6339	1.6656	0.0277223	-	Down--	0.919338	-	-	-	GO:0009644//response to high light intensity;GO:0042542//response to hydrogen peroxide	gi|462407385|gb|EMJ12719.1|/2.09976e-84/hypothetical protein PRUPE_ppa008049mg [Prunus persica]
novel_mir_81	12.1536	0.01	-10.2472	Down	2.63756e-71	Unigene7032_All	4.1735	5.3821	0.366911	-	Down--	0.00863076	-	GO:0005634//nucleus;GO:0009507//chloroplast	-	-	gi|255557845|ref|XP_002519952.1|/2.2046e-92/conserved hypothetical protein [Ricinus communis]
novel_mir_81	12.1536	0.01	-10.2472	Down	2.63756e-71	Unigene15748_All	2.3955	3.9855	0.734434	-	Down--	1.34695e-05	K13648|1|1e-141|502|gmx:100795264|alpha-1,4-galacturonosyltransferase [EC:2.4.1.43]	GO:0005768//endosome;GO:0005802//trans-Golgi network;GO:0005794//Golgi apparatus	GO:0016740//transferase activity	GO:0044249//cellular biosynthetic process;GO:0044238//primary metabolic process;GO:0044260;GO:0044699	gi|462402840|gb|EMJ08397.1|/4.32091e-147/hypothetical protein PRUPE_ppa002860mg [Prunus persica]
novel_mir_811	0.01	1.2492	6.96486	Up	4.94642e-08	CL598.Contig1_All	11.1349	6.3907	-0.801043	-	Up--	6.2039e-20	-	-	-	-	gi|225428965|ref|XP_002263972.1|/1.52598e-73/PREDICTED: uncharacterized protein LOC100242868 [Vitis vinifera]
novel_mir_812	0.01	1.1451	6.83933	Up	2.00831e-07	CL2.Contig2_All	10.1974	8.7825	-0.215498	-	Up--	0.0790476	K06892|1|1e-99|362|ath:AT3G19010|;K00475|4|2e-43|175|gmx:732548|naringenin 3-dioxygenase [EC:1.14.11.9]	GO:0005737//cytoplasm	GO:0016706//oxidoreductase activity, acting on paired donors, with incorporation or reduction of molecular oxygen, 2-oxoglutarate as one donor, and incorporation of one atom each of oxygen into both donors	GO:0019252//starch biosynthetic process;GO:0043085//positive regulation of catalytic activity;GO:0000023//maltose metabolic process	gi|116785413|gb|ABK23713.1|/7.88368e-114/unknown [Picea sitchensis]
novel_mir_812	0.01	1.1451	6.83933	Up	2.00831e-07	CL891.Contig1_All	26.0761	30.4972	0.225949	-	Up--	0.00123977	K15030|1|3e-153|540|vvi:100251424|translation initiation factor 3 subunit M	-	-	-	gi|148909448|gb|ABR17822.1|/0/unknown [Picea sitchensis]
novel_mir_812	0.01	1.1451	6.83933	Up	2.00831e-07	CL1400.Contig3_All	64.2529	2997.99	5.54409	Up	Up-Up	0	K00924|1|3e-08|58.9|ath:AT5G22850|[EC:2.7.1.-]	-	-	-	gi|356500210|ref|XP_003518926.1|/7.25915e-143/PREDICTED: basic 7S globulin-like [Glycine max]
novel_mir_812	0.01	1.1451	6.83933	Up	2.00831e-07	CL1411.Contig1_All	12.9447	13.989	0.111931	-	Up--	0.303216	K06892|1|9e-35|146|aly:ARALYDRAFT_479418|;K04124|3|1e-30|132|vvi:100265167|gibberellin 3-beta-dioxygenase [EC:1.14.11.15]	-	GO:0016491//oxidoreductase activity	-	gi|116788351|gb|ABK24846.1|/4.37187e-52/unknown [Picea sitchensis]
novel_mir_812	0.01	1.1451	6.83933	Up	2.00831e-07	CL3841.Contig3_All	114.346	116.022	0.0210025	-	Up--	0.541488	K02984|1|8e-131|465|gmx:100813273|small subunit ribosomal protein S3Ae	GO:0005730//nucleolus;GO:0022626//cytosolic ribosome;GO:0005886//plasma membrane;GO:0005618//cell wall;GO:0009507//chloroplast	GO:0003735//structural constituent of ribosome	GO:0006412//translation	gi|406870061|gb|AFS65104.1|/1.36002e-132/40S ribosomal protein S3a-like protein [Elaeis guineensis]
novel_mir_812	0.01	1.1451	6.83933	Up	2.00831e-07	CL3904.Contig1_All	0.9772	0.185	-2.40113	Down	Up-Down	9.46092e-05	K12897|1|3e-25|114|osa:4345455|transformer-2 protein	GO:0044424//intracellular part	-	-	gi|224106315|ref|XP_002314126.1|/7.9431e-25/predicted protein [Populus trichocarpa]
novel_mir_812	0.01	1.1451	6.83933	Up	2.00831e-07	CL3904.Contig2_All	1.1081	0.7498	-0.56351	-	Up--	0.158869	K12897|1|3e-25|114|osa:4345455|transformer-2 protein	GO:0044424//intracellular part	-	-	gi|460391142|ref|XP_004241182.1|/2.75843e-26/PREDICTED: uncharacterized protein LOC101261529 [Solanum lycopersicum]
novel_mir_812	0.01	1.1451	6.83933	Up	2.00831e-07	CL5798.Contig1_All	91.3101	2.6146	-5.12611	Down	Up-Down	4.76514e-283	-	-	-	-	-
novel_mir_812	0.01	1.1451	6.83933	Up	2.00831e-07	Unigene8955_All	7.7069	3.8613	-0.997064	-	Up--	8.09108e-10	-	-	-	-	gi|334184396|ref|NP_179949.2|/8.57278e-20/uncharacterized protein [Arabidopsis thaliana]
novel_mir_812	0.01	1.1451	6.83933	Up	2.00831e-07	Unigene15863_All	7.2163	3.2898	-1.13326	Down	Up-Down	2.84324e-10	K12399|1|4e-07|54.7|pop:POPTR_719511|AP-3 complex subunit sigma	GO:0030663//COPI-coated vesicle membrane;GO:0005886//plasma membrane	-	GO:0016192//vesicle-mediated transport;GO:0015031//protein transport	gi|148907815|gb|ABR17033.1|/6.31653e-75/unknown [Picea sitchensis]
novel_mir_819	0.01	3.7996	8.5697	Up	6.09651e-23	CL443.Contig3_All	8.7239	1.8341	-2.2499	Down	Up-Down	3.14692e-14	-	-	-	-	-
novel_mir_819	0.01	3.7996	8.5697	Up	6.09651e-23	Unigene5092_All	6.6095	0.8532	-2.95359	Down	Up-Down	5.29984e-22	-	-	-	-	-
novel_mir_819	0.01	3.7996	8.5697	Up	6.09651e-23	Unigene5177_All	10.6706	2.9332	-1.86309	Down	Up-Down	3.04146e-12	-	-	-	-	-
novel_mir_819	0.01	3.7996	8.5697	Up	6.09651e-23	Unigene20410_All	35.5975	3.3459	-3.41131	Down	Up-Down	4.82718e-181	K02261|1|3e-58|224|ath:ArthMp015|cytochrome c oxidase subunit 2	GO:0005743//mitochondrial inner membrane;GO:0070469//respiratory chain;GO:0016021//integral to membrane	GO:0005507//copper ion binding;GO:0004129//cytochrome-c oxidase activity	GO:0022900//electron transport chain	gi|323435040|ref|YP_004222255.1|/4.68746e-62/hypothetical protein BevumaM_p016 [Beta vulgaris subsp. maritima]
novel_mir_819	0.01	3.7996	8.5697	Up	6.09651e-23	Unigene20575_All	121.621	6.7131	-4.17926	Down	Up-Down	0	-	-	-	-	-
novel_mir_825	0.01	4.7365	8.88768	Up	2.03343e-28	CL1111.Contig1_All	2.3728	2.6691	0.169763	-	Up--	0.698256	-	-	-	-	-
novel_mir_825	0.01	4.7365	8.88768	Up	2.03343e-28	CL2108.Contig22_All	1.4916	1.0487	-0.508259	-	Up--	0.56131	K15271|1|2e-11|65.1|rcu:RCOM_1095670|ATP-dependent DNA helicase HFM1/MER3 [EC:3.6.4.12];K03798|5|4e-06|47.8|rcu:RCOM_0340700|cell division protease FtsH [EC:3.4.24.-]	GO:0005739//mitochondrion	-	-	gi|148906747|gb|ABR16520.1|/4.57196e-19/unknown [Picea sitchensis]
novel_mir_825	0.01	4.7365	8.88768	Up	2.03343e-28	CL3540.Contig1_All	0.4796	0.1011	-2.24605	Down	Up-Down	0.00682978	K15078|1|3e-109|394|vvi:100250139|structure-specific endonuclease subunit SLX1 [EC:3.6.1.-];K15271|4|1e-98|358|rcu:RCOM_1095670|ATP-dependent DNA helicase HFM1/MER3 [EC:3.6.4.12]	-	-	-	gi|148909481|gb|ABR17838.1|/7.53726e-157/unknown [Picea sitchensis]
novel_mir_825	0.01	4.7365	8.88768	Up	2.03343e-28	CL3685.Contig1_All	3.1545	1.8873	-0.741088	-	Up--	0.0228532	K15078|1|5e-63|209|vvi:100250139|structure-specific endonuclease subunit SLX1 [EC:3.6.1.-];K15271|4|3e-53|206|rcu:RCOM_1095670|ATP-dependent DNA helicase HFM1/MER3 [EC:3.6.4.12]	-	-	-	gi|116792842|gb|ABK26521.1|/1.2805e-90/unknown [Picea sitchensis]
novel_mir_825	0.01	4.7365	8.88768	Up	2.03343e-28	CL4870.Contig3_All	0	0	0	-	Up--	-	-	-	-	-
novel_mir_825	0.01	4.7365	8.88768	Up	2.03343e-28	CL5577.Contig3_All	1.7256	2.0073	0.218158	-	Up--	0.719718	K15271|1|5e-22|100|rcu:RCOM_1095670|ATP-dependent DNA helicase HFM1/MER3 [EC:3.6.4.12]	-	-	-	gi|294463969|gb|ADE77505.1|/4.9166e-29/unknown [Picea sitchensis]
novel_mir_825	0.01	4.7365	8.88768	Up	2.03343e-28	CL5588.Contig1_All	0.7787	2.2995	1.56218	Up	Up-Up	0.0529004	-	-	-	-	-
novel_mir_825	0.01	4.7365	8.88768	Up	2.03343e-28	CL6231.Contig1_All	0.7659	1.759	1.19953	Up	Up-Up	0.236932	K15271|1|2e-09|58.5|rcu:RCOM_1095670|ATP-dependent DNA helicase HFM1/MER3 [EC:3.6.4.12];K15078|5|1e-08|56.2|vvi:100250139|structure-specific endonuclease subunit SLX1 [EC:3.6.1.-]	-	-	-	gi|470138326|ref|XP_004304908.1|/1.1716e-14/PREDICTED: pentatricopeptide repeat-containing protein At1g08070-like [Fragaria vesca subsp. vesca]
novel_mir_825	0.01	4.7365	8.88768	Up	2.03343e-28	Unigene1790_All	0.615	0.2018	-1.60766	Down	Up-Down	0.36518	-	-	-	-	-
novel_mir_825	0.01	4.7365	8.88768	Up	2.03343e-28	Unigene1976_All	3.5546	1.8058	-0.977049	-	Up--	0.0254788	K15271|1|4e-31|131|rcu:RCOM_1095670|ATP-dependent DNA helicase HFM1/MER3 [EC:3.6.4.12]	-	-	GO:0031425//chloroplast RNA processing	gi|302804045|ref|XP_002983775.1|/2.0137e-37/hypothetical protein SELMODRAFT_118751 [Selaginella moellendorffii]
novel_mir_825	0.01	4.7365	8.88768	Up	2.03343e-28	Unigene2243_All	4.0886	3.4787	-0.233059	-	Up--	0.399416	K15271|1|1e-15|68.6|rcu:RCOM_1095670|ATP-dependent DNA helicase HFM1/MER3 [EC:3.6.4.12]	-	-	-	gi|148909481|gb|ABR17838.1|/9.00153e-22/unknown [Picea sitchensis]
novel_mir_825	0.01	4.7365	8.88768	Up	2.03343e-28	Unigene2268_All	1.836	2.2	0.260937	-	Up--	0.525144	K15271|1|7e-41|165|rcu:RCOM_1095670|ATP-dependent DNA helicase HFM1/MER3 [EC:3.6.4.12]	GO:0005739//mitochondrion	-	GO:0080156//mitochondrial mRNA modification;GO:0010182//sugar mediated signaling pathway	gi|255553249|ref|XP_002517667.1|/8.79363e-55/pentatricopeptide repeat-containing protein, putative [Ricinus communis]
novel_mir_825	0.01	4.7365	8.88768	Up	2.03343e-28	Unigene2274_All	1.8587	1.3991	-0.409795	-	Up--	0.277322	K15271|1|1e-63|241|rcu:RCOM_1095670|ATP-dependent DNA helicase HFM1/MER3 [EC:3.6.4.12];K15078|5|4e-61|233|vvi:100250139|structure-specific endonuclease subunit SLX1 [EC:3.6.1.-]	GO:0005739//mitochondrion	-	-	gi|148906747|gb|ABR16520.1|/2.45605e-98/unknown [Picea sitchensis]
novel_mir_825	0.01	4.7365	8.88768	Up	2.03343e-28	Unigene2279_All	0.2483	0.2444	-0.02284	-	Up--	0.978566	K15271|1|3e-85|313|rcu:RCOM_1095670|ATP-dependent DNA helicase HFM1/MER3 [EC:3.6.4.12];K15078|5|2e-80|297|vvi:100250139|structure-specific endonuclease subunit SLX1 [EC:3.6.1.-]	-	-	-	gi|294463969|gb|ADE77505.1|/4.2061e-110/unknown [Picea sitchensis]
novel_mir_825	0.01	4.7365	8.88768	Up	2.03343e-28	Unigene3023_All	2.9031	1.6328	-0.830246	-	Up--	0.196482	K15271|1|2e-12|68.6|rcu:RCOM_1095670|ATP-dependent DNA helicase HFM1/MER3 [EC:3.6.4.12];K03798|5|8e-10|60.1|rcu:RCOM_0340700|cell division protease FtsH [EC:3.4.24.-]	GO:0009507//chloroplast	-	-	gi|148906747|gb|ABR16520.1|/7.7243e-19/unknown [Picea sitchensis]
novel_mir_825	0.01	4.7365	8.88768	Up	2.03343e-28	Unigene4351_All	2.4703	2.2104	-0.160379	-	Up--	0.802634	-	-	-	-	-
novel_mir_825	0.01	4.7365	8.88768	Up	2.03343e-28	Unigene4411_All	1.0212	1.7231	0.754741	-	Up--	0.2787	K15271|1|4e-27|117|rcu:RCOM_1095670|ATP-dependent DNA helicase HFM1/MER3 [EC:3.6.4.12];K03798|5|1e-14|75.9|rcu:RCOM_0340700|cell division protease FtsH [EC:3.4.24.-]	GO:0009536//plastid	-	-	gi|125554337|gb|EAY99942.1|/9.29644e-28/hypothetical protein OsI_21945 [Oryza sativa Indica Group]
novel_mir_825	0.01	4.7365	8.88768	Up	2.03343e-28	Unigene10437_All	2.399	1.7946	-0.418771	-	Up--	0.343442	K15271|1|2e-32|136|rcu:RCOM_1095670|ATP-dependent DNA helicase HFM1/MER3 [EC:3.6.4.12];K03798|5|3e-30|129|rcu:RCOM_0340700|cell division protease FtsH [EC:3.4.24.-]	-	-	GO:0008152//metabolic process	gi|225432688|ref|XP_002282622.1|/2.02452e-47/PREDICTED: pentatricopeptide repeat-containing protein At4g14850-like [Vitis vinifera]
novel_mir_825	0.01	4.7365	8.88768	Up	2.03343e-28	Unigene11184_All	14.735	6.4973	-1.18133	Down	Up-Down	8.78802e-25	K02941|1|2e-55|188|vvi:100250067|large subunit ribosomal protein LP0	GO:0043229//intracellular organelle;GO:0044444//cytoplasmic part	GO:0005488//binding	GO:0050896//response to stimulus	gi|225448367|ref|XP_002268645.1|/2.4396e-54/PREDICTED: 60S acidic ribosomal protein P0 [Vitis vinifera]
novel_mir_825	0.01	4.7365	8.88768	Up	2.03343e-28	Unigene11940_All	4.6444	1.6793	-1.46763	Down	Up-Down	0.000100559	K15271|1|6e-33|138|rcu:RCOM_1095670|ATP-dependent DNA helicase HFM1/MER3 [EC:3.6.4.12];K15078|5|6e-29|125|vvi:100250139|structure-specific endonuclease subunit SLX1 [EC:3.6.1.-]	-	-	-	gi|148906747|gb|ABR16520.1|/1.97647e-50/unknown [Picea sitchensis]
novel_mir_825	0.01	4.7365	8.88768	Up	2.03343e-28	Unigene13059_All	2.7377	0.6218	-2.13844	Down	Up-Down	0.0116201	-	-	-	-	-
novel_mir_825	0.01	4.7365	8.88768	Up	2.03343e-28	Unigene13910_All	7.9739	2.2866	-1.80208	Down	Up-Down	2.93182e-13	-	-	-	-	gi|148906747|gb|ABR16520.1|/1.22529e-07/unknown [Picea sitchensis]
novel_mir_825	0.01	4.7365	8.88768	Up	2.03343e-28	Unigene14600_All	1.6339	2.2113	0.436575	-	Up--	0.362364	K15078|1|3e-34|142|vvi:100250139|structure-specific endonuclease subunit SLX1 [EC:3.6.1.-];K03798|3|5e-32|135|rcu:RCOM_0340700|cell division protease FtsH [EC:3.4.24.-]	-	-	-	gi|294462449|gb|ADE76772.1|/1.92172e-54/unknown [Picea sitchensis]
novel_mir_825	0.01	4.7365	8.88768	Up	2.03343e-28	Unigene18473_All	1.7401	1.2297	-0.500864	-	Up--	0.161332	K15271|1|4e-66|250|rcu:RCOM_1095670|ATP-dependent DNA helicase HFM1/MER3 [EC:3.6.4.12]	-	-	-	gi|148909481|gb|ABR17838.1|/2.52612e-90/unknown [Picea sitchensis]
novel_mir_825	0.01	4.7365	8.88768	Up	2.03343e-28	Unigene21629_All	1.8409	1.6912	-0.122364	-	Up--	0.821362	K15271|1|3e-20|95.1|rcu:RCOM_1095670|ATP-dependent DNA helicase HFM1/MER3 [EC:3.6.4.12]	GO:0009536//plastid	-	-	gi|148906747|gb|ABR16520.1|/9.72168e-38/unknown [Picea sitchensis]
novel_mir_825	0.01	4.7365	8.88768	Up	2.03343e-28	Unigene21909_All	0	2.1793	11.0896	Up	Up-Up	0.00211342	-	-	-	-	-
novel_mir_825	0.01	4.7365	8.88768	Up	2.03343e-28	Unigene23248_All	1.376	0.2257	-2.608	Down	Up-Down	0.066916	K15078|1|3e-16|81.6|vvi:100250139|structure-specific endonuclease subunit SLX1 [EC:3.6.1.-];K15271|3|2e-13|72.4|rcu:RCOM_1095670|ATP-dependent DNA helicase HFM1/MER3 [EC:3.6.4.12]	GO:0009507//chloroplast	-	GO:0010087//phloem or xylem histogenesis;GO:0010588//cotyledon vascular tissue pattern formation;GO:0010305//leaf vascular tissue pattern formation;GO:0048366//leaf development	gi|54695180|dbj|BAD67155.1|/1.39955e-23/PpPPR_98 [Physcomitrella patens]
novel_mir_825	0.01	4.7365	8.88768	Up	2.03343e-28	Unigene24334_All	1.8269	0.4495	-2.023	Down	Up-Down	0.0616918	-	-	-	-	-
novel_mir_825	0.01	4.7365	8.88768	Up	2.03343e-28	Unigene24883_All	0.9495	2.3365	1.29911	Up	Up-Up	0.1259	K15271|1|6e-13|70.5|rcu:RCOM_1095670|ATP-dependent DNA helicase HFM1/MER3 [EC:3.6.4.12];K15078|4|3e-10|61.6|vvi:100250139|structure-specific endonuclease subunit SLX1 [EC:3.6.1.-]	-	-	-	gi|224067848|ref|XP_002302563.1|/3.03872e-18/predicted protein [Populus trichocarpa]
novel_mir_825	0.01	4.7365	8.88768	Up	2.03343e-28	Unigene27713_All	3.1075	0.7647	-2.02279	Down	Up-Down	0.019573	K15271|1|4e-08|54.3|rcu:RCOM_1095670|ATP-dependent DNA helicase HFM1/MER3 [EC:3.6.4.12];K15078|3|1e-06|49.7|vvi:100250139|structure-specific endonuclease subunit SLX1 [EC:3.6.1.-]	GO:0005739//mitochondrion	-	-	gi|255564603|ref|XP_002523296.1|/1.34456e-10/pentatricopeptide repeat-containing protein, putative [Ricinus communis]
novel_mir_825	0.01	4.7365	8.88768	Up	2.03343e-28	Unigene27833_All	1.8935	1.0872	-0.800438	-	Up--	0.248256	K15271|1|2e-18|89.0|rcu:RCOM_1095670|ATP-dependent DNA helicase HFM1/MER3 [EC:3.6.4.12];K15078|5|2e-14|75.1|vvi:100250139|structure-specific endonuclease subunit SLX1 [EC:3.6.1.-]	GO:0009507//chloroplast;GO:0005739//mitochondrion	GO:0004519//endonuclease activity	GO:0016556//mRNA modification	gi|449475532|ref|XP_004154482.1|/2.79181e-24/PREDICTED: pentatricopeptide repeat-containing protein At5g48910-like [Cucumis sativus]
novel_mir_839	0.01	2.0299	7.66526	Up	1.34973e-12	CL37.Contig1_All	6.0821	4.8586	-0.324029	-	Up--	0.212258	K15271|1|3e-15|79.7|rcu:RCOM_1095670|ATP-dependent DNA helicase HFM1/MER3 [EC:3.6.4.12];K15078|3|2e-14|73.9|vvi:100250139|structure-specific endonuclease subunit SLX1 [EC:3.6.1.-]	-	-	-	gi|148909481|gb|ABR17838.1|/6.09109e-25/unknown [Picea sitchensis]
novel_mir_839	0.01	2.0299	7.66526	Up	1.34973e-12	CL5537.Contig2_All	0.8457	0	-9.724	Down	Up-Down	0.0600644	K15271|1|8e-12|66.6|rcu:RCOM_1095670|ATP-dependent DNA helicase HFM1/MER3 [EC:3.6.4.12];K15078|5|2e-11|65.1|vvi:100250139|structure-specific endonuclease subunit SLX1 [EC:3.6.1.-]	GO:0005739//mitochondrion	-	-	gi|148909481|gb|ABR17838.1|/5.38354e-20/unknown [Picea sitchensis]
novel_mir_839	0.01	2.0299	7.66526	Up	1.34973e-12	CL5577.Contig3_All	1.7256	2.0073	0.218158	-	Up--	0.719718	K15271|1|5e-22|100|rcu:RCOM_1095670|ATP-dependent DNA helicase HFM1/MER3 [EC:3.6.4.12]	-	-	-	gi|294463969|gb|ADE77505.1|/4.9166e-29/unknown [Picea sitchensis]
novel_mir_839	0.01	2.0299	7.66526	Up	1.34973e-12	CL6197.Contig1_All	2.968	8.4203	1.50438	Up	Up-Up	8.79536e-05	K15271|1|2e-18|88.6|rcu:RCOM_1095670|ATP-dependent DNA helicase HFM1/MER3 [EC:3.6.4.12];K15078|4|1e-16|82.8|vvi:100250139|structure-specific endonuclease subunit SLX1 [EC:3.6.1.-]	-	-	-	gi|383167277|gb|AFG66680.1|/2.53961e-25/Pinus taeda anonymous locus 0_14992_02 genomic sequence
novel_mir_839	0.01	2.0299	7.66526	Up	1.34973e-12	CL6197.Contig2_All	0	3.892	11.9263	Up	Up-Up	1.74483e-05	-	-	-	-	gi|255551084|ref|XP_002516590.1|/5.79253e-06/pentatricopeptide repeat-containing protein, putative [Ricinus communis]
novel_mir_839	0.01	2.0299	7.66526	Up	1.34973e-12	Unigene2266_All	0.7378	1.193	0.693292	-	Up--	0.0436122	K15271|1|7e-50|197|rcu:RCOM_1095670|ATP-dependent DNA helicase HFM1/MER3 [EC:3.6.4.12];K15078|5|6e-49|194|vvi:100250139|structure-specific endonuclease subunit SLX1 [EC:3.6.1.-]	-	GO:0008483//transaminase activity	-	gi|116789631|gb|ABK25321.1|/0/unknown [Picea sitchensis]
novel_mir_839	0.01	2.0299	7.66526	Up	1.34973e-12	Unigene2279_All	0.2483	0.2444	-0.02284	-	Up--	0.978566	K15271|1|3e-85|313|rcu:RCOM_1095670|ATP-dependent DNA helicase HFM1/MER3 [EC:3.6.4.12];K15078|5|2e-80|297|vvi:100250139|structure-specific endonuclease subunit SLX1 [EC:3.6.1.-]	-	-	-	gi|294463969|gb|ADE77505.1|/4.2061e-110/unknown [Picea sitchensis]
novel_mir_839	0.01	2.0299	7.66526	Up	1.34973e-12	Unigene8276_All	1.2125	1.1935	-0.0227862	-	Up--	0.969376	-	-	-	-	gi|449523219|ref|XP_004168621.1|/8.29866e-08/PREDICTED: pentatricopeptide repeat-containing protein At4g33170-like [Cucumis sativus]
novel_mir_839	0.01	2.0299	7.66526	Up	1.34973e-12	Unigene11087_All	0.6418	2.5267	1.97706	Up	Up-Up	0.023094	K15078|1|3e-08|42.0|vvi:100250139|structure-specific endonuclease subunit SLX1 [EC:3.6.1.-];K15271|3|9e-07|44.3|rcu:RCOM_1095670|ATP-dependent DNA helicase HFM1/MER3 [EC:3.6.4.12];K03798|5|7e-06|40.8|rcu:RCOM_0340700|cell division protease FtsH [EC:3.4.24.-]	-	-	-	gi|359476084|ref|XP_002282081.2|/1.49082e-13/PREDICTED: pentatricopeptide repeat-containing protein At2g20540-like [Vitis vinifera]
novel_mir_839	0.01	2.0299	7.66526	Up	1.34973e-12	Unigene15963_All	2.5746	4.297	0.738981	-	Up--	0.00530328	-	-	-	-	-
novel_mir_839	0.01	2.0299	7.66526	Up	1.34973e-12	Unigene24895_All	0	2.2509	11.1363	Up	Up-Up	0.000270502	K15078|1|3e-06|48.1|vvi:100250139|structure-specific endonuclease subunit SLX1 [EC:3.6.1.-]	GO:0009507//chloroplast;GO:0005739//mitochondrion	-	GO:0009658//chloroplast organization;GO:0040007//growth;GO:0009416//response to light stimulus;GO:0009451//RNA modification	gi|328774753|gb|AEB39776.1|/5.6294e-09/pentatricopeptide repeat protein 78 [Funaria hygrometrica]
novel_mir_839	0.01	2.0299	7.66526	Up	1.34973e-12	Unigene24896_All	0.7959	2.7419	1.78452	Up	Up-Up	0.0210382	K15078|1|3e-06|48.1|vvi:100250139|structure-specific endonuclease subunit SLX1 [EC:3.6.1.-]	GO:0009507//chloroplast;GO:0005739//mitochondrion	-	GO:0009658//chloroplast organization;GO:0040007//growth;GO:0009416//response to light stimulus;GO:0009451//RNA modification	gi|328774753|gb|AEB39776.1|/5.70299e-09/pentatricopeptide repeat protein 78 [Funaria hygrometrica]
novel_mir_840	0.01	4.9967	8.96483	Up	6.12183e-30	Unigene18075_All	7.4697	17.4454	1.22372	Up	Up-Up	1.46382e-42	K06276|1|0.0|649|gmx:100788780|3-phosphoinositide dependent protein kinase-1 [EC:2.7.11.1]	GO:0005886//plasma membrane	GO:0035091//phosphatidylinositol binding;GO:0005524//ATP binding;GO:0004713//protein tyrosine kinase activity;GO:0004676//3-phosphoinositide-dependent protein kinase activity	GO:0045860//positive regulation of protein kinase activity	gi|356535531|ref|XP_003536298.1|/0/PREDICTED: 3-phosphoinositide-dependent protein kinase 2-like [Glycine max]
novel_mir_842	0.01	4.1119	8.68366	Up	9.10886e-25	CL443.Contig1_All	3.1466	0.0885	-5.15197	Down	Up-Down	4.18458e-10	-	-	-	-	-
novel_mir_842	0.01	4.1119	8.68366	Up	9.10886e-25	CL1264.Contig1_All	0.7184	0	-9.48864	Down	Up-Down	0.00180386	-	-	-	-	gi|302756423|ref|XP_002961635.1|/8.53214e-08/hypothetical protein SELMODRAFT_77222 [Selaginella moellendorffii]
novel_mir_842	0.01	4.1119	8.68366	Up	9.10886e-25	CL1264.Contig3_All	33.1985	8.7871	-1.91766	Down	Up-Down	1.61206e-25	-	-	-	-	-
novel_mir_842	0.01	4.1119	8.68366	Up	9.10886e-25	CL1481.Contig5_All	2.1279	0.7509	-1.50274	Down	Up-Down	3.79946e-05	-	-	-	-	-
novel_mir_842	0.01	4.1119	8.68366	Up	9.10886e-25	CL2226.Contig1_All	0.7198	2.9014	2.01108	Up	Up-Up	1.6725e-10	-	-	-	-	-
novel_mir_842	0.01	4.1119	8.68366	Up	9.10886e-25	CL3661.Contig2_All	0.246	0	-7.94251	Down	Up-Down	0.244108	-	-	-	-	-
novel_mir_842	0.01	4.1119	8.68366	Up	9.10886e-25	CL5585.Contig2_All	4.5866	0.1003	-5.51503	Down	Up-Down	4.76782e-13	-	-	-	-	-
novel_mir_842	0.01	4.1119	8.68366	Up	9.10886e-25	Unigene4473_All	3.7699	0.981	-1.9422	Down	Up-Down	2.24894e-10	-	-	-	-	-
novel_mir_842	0.01	4.1119	8.68366	Up	9.10886e-25	Unigene4501_All	0.2799	0.3674	0.39244	-	Up--	0.743952	-	-	-	-	-
novel_mir_842	0.01	4.1119	8.68366	Up	9.10886e-25	Unigene7881_All	23.4009	9.1542	-1.35406	Down	Up-Down	2.37022e-25	-	-	-	-	gi|470135386|ref|XP_004303498.1|/6.30469e-18/PREDICTED: putative syntaxin-24-like [Fragaria vesca subsp. vesca]
novel_mir_842	0.01	4.1119	8.68366	Up	9.10886e-25	Unigene9044_All	1.008	0.5953	-0.759807	-	Up--	0.00855216	K04424|1|5e-133|474|aly:ARALYDRAFT_909157|sterile alpha motif and leucine zipper containing kinase AZK [EC:2.7.11.25];K14510|5|1e-122|439|ppp:PHYPADRAFT_30352|serine/threonine-protein kinase CTR1 [EC:2.7.11.1]	-	GO:0004672//protein kinase activity	GO:0009651//response to salt stress	gi|462406143|gb|EMJ11607.1|/0/hypothetical protein PRUPE_ppa000689mg [Prunus persica]
novel_mir_842	0.01	4.1119	8.68366	Up	9.10886e-25	Unigene10538_All	2.2696	0	-11.1482	Down	Up-Down	0.000109212	-	-	-	-	-
novel_mir_842	0.01	4.1119	8.68366	Up	9.10886e-25	Unigene14647_All	10.537	2.8286	-1.8973	Down	Up-Down	1.00394e-05	-	-	-	-	-
novel_mir_842	0.01	4.1119	8.68366	Up	9.10886e-25	Unigene19680_All	12.2886	1.5441	-2.99248	Down	Up-Down	2.32636e-09	-	-	-	-	-
novel_mir_842	0.01	4.1119	8.68366	Up	9.10886e-25	Unigene27058_All	0.2615	1.5441	2.56188	Up	Up-Up	0.0738462	-	-	-	-	-
novel_mir_843	0.01	2.082	7.70183	Up	6.6985e-13	Unigene8754_All	2.0359	0	-10.9915	Down	Up-Down	0.000220168	-	-	-	-	-
novel_mir_843	0.01	2.082	7.70183	Up	6.6985e-13	Unigene27872_All	0.2027	0	-7.6632	Down	Up-Down	0.492112	-	-	-	-	-
novel_mir_845	0.01	1.1451	6.83933	Up	2.00831e-07	CL450.Contig2_All	5.3192	11.2361	1.07886	Up	Up-Up	3.88958e-45	-	-	-	-	-
novel_mir_85	4.923	0.01	-8.94339	Down	2.58841e-29	Unigene896_All	3.3339	5.4459	0.70796	-	Down--	0.00724274	K01517|1|2e-80|296|vvi:100265684|manganese-dependent ADP-ribose/CDP-alcohol diphosphatase [EC:3.6.1.13 3.6.1.16 3.6.1.53]	-	GO:0016787//hydrolase activity	-	gi|359491082|ref|XP_003634217.1|/2.83885e-79/PREDICTED: manganese-dependent ADP-ribose/CDP-alcohol diphosphatase-like [Vitis vinifera]
novel_mir_857	0.01	1.041	6.70183	Up	8.15397e-07	CL673.Contig5_All	0.4806	0.1182	-2.02361	Down	Up-Down	0.0616918	-	-	-	-	-
novel_mir_857	0.01	1.041	6.70183	Up	8.15397e-07	Unigene4475_All	1.8441	0.2111	-3.12692	Down	Up-Down	5.55974e-09	K03881|1|4e-07|54.3|ath:ArthMp051|NADH-ubiquinone oxidoreductase chain 4 [EC:1.6.5.3]	-	-	-	gi|57013943|ref|YP_173416.1|/1.40451e-06/NADH dehydrogenase subunit 4 [Nicotiana tabacum]
novel_mir_857	0.01	1.041	6.70183	Up	8.15397e-07	Unigene4482_All	0.736	0.0557	-3.72396	Down	Up-Down	0.000879754	-	-	-	-	-
novel_mir_857	0.01	1.041	6.70183	Up	8.15397e-07	Unigene6962_All	3.761	1.657	-1.18254	Down	Up-Down	1.28188e-06	K14325|1|1e-05|50.1|ath:AT1G16610|RNA-binding protein with serine-rich domain 1	-	-	GO:0044260;GO:0090304	gi|68139450|gb|AAY86056.1|/1.94318e-45/maturase [Podocarpus macrophyllus]
novel_mir_870	0.01	2.2381	7.80613	Up	8.18783e-14	Unigene8723_All	3.4363	0.8456	-2.02281	Down	Up-Down	0.00646454	-	-	-	-	-
novel_mir_878	0.01	2.134	7.73742	Up	3.32436e-13	Unigene18024_All	0.9367	4.2515	2.18231	Up	Up-Up	3.80988e-11	K15168|1|1e-14|79.0|gmx:100801664|mediator of RNA polymerase II transcription subunit 25	-	-	-	gi|428165680|gb|EKX34669.1|/5.83372e-21/hypothetical protein GUITHDRAFT_119103, partial [Guillardia theta CCMP2712]
novel_mir_881	0.01	1.9779	7.62783	Up	2.71967e-12	Unigene6523_All	1.5318	2.2615	0.562052	-	Up--	0.474078	-	-	-	-	-
novel_mir_883	0.01	1.7697	7.46736	Up	4.48327e-11	Unigene4780_All	15.0326	11.593	-0.374841	-	Up--	3.34104e-10	K15168|1|1e-11|71.6|ppp:PHYPADRAFT_170131|mediator of RNA polymerase II transcription subunit 25;K03126|4|3e-11|70.5|mtr:MTR_8g020480|transcription initiation factor TFIID subunit 12;K14486|5|1e-10|68.2|ath:AT5G20730|auxin response factor	-	-	-	gi|255576609|ref|XP_002529195.1|/0/DNA binding protein, putative [Ricinus communis]
novel_mir_883	0.01	1.7697	7.46736	Up	4.48327e-11	Unigene16217_All	11.326	2.495	-2.18253	Down	Up-Down	1.54057e-51	K13289|1|3e-117|421|vvi:100247312|cathepsin A (carboxypeptidase C) [EC:3.4.16.5]	-	GO:0004180//carboxypeptidase activity	-	gi|116791559|gb|ABK26025.1|/3.15224e-150/unknown [Picea sitchensis]
novel_mir_887	0.01	1.6656	7.3799	Up	1.82026e-10	CL920.Contig3_All	1.2264	0.105	-3.54597	Down	Up-Down	1.7139e-10	K12619|1|2e-22|105|osa:4349826|5'-3' exoribonuclease 2 [EC:3.1.13.-]	-	-	-	gi|130582|sp|P10978.1|POLX_TOBAC/6.90709e-28/RecName: Full=Retrovirus-related Pol polyprotein from transposon TNT 1-94; Includes: RecName: Full=Protease; Includes: RecName: Full=Reverse transcriptase; Includes: RecName: Full=Endonuclease
novel_mir_887	0.01	1.6656	7.3799	Up	1.82026e-10	CL920.Contig4_All	1.0894	0	-10.0893	Down	Up-Down	5.92122e-16	-	-	-	-	-
novel_mir_887	0.01	1.6656	7.3799	Up	1.82026e-10	CL2363.Contig1_All	2.7061	0.7892	-1.77775	Down	Up-Down	0.00101202	-	-	-	-	-
novel_mir_887	0.01	1.6656	7.3799	Up	1.82026e-10	CL5348.Contig1_All	3.3978	0	-11.7304	Down	Up-Down	2.95822e-09	-	-	-	-	-
novel_mir_887	0.01	1.6656	7.3799	Up	1.82026e-10	CL5348.Contig2_All	0	0	0	-	Up--	-	-	-	-	-
novel_mir_894	0.01	23.6303	11.2064	Up	7.21729e-139	CL6108.Contig1_All	0.6502	0.6701	0.0434929	-	Up--	0.824718	-	-	-	-	gi|359489621|ref|XP_002274479.2|/0/PREDICTED: uncharacterized protein LOC100263628 [Vitis vinifera]
novel_mir_894	0.01	23.6303	11.2064	Up	7.21729e-139	CL6108.Contig2_All	0.7849	0.714	-0.136585	-	Up--	0.451652	-	-	-	-	gi|359489621|ref|XP_002274479.2|/0/PREDICTED: uncharacterized protein LOC100263628 [Vitis vinifera]
novel_mir_894	0.01	23.6303	11.2064	Up	7.21729e-139	Unigene4657_All	1.0475	3.7118	1.82517	Up	Up-Up	2.2757e-06	-	-	-	-	gi|116792235|gb|ABK26284.1|/2.70124e-08/unknown [Picea sitchensis]
novel_mir_900	0.01	1.093	6.77215	Up	4.04668e-07	CL2392.Contig1_All	6.6548	1.8195	-1.87085	Down	Up-Down	4.16006e-33	K11982|1|7e-35|147|mtr:MTR_6g079660|E3 ubiquitin-protein ligase RNF115/126 [EC:6.3.2.19]	-	GO:0008270//zinc ion binding	-	gi|302769950|ref|XP_002968394.1|/7.30246e-81/hypothetical protein SELMODRAFT_451322 [Selaginella moellendorffii]
novel_mir_900	0.01	1.093	6.77215	Up	4.04668e-07	CL2392.Contig2_All	0.416	6.8586	4.04326	Up	Up-Up	4.46592e-74	K11982|1|6e-35|147|mtr:MTR_6g079660|E3 ubiquitin-protein ligase RNF115/126 [EC:6.3.2.19]	-	GO:0008270//zinc ion binding	-	gi|302769950|ref|XP_002968394.1|/7.18467e-81/hypothetical protein SELMODRAFT_451322 [Selaginella moellendorffii]
novel_mir_900	0.01	1.093	6.77215	Up	4.04668e-07	CL2847.Contig3_All	4.1617	2.1161	-0.975765	-	Up--	8.36754e-17	K12619|1|2e-88|327|osa:4349826|5'-3' exoribonuclease 2 [EC:3.1.13.-]	-	-	-	gi|5734736|gb|AAD50001.1|AC007259_14/0/Hypothetical protein [Arabidopsis thaliana]
novel_mir_900	0.01	1.093	6.77215	Up	4.04668e-07	CL4495.Contig2_All	113.72	2.4907	-5.5128	Down	Up-Down	0	K08653|1|5e-06|52.0|bdi:100822086|membrane-bound transcription factor site-1 protease [EC:3.4.21.112]	GO:0071944//cell periphery;GO:0048046//apoplast	GO:0008233//peptidase activity	GO:0009987//cellular process;GO:0044699;GO:0008152//metabolic process	gi|148909961|gb|ABR18065.1|/0/unknown [Picea sitchensis]
novel_mir_900	0.01	1.093	6.77215	Up	4.04668e-07	Unigene9664_All	1.4545	1.8084	0.314191	-	Up--	0.48371	K15336|1|3e-16|83.6|vvi:100259391|tRNA (cytosine38-C5)-methyltransferase [EC:2.1.1.204]	-	-	-	gi|462411100|gb|EMJ16149.1|/5.52221e-55/hypothetical protein PRUPE_ppa003127mg [Prunus persica]
novel_mir_909	0.01	1.8738	7.54982	Up	1.10422e-11	Unigene2928_All	30.7793	8.8447	-1.79908	Down	Up-Down	4.5611e-29	-	GO:0005634//nucleus	-	-	gi|116778496|gb|ABK20884.1|/6.0316e-21/unknown [Picea sitchensis]
novel_mir_909	0.01	1.8738	7.54982	Up	1.10422e-11	Unigene8256_All	3.6401	2.7343	-0.412807	-	Up--	0.247234	-	GO:0005829//cytosol	GO:0008413//8-oxo-7,8-dihydroguanosine triphosphate pyrophosphatase activity;GO:0019177//dihydroneopterin triphosphate pyrophosphohydrolase activity	GO:0006974//response to DNA damage stimulus	gi|168016354|ref|XP_001760714.1|/1.18219e-47/predicted protein [Physcomitrella patens subsp. patens]
novel_mir_909	0.01	1.8738	7.54982	Up	1.10422e-11	Unigene10439_All	6.6161	0.1068	-5.953	Down	Up-Down	8.54222e-18	-	-	-	-	gi|226503163|ref|NP_001148396.1|/3.35058e-07/avr9/Cf-9 rapidly elicited protein 194 [Zea mays]
novel_mir_910	0.01	1.3533	7.08034	Up	1.21829e-08	CL3310.Contig1_All	5.8761	1.0654	-2.46346	Down	Up-Down	1.41514e-06	-	-	-	-	-
novel_mir_910	0.01	1.3533	7.08034	Up	1.21829e-08	Unigene9026_All	6.5685	4.0899	-0.683498	-	Up--	1.27931e-07	-	-	GO:0097159//organic cyclic compound binding;GO:1901363	-	gi|168001809|ref|XP_001753607.1|/5.91651e-27/predicted protein [Physcomitrella patens subsp. patens]
novel_mir_910	0.01	1.3533	7.08034	Up	1.21829e-08	Unigene13375_All	5.6029	4.4042	-0.347294	-	Up--	0.0539196	-	-	-	-	gi|116789121|gb|ABK25124.1|/7.06304e-63/unknown [Picea sitchensis]
novel_mir_911	0.01	13.5848	10.4078	Up	3.82298e-80	CL807.Contig3_All	0.0663	0.087	0.392007	-	Up--	0.62918	-	GO:0005618//cell wall;GO:0005829//cytosol;GO:0005886//plasma membrane;GO:0005634//nucleus	GO:0005515//protein binding	GO:0000278//mitotic cell cycle;GO:0050826//response to freezing;GO:0007155//cell adhesion;GO:0009793//embryo development ending in seed dormancy;GO:0045010//actin nucleation;GO:0048449//floral organ formation;GO:0009640//photomorphogenesis;GO:0019915//lipid storage;GO:0010051//xylem and phloem pattern formation;GO:0010182//sugar mediated signaling pathway;GO:0010090//trichome morphogenesis;GO:000…	gi|255573814|ref|XP_002527826.1|/0/tip120, putative [Ricinus communis]
novel_mir_92	45.1787	154.118	1.77032	Up	3.50756e-267	Unigene8754_All	2.0359	0	-10.9915	Down	Up-Down	0.000220168	-	-	-	-	-
novel_mir_92	45.1787	154.118	1.77032	Up	3.50756e-267	Unigene27872_All	0.2027	0	-7.6632	Down	Up-Down	0.492112	-	-	-	-	-
novel_mir_93	1.4359	0.01	-7.16581	Down	4.61756e-09	CL294.Contig3_All	7.6007	12.3397	0.699103	-	Down--	3.15994e-07	-	-	-	-	-
novel_mir_930	0.01	6.1938	9.27468	Up	6.14726e-37	Unigene3214_All	11.317	21.23	0.907613	-	Up--	4.16908e-32	K00232|1|0.0|823|gmx:547626|acyl-CoA oxidase [EC:1.3.3.6]	-	GO:0016627//oxidoreductase activity, acting on the CH-CH group of donors;GO:0000166//nucleotide binding	GO:0051707//response to other organism;GO:0006631//fatty acid metabolic process;GO:0055114//oxidation-reduction process;GO:0006950//response to stress	gi|116787101|gb|ABK24376.1|/0/unknown [Picea sitchensis]
novel_mir_930	0.01	6.1938	9.27468	Up	6.14726e-37	Unigene5140_All	2.9162	0.5065	-2.52546	Down	Up-Down	3.85746e-06	-	-	-	-	-
novel_mir_930	0.01	6.1938	9.27468	Up	6.14726e-37	Unigene24720_All	0	3.0882	11.5926	Up	Up-Up	0.000270502	-	-	-	-	-
novel_mir_933	0.01	2176.75	17.7318	Up	0	CL6225.Contig5_All	1.1502	14.4657	3.65268	Up	Up-Up	1.44904e-47	-	-	-	-	-
novel_mir_945	0.01	27.7422	11.4379	Up	6.62336e-163	CL2976.Contig1_All	0.3144	0.1768	-0.830483	-	Up--	0.196482	K08734|1|0.0|750|ath:AT4G09140|DNA mismatch repair protein MLH1	GO:0032390//MutLbeta complex;GO:0005712//chiasma;GO:0000795//synaptonemal complex;GO:0000790//nuclear chromatin;GO:0032389//MutLalpha complex	GO:0032407//MutSalpha complex binding;GO:0030983//mismatched DNA binding;GO:0003697//single-stranded DNA binding;GO:0030674//protein binding, bridging;GO:0016887//ATPase activity	GO:0000278//mitotic cell cycle;GO:0031047//gene silencing by RNA;GO:0006312//mitotic recombination;GO:0006275//regulation of DNA replication;GO:0007131//reciprocal meiotic recombination;GO:0006261//DNA-dependent DNA replication;GO:0045132//meiotic chromosome segregation;GO:0000724//double-strand break repair via homologous recombination;GO:0048825//cotyledon development;GO:0042138//meiotic DNA do…	gi|30680985|ref|NP_567345.2|/0/DNA mismatch repair protein MLH1 [Arabidopsis thaliana]
novel_mir_945	0.01	27.7422	11.4379	Up	6.62336e-163	CL2976.Contig2_All	0.5719	0.1809	-1.66057	Down	Up-Down	0.00140528	K08734|1|0.0|929|pop:POPTR_913572|DNA mismatch repair protein MLH1	GO:0032390//MutLbeta complex;GO:0005712//chiasma;GO:0000795//synaptonemal complex;GO:0000790//nuclear chromatin;GO:0032389//MutLalpha complex	GO:0032407//MutSalpha complex binding;GO:0030983//mismatched DNA binding;GO:0003697//single-stranded DNA binding;GO:0030674//protein binding, bridging;GO:0016887//ATPase activity;GO:0005524//ATP binding	GO:0000278//mitotic cell cycle;GO:0031047//gene silencing by RNA;GO:0006312//mitotic recombination;GO:0006275//regulation of DNA replication;GO:0007131//reciprocal meiotic recombination;GO:0006261//DNA-dependent DNA replication;GO:0045132//meiotic chromosome segregation;GO:0000724//double-strand break repair via homologous recombination;GO:0048825//cotyledon development;GO:0042138//meiotic DNA do…	gi|224146324|ref|XP_002325965.1|/0/predicted protein [Populus trichocarpa]
novel_mir_945	0.01	27.7422	11.4379	Up	6.62336e-163	CL2976.Contig3_All	0.0989	0	-6.6279	Down	Up-Down	0.0297944	K08734|1|0.0|827|ppp:PHYPADRAFT_126125|DNA mismatch repair protein MLH1	GO:0032390//MutLbeta complex;GO:0005712//chiasma;GO:0000795//synaptonemal complex;GO:0000790//nuclear chromatin;GO:0032389//MutLalpha complex	GO:0032407//MutSalpha complex binding;GO:0030983//mismatched DNA binding;GO:0003697//single-stranded DNA binding;GO:0030674//protein binding, bridging;GO:0016887//ATPase activity;GO:0005524//ATP binding	GO:0000278//mitotic cell cycle;GO:0031047//gene silencing by RNA;GO:0006312//mitotic recombination;GO:0006275//regulation of DNA replication;GO:0007131//reciprocal meiotic recombination;GO:0006261//DNA-dependent DNA replication;GO:0045132//meiotic chromosome segregation;GO:0000724//double-strand break repair via homologous recombination;GO:0048825//cotyledon development;GO:0042138//meiotic DNA do…	gi|168021022|ref|XP_001763041.1|/0/predicted protein [Physcomitrella patens subsp. patens]
novel_mir_945	0.01	27.7422	11.4379	Up	6.62336e-163	Unigene5429_All	84.5956	144.362	0.771036	-	Up--	3.46376e-211	K11294|1|3e-22|106|zma:100273020|nucleolin	-	-	-	gi|359386142|gb|AEV43360.1|/2.47872e-150/RNA recognition motif protein 1 [Citrus sinensis]
novel_mir_945	0.01	27.7422	11.4379	Up	6.62336e-163	Unigene20511_All	7.1469	10.8558	0.603077	-	Up--	3.49184e-11	K11643|1|0.0|1316|gmx:100804203|chromodomain-helicase-DNA-binding protein 4 [EC:3.6.4.12]	GO:0005634//nucleus	GO:0008270//zinc ion binding;GO:0004672//protein kinase activity;GO:0005506//iron ion binding;GO:0003677//DNA binding;GO:0016887//ATPase activity;GO:0005524//ATP binding;GO:0003678//DNA helicase activity	GO:0009788//negative regulation of abscisic acid mediated signaling pathway;GO:0006346//methylation-dependent chromatin silencing;GO:0016246//RNA interference;GO:0009739//response to gibberellin stimulus;GO:2000023//regulation of lateral root development;GO:0008283//cell proliferation;GO:0009736//cytokinin mediated signaling pathway;GO:0009733//response to auxin stimulus	gi|359475843|ref|XP_002282918.2|/0/PREDICTED: CHD3-type chromatin-remodeling factor PICKLE-like [Vitis vinifera]
novel_mir_948	0.01	1.8217	7.50914	Up	2.22498e-11	CL2777.Contig1_All	0.3931	2.5797	2.71424	Up	Up-Up	0.0003201	-	-	-	-	-
novel_mir_948	0.01	1.8217	7.50914	Up	2.22498e-11	CL5998.Contig1_All	10.8837	24.5808	1.17536	Up	Up-Up	5.22912e-46	K14003|1|4e-87|320|ppp:PHYPADRAFT_154832|prolactin regulatory element-binding protein	GO:0030176//integral to endoplasmic reticulum membrane;GO:0005774//vacuolar membrane;GO:0005886//plasma membrane	-	GO:0044765	gi|148909365|gb|ABR17781.1|/5.2298e-137/unknown [Picea sitchensis]
novel_mir_948	0.01	1.8217	7.50914	Up	2.22498e-11	CL5998.Contig2_All	9.1993	9.6546	0.0696924	-	Up--	0.537234	K14003|1|4e-87|320|ppp:PHYPADRAFT_154832|prolactin regulatory element-binding protein	GO:0043231//intracellular membrane-bounded organelle;GO:0044444//cytoplasmic part	-	-	gi|148909365|gb|ABR17781.1|/6.2587e-137/unknown [Picea sitchensis]
novel_mir_967	0.01	2.2902	7.83933	Up	4.06349e-14	CL1592.Contig3_All	1.7835	1.2129	-0.556251	-	Up--	0.0667372	K03257|1|0.0|735|ppp:PHYPADRAFT_226898|translation initiation factor 4A	GO:0005829//cytosol;GO:0005730//nucleolus;GO:0009505//plant-type cell wall;GO:0005886//plasma membrane	GO:0003743//translation initiation factor activity;GO:0008026//ATP-dependent helicase activity;GO:0005524//ATP binding	GO:0006413//translational initiation;GO:0046686//response to cadmium ion	gi|224285398|gb|ACN40422.1|/0/unknown [Picea sitchensis]
novel_mir_967	0.01	2.2902	7.83933	Up	4.06349e-14	Unigene4595_All	2.2515	1.108	-1.02293	Down	Up-Down	0.034032	-	-	-	-	-
novel_mir_967	0.01	2.2902	7.83933	Up	4.06349e-14	Unigene22110_All	0	11.3594	13.4716	Up	Up-Up	1.2937e-26	-	-	-	-	-
novel_mir_967	0.01	2.2902	7.83933	Up	4.06349e-14	Unigene23972_All	3.0444	0.3329	-3.193	Down	Up-Down	0.000192957	-	-	-	-	-
novel_mir_967	0.01	2.2902	7.83933	Up	4.06349e-14	Unigene26432_All	0.0661	0.4553	2.7841	Up	Up-Up	0.0026084	K03257|1|0.0|735|ppp:PHYPADRAFT_226898|translation initiation factor 4A	GO:0005829//cytosol;GO:0005730//nucleolus;GO:0009505//plant-type cell wall;GO:0005886//plasma membrane	GO:0003743//translation initiation factor activity;GO:0008026//ATP-dependent helicase activity;GO:0005524//ATP binding	GO:0006413//translational initiation;GO:0046686//response to cadmium ion	gi|224285398|gb|ACN40422.1|/0/unknown [Picea sitchensis]
novel_mir_969	0.01	1.1451	6.83933	Up	2.00831e-07	CL1441.Contig1_All	22.1869	1.2563	-4.14246	Down	Up-Down	0	K03655|1|1e-16|87.8|gmx:100806552|ATP-dependent DNA helicase RecG [EC:3.6.4.12];K15360|2|2e-07|57.4|vvi:100253596|centromere protein X	-	GO:0005488//binding	-	gi|462408947|gb|EMJ14281.1|/0/hypothetical protein PRUPE_ppa021229mg [Prunus persica]
novel_mir_970	0.01	53.5065	12.3855	Up	1.61301884947053e-313	Unigene16433_All	16.0899	12.2023	-0.399002	-	Up--	1.04506e-08	K14549|1|3e-12|72.8|ota:Ot15g01310|U3 small nucleolar RNA-associated protein 15;K14963|2|1e-10|67.4|cre:CHLREDRAFT_16794|COMPASS component SWD3	-	-	GO:0006486//protein glycosylation	gi|168021042|ref|XP_001763051.1|/0/predicted protein [Physcomitrella patens subsp. patens]
novel_mir_970	0.01	53.5065	12.3855	Up	1.61301884947053e-313	Unigene26538_All	1.0212	1.5077	0.562084	-	Up--	0.474078	-	-	-	-	-
novel_mir_977	0.01	1.7176	7.42425	Up	9.03368e-11	CL4840.Contig2_All	4.5223	15.4358	1.77115	Up	Up-Up	1.32138e-20	K05527|1|4e-34|142|bdi:100823770|BolA protein	GO:0005739//mitochondrion;GO:0009570//chloroplast stroma	GO:0008047//enzyme activator activity	GO:0016226//iron-sulfur cluster assembly;GO:0019243//methylglyoxal catabolic process to D-lactate;GO:0010027//thylakoid membrane organization;GO:0010228//vegetative to reproductive phase transition of meristem;GO:0048481//ovule development;GO:0009793//embryo development ending in seed dormancy;GO:0009073//aromatic amino acid family biosynthetic process	gi|116789887|gb|ABK25426.1|/2.16361e-36/unknown [Picea sitchensis]
novel_mir_988	0.01	3.3832	8.40224	Up	1.65668e-20	Unigene2105_All	0.3241	1.276	1.97712	Up	Up-Up	0.0693496	-	-	-	-	gi|296087595|emb|CBI34851.3|/2.74165e-19/unnamed protein product [Vitis vinifera]
