# Supplementary material for: High-throughput sequencing reveals miRNA effects on the primary and secondary production properties in long-term subcultured Taxus cells
Source: Front Plant Sci. 2015 Aug 6;6:604. doi: 10.3389/fpls.2015.00604 (PMC4527571; doi:10.3389/fpls.2015.00604)
Supplement: Table S4 — Target and cleavage sites of miRNAs. [file Table4.XLS]

## Sheet: N_C_target
>miR1023b-3p	|CL5659.Contig1_All	|location[585,602]	|
5'AGAGAGUUAAAGAGUGCU3'
|x|x||o|||||||||||
3'GUGUAACACCUUUCGUAAAAUAUUAAAGUCUAUAUCGAUUUCUCACGAAUGUCUAGUCCGUCCUUCGACGUUCUUCUC5' ( -23.20[80.00%] )
>miR1023b-3p	|Unigene377_All	|location[462,479]	|
5'AGAGAGUUAAAGAGUGCU3'
||||||o||||x|o|||x
3'CUUUUGGUCUGGCGUGAAUUCUUGUCUAUUUCUCUCGAUUUGUUACGUCAUAGGUUUACUGUUCAGUCCAUAUAAAAG5' ( -21.90[75.52%] )
>miR1023b-3p	|Unigene5830_All	|location[66,83]	|
5'AGAGAGUUAAAGAGUGCU3'
|o|o|||||||||||o||
3'ACAACUACGCACUACGUUUAGAAAUACUCGUUUUUCAAUUUCUCAUGACACGUUUUAUACGGUUUCGACUACCACGUC5' ( -22.40[75.68%] )
>miR1023b-3p	|Unigene6779_All	|location[221,238]	|
5'AGAGAGUUAAAGAGUGCU3'
xx||||o||||||||||x
3'GGAAGAACAGUUUCUUGAACUCUACGAUAAAGUCUCGAUUUCUCACGUACCCUCUUACGUAAACCCAAAGUCCCCUAC5' ( -24.80[83.78%] )
>miR1023b-3p	|Unigene6840_All	|location[608,625]	|
5'AGAGAGUUAAAGAGUGCU3'
|||||oxo|||||||||x
3'UAAUUGUGUUUGUGAGUCCGUUGAGAUCCGUCUCUUCGUUUCUCACGUCUUACCCAUGUGACCGUGGCUCACGGAAGG5' ( -22.30[75.34%] )
>miR1023b-3p	|Unigene9591_All	|location[441,458]	|
5'AGAGAGUUAAAGAGUGCU3'
|||||||||||||o||x|
3'GUUAAUACAGAACUAUAGAUCUUUUUUCUUUCUCUCAAUUUCUUACUAUAAGAAUGUAGUGAUAGUAACAACCCACCA5' ( -21.90[75.78%] )
>miR1023b-3p	|Unigene14386_All	|location[1013,1030]	|
5'AGAGAGUUAAAGAGUGCU3'
||||||||||||x||o|x
3'UCCACGUCCAAAGACCUCAAACACACCCCAUCUCUCAAUUUCACAUGUUCCAACAUCCAAAAUCAUUGUCAAGUCGUC5' ( -22.00[74.58%] )
>miR1023b-3p	|Unigene16739_All	|location[5,22]	|
5'AGAGAGUUAAAGAGUGCU3'
xo|||o||||||||||||
3'UAAAAAUAACUUAACUUUCUUUAGGUUCAUAUUCUUAAUUUCUCACGAGCUU5' ( -24.50[84.19%] )
>miR1024a	|CL1117.Contig2_All	|location[2081,2101]	|
5'UCUGGUUGGAAGUAGCGGCUC3'
||||||||||||||||||||x
3'GGAAUGGCAAGGUCCUCCGGUCUGACACCGAGACCAACCUUCAUCGCCGACACCCUUCAGGUGACACUAACGAAAUGAACU5' ( -40.10[93.69%] )
>miR1024a	|CL1117.Contig3_All	|location[2081,2101]	|
5'UCUGGUUGGAAGUAGCGGCUC3'
||||||||||||||||||||x
3'GGAAUGGCAAGGUCCUCCGGUCUGACACCGAGACCAACCUUCAUCGCCGACACCCUUCAGGUGACACUAACGAAAUGAACU5' ( -40.10[93.69%] )
>miR1024a	|CL1117.Contig4_All	|location[2081,2101]	|
5'UCUGGUUGGAAGUAGCGGCUC3'
||||||||||||||||||||x
3'GGAAUGGCAAGGUCCUCCGGUCUGACACCGAGACCAACCUUCAUCGCCGACACCCUUCAGGUGACACUAACGAAAUGAACU5' ( -40.10[93.69%] )
>miR1024a	|CL1117.Contig8_All	|location[1855,1875]	|
5'UCUGGUUGGAAGUAGCGGCUC3'
||||||||||||||||||||x
3'GGAAUGGCAAGGUCCUCCGGUCUGACACCGAGACCAACCUUCAUCGCCGACACCCUUCAGGUGACACUAACGAAAUGAACU5' ( -40.10[93.69%] )
>miR1024a	|CL1117.Contig9_All	|location[1855,1875]	|
5'UCUGGUUGGAAGUAGCGGCUC3'
||||||||||||||||||||x
3'GGAAUGGCAAGGUCCUCCGGUCUGACACCGAGACCAACCUUCAUCGCCGACACCCUUCAGGUGACACUAACGAAAUGAACU5' ( -40.10[93.69%] )
>miR1024a	|CL1117.Contig10_All	|location[1855,1875]	|
5'UCUGGUUGGAAGUAGCGGCUC3'
||||||||||||||||||||x
3'GGAAUGGCAAGGUCCUCCGGUCUGACACCGAGACCAACCUUCAUCGCCGACACCCUUCAGGUGACACUAACGAAAUGAACU5' ( -40.10[93.69%] )
>miR1024a	|CL3493.Contig2_All	|location[748,768]	|
5'UCUGGUUGGAAGUAGCGGCUC3'
|||||x||o|||||||o||o|
3'GAGAGGAACGAUCUUUCGGUGCCUUACGUCAGACCUACUUUCAUCGUCGGGUAAGGAGAAAACAUGAGGAAAGACUCCUUG5' ( -32.20[76.12%] )
>miR1024a	|Unigene4009_All	|location[64,84]	|
5'UCUGGUUGGAAGUAGCGGCUC3'
||||||||o||o|x|||||||
3'GGAGGUUUAAGUGUACUGGGACGAGCACUGAGACCAACUUUUACCGCCGAGGACUAGGGUGAUAACCGAGCUUAAGAUUUA5' ( -32.90[77.23%] )
>miR1026a	|Unigene3_All	|location[862,882]	|
5'UAGACAAAGACUUGAAGGCCA3'
|||||||||||||||||o|xx
3'UACUGAAGAAGAUGCUAAAGUAGACGUCCAAUCUGUUUCUGAACUUCUGAGUGUCCCAUUCGUUCCUUCGCACCCUUCGUC5' ( -30.60[82.48%] )
>miR1028a-3p	|CL2152.Contig4_All	|location[5183,5203]	|
5'UGACAUUGAGAUCUACAUUGC3'
||||||x||||||||||o|||
3'GUUCCUAGUAGAGCUUCAGUAGGUAGAGCUACUGUACCUCUAGAUGUGACGGCACGGUGAGAGGUUGGACAUUGCGUUGAG5' ( -30.40[88.12%] )
>miR1028a-3p	|CL2152.Contig4_All	|location[10835,10855]	|
5'UGACAUUGAGAUCUACAUUGC3'
||||||x||||||||||o|||
3'GUUCCUAGUAGAGCUUCAGUAGGUAGAGCUACUGUACCUCUAGAUGUGACGGCACGGUGAGAGGUUGGACAUUGCGUUGAG5' ( -30.40[88.12%] )
>miR1028a-3p	|Unigene11352_All	|location[1639,1659]	|
5'UGACAUUGAGAUCUACAUUGC3'
|x|||||||||||||||o|ox
3'UUUCUACGAAUAACAACUAACGUUUUCCACAGUGUAACUCUAGAUGUGAUCGGGGGGCUAACGCACUACGUUCUAUUCUUC5' ( -26.70[77.62%] )
>miR1028a-5p	|CL730.Contig6_All	|location[1528,1547]	|
5'UUCUUAGAUCCAAUGGCACA3'
||||o|||||||x||x|||x
3'ACCCACAUAGACCAAGAGAACCAGCCAUUGAAGAGUCUAGGUAACGGUGCUGUAGGAGUCCCCCCGGGUUUAUACGGAGG5' ( -26.10[76.54%] )
>miR1028a-5p	|CL4856.Contig1_All	|location[1528,1547]	|
5'UUCUUAGAUCCAAUGGCACA3'
o||oo||||||||o||||||
3'AAAGACACAUUUAAUUUCAAGUCUUUACUGGAGGGUCUAGGUUGCCGUGUUGGUUUUAAUAACAGGAAGUUAUGUUUAUU5' ( -32.70[95.89%] )
>miR1028a-5p	|CL4856.Contig2_All	|location[1475,1494]	|
5'UUCUUAGAUCCAAUGGCACA3'
o||oo||||||||o||||||
3'AAAGACACAUUUAAUUUCAAGUCUUUACUGGAGGGUCUAGGUUGCCGUGUUGGUUUUAAUAACAGGAAGUUAUGUUUAUU5' ( -32.70[95.89%] )
>miR1028a-5p	|CL4856.Contig3_All	|location[1318,1337]	|
5'UUCUUAGAUCCAAUGGCACA3'
o||oo||||||||o||||||
3'AAAGACACAUUUAAUUUCAAGUCUUUACUGGAGGGUCUAGGUUGCCGUGUUGGUUUUAAUAACAGGAAGUUAUGUUUAUU5' ( -32.70[95.89%] )
>miR1028a-5p	|Unigene16590_All	|location[526,545]	|
5'UUCUUAGAUCCAAUGGCACA3'
||||||||||||||||||||
3'AAUUUUUGAAAAAUUAUGAUUGAUUACCUUAAGAAUCUAGGUUACCGUGUAAGUCAGUUUUAAAUACUAUGUACAUAACC5' ( -34.00[100.00%] )
>miR1030h	|CL329.Contig1_All	|location[789,809]	|
5'UUUGCAUCUGCACCUGCACCG3'
x|||||||||||x|||||||x
3'GUAACAAAGAAAACUAGAAGAUCUUAACAUCAACGUAGACGUUGACGUGGGAACUCGUUAAAGGGUGAGUUCAGAAAACCU5' ( -33.60[79.62%] )
>miR1030h	|CL329.Contig4_All	|location[182,202]	|
5'UUUGCAUCUGCACCUGCACCG3'
x|||||||||||x|||||||x
3'GUAACAAAGAAAACUAGAAGAUCUUAACAUCAACGUAGACGUUGACGUGGGAACUCGUUAAAGGGUGAGUUCAGAAAACCU5' ( -33.60[79.62%] )
>miR1030h	|CL329.Contig5_All	|location[914,934]	|
5'UUUGCAUCUGCACCUGCACCG3'
x|||||||||||x|||||||x
3'GUAACAAAGAAAACUAGAAGAUCUUAACAUCAACGUAGACGUUGACGUGGGAACUCGUUAAAGGGUGAGUUUAGAAAACCU5' ( -33.60[79.62%] )
>miR1030h	|CL691.Contig5_All	|location[2214,2234]	|
5'UUUGCAUCUGCACCUGCACCG3'
x||||||||||||||||x|xo
3'AUUGAUGUUCUCCUACGAUUUAUCUCGACAUAACGUAGACGUGGACGGGUUAGAUGGAACAGGGAGUCAGAGCAUCUGUGG5' ( -35.50[83.73%] )
>miR1030h	|Unigene131_All	|location[637,657]	|
5'UUUGCAUCUGCACCUGCACCG3'
|o||||||o||||||||x||x
3'GGAAACGAGAGUAAGAAUACACGACUACGCAGACGUAGGCGUGGACGGGGACCCAAAGAGAGAAGGAGGAGGGGUUGGAAU5' ( -35.80[85.44%] )
>miR1030h	|Unigene672_All	|location[237,257]	|
5'UUUGCAUCUGCACCUGCACCG3'
oo||||o|||||||||||||o
3'AGACGCGCACGACUGUGAGGAAGGUGAACAGGACGUGGACGUGGACGUGGUCACGUUCUCGGUGAAAACUUUCUACUAGGU5' ( -39.90[94.55%] )
>miR1030h	|Unigene6756_All	|location[1040,1060]	|
5'UUUGCAUCUGCACCUGCACCG3'
|x||||||||||x|||||||o
3'CUGGUGCGACGUGGAAGUUGAGUAAAAAUAAUACGUAGACGUAGACGUGGUCACGGAGAGGUUGGUACCCUAGUGGUCCGA5' ( -32.80[77.73%] )
>miR1044-3p	|CL1958.Contig5_All	|location[694,713]	|
5'UUGGUUGGCAUAUUUAUUUU3'
||||||||||||||||xxxo
3'AUGUAUCAGUGUCGAUCCCUUAACCGUGCCAACCAACCGUAUAAAUUUCGAGGGUAAGAUGUUGUAAAACGCCUUAGGUA5' ( -23.10[87.50%] )
>miR1044-3p	|CL2596.Contig2_All	|location[2694,2713]	|
5'UUGGUUGGCAUAUUUAUUUU3'
||||||||||||||x||xxo
3'CUUUACUACAGACAUUAGUGUUACGUAUUCAACCAACCGUAUAAUUACUGUCGCCUUCUACCGUCACCAGGACGACCACC5' ( -20.40[77.57%] )
>miR1044-3p	|CL4459.Contig2_All	|location[824,843]	|
5'UUGGUUGGCAUAUUUAUUUU3'
xo|||||||||||||xo|||
3'UACCAGUAACCAAAUAUACACCCCCAACGUUGCCAACCGUAUAAACGAAACACCAAGUGUGUGCUAAGCAAAGAUCCCUA5' ( -20.70[78.11%] )
>miR1044-3p	|CL4459.Contig3_All	|location[861,880]	|
5'UUGGUUGGCAUAUUUAUUUU3'
xo|||||||||||||xo|||
3'UACCAGUAACCAAAUAUACACCCCCAACGUUGCCAACCGUAUAAACGAAACACCAAGUGUGUGCUAAGCAAAGAUCCCUA5' ( -20.70[78.11%] )
>miR1044-3p	|Unigene7048_All	|location[1727,1746]	|
5'UUGGUUGGCAUAUUUAUUUU3'
|||||oo||||||||x|o||
3'ACGACUCCCUCUACGAGGUUGUUUAAUACUAACCAGUCGUAUAAACAGAAACCAGUUUAACUAGGUUCGUCGUCCGGAUU5' ( -19.70[74.34%] )
>miR1044-3p	|Unigene20221_All	|location[52,71]	|
5'UUGGUUGGCAUAUUUAUUUU3'
||||xx||||||||o||||o
3'ACGUAUUUAUAACACAAGAACGAUGUCCUAAACCUUCCGUAUAAGUAAAGAGGUUACAAAGGCUUAACAGAUGCUGGUAA5' ( -21.40[80.15%] )
>miR1044-3p	|Unigene20569_All	|location[323,342]	|
5'UUGGUUGGCAUAUUUAUUUU3'
|||||||||||||||xo|||
3'AUCUCUAACACCCCAACACGUAAAGACUGGAACCAACCGUAUAAACGAAAAUGAACUAAUGACACCCUUCUGUAACCUUA5' ( -22.30[83.52%] )
>miR1074	|Unigene5695_All	|location[686,706]	|
5'AGGGCUUGGAGGUGUGUUGAU3'
x|||||||||||ox||x||||
3'CCUUUGUCUAGAGAAGCCUACCCAUCACCACCCCGAACCUCCGGACUACUACGUAGAGCAGGGUUAUGUAACGGUUUCGAG5' ( -32.50[78.31%] )
>miR1074	|Unigene13558_All	|location[1223,1243]	|
5'AGGGCUUGGAGGUGUGUUGAU3'
x|||||||o|||||||x||x|
3'AAGAAGUUUGGUAAGAGUUACAAUCAUCUACCCCGAACUUCCACACUACAACAAACAGAACUGAAUCAAAAGACUUUAAAA5' ( -31.50[75.90%] )
>miR1077-5p	|CL25.Contig1_All	|location[347,366]	|
5'UUAGAUGUUCGAGAUGCUGC3'
|o||||||||||o|ox||||
3'GUUAUACACCAUUACUGUAGUUGAACAAGGAGUCUACAAGCUUUGAGACGUUAGGUGGACUGCACCUCUUUUUUGUUGGA5' ( -26.30[74.93%] )
>miR1077-5p	|CL173.Contig4_All	|location[2836,2855]	|
5'UUAGAUGUUCGAGAUGCUGC3'
||x|||||x|||||||||||
3'ACGAGGAGAAAGGAAUUAAGGUCAAAAUAUAAACUACACGCUCUACGACGAUCCUCUAUAGAGGACGUACUCUUCGUCUU5' ( -28.20[80.34%] )
>miR1077-5p	|CL5191.Contig2_All	|location[1563,1582]	|
5'UUAGAUGUUCGAGAUGCUGC3'
xo||||||x||||||||||x
3'GGUCCGGUACCAUCACGUAUACCACGACGACGUCUACACGCUCUACGACUUCACGAGUCCCUCCGACGGACGAGUUAUGU5' ( -26.50[75.50%] )
>miR1077-5p	|Unigene13435_All	|location[561,580]	|
5'UUAGAUGUUCGAGAUGCUGC3'
|o|||||o||||x|x|||||
3'UAGGAUAAGCUUUACCUACCACACUCAAACAGUCUACGAGCUGUUCGACGACGUAAUCGCCGCGUAUUUGAGGCAAACAG5' ( -26.70[76.29%] )
>miR1077-5p	|Unigene13821_All	|location[589,608]	|
5'UUAGAUGUUCGAGAUGCUGC3'
||||||||o||||||||xox
3'GAACGUUUAUGAAACAUUUGUAUUUACCUUAAUCUACAGGCUCUACGUUUCGAAGCCUACUUCCAGGAGACGGACAUAUU5' ( -29.10[82.67%] )
>miR1083	|Unigene11396_All	|location[1139,1158]	|
5'CAGCCUGGAACGAAGCACGC3'
|||||||||||||||||xxx
3'CGUAACAGGAAGGUCUAUACGACAGGAACAGUCGGACCUUGCUUCGUUGACCCAUUCGAAGUCCCUACUAGGGUGAGUCA5' ( -34.50[81.18%] )
>miR1097	|CL1857.Contig2_All	|location[1303,1323]	|
5'UUGCAUUGUUGUUGUUGGCAU3'
|x|||||||||||||||xxx|
3'GUCGUGAUAACGACUAUCGCAACAACGGUAACCGUAACAACAACAACAACAACAACAAUGACUAUAAUAAUAAUAGGAGGG5' ( -25.30[74.19%] )
>miR1097	|CL4940.Contig2_All	|location[335,355]	|
5'UUGCAUUGUUGUUGUUGGCAU3'
|x||||||||||||||x||xx
3'GCAUCUCGCCGGUGCGCCUCCGCCUCUGCCACCGUAACAACAACAAGCGACAUCUUCGCCUAAGCCUAGACAUAGCAAAGA5' ( -26.10[77.22%] )
>miR1097	|CL6053.Contig2_All	|location[507,527]	|
5'UUGCAUUGUUGUUGUUGGCAU3'
||||||||||||o|xoo||||
3'UACUCUUAUUGGUUGGGACGUAAUUGGUUUAACGUAACAACAGCCGUCGUACGUAACGAAACUUAUGACUUCGAGGUUCAC5' ( -26.80[79.06%] )
>miR1097	|Unigene299_All	|location[485,505]	|
5'UUGCAUUGUUGUUGUUGGCAU3'
o||||||||||||||||xx||
3'GUUCUGACCGAUACAGUCGGAACUAGACUCGACGUAACAACAACAACAAUAAAACAACCACGAGGUUUUUGAAGAGAGCAA5' ( -25.60[75.74%] )
>miR1097	|Unigene1286_All	|location[152,172]	|
5'UUGCAUUGUUGUUGUUGGCAU3'
|oo|||o|||||||||||x||
3'UCAGAUGGAAGAGGUAUGAAAAUGCAGGCUAGUGUAGCAACAACAACCCUAAAAAUAUACGGUAUUUGUAUUGGGUUCAGU5' ( -25.40[74.93%] )
>miR1097	|Unigene1853_All	|location[42,62]	|
5'UUGCAUUGUUGUUGUUGGCAU3'
||||||||||||ox||||xx|
3'UCGGGUAUUGACGAGACUAUCGACGUUAGGAACGUAACAACAGGAACCAGAGGUAGACCAUCCGCUUUUCGUCUCGUGAGC5' ( -25.70[75.15%] )
>miR1097	|Unigene3815_All	|location[229,249]	|
5'UUGCAUUGUUGUUGUUGGCAU3'
x|o||||||||||||||||||
3'GUCUCUGAUUGUCCAGGUAUAAACACCGUUUAUGUAACAACAACAACCGUAAGGGACCCCCACCACCUGUAAACCAACCCG5' ( -31.20[92.04%] )
>miR1097	|Unigene6639_All	|location[272,292]	|
5'UUGCAUUGUUGUUGUUGGCAU3'
|x||x||||||||||||||xx
3'AAGGACUUGUACCGGUUCGUGUAAAAAGACACCGCAACAACAACAACCGGUACCAACGGUGGACGACGACGAGGUCUACAG5' ( -26.00[76.92%] )
>miR1097	|Unigene11582_All	|location[707,727]	|
5'UUGCAUUGUUGUUGUUGGCAU3'
||||||||||||||||xxxx|
3'CGCAGUACUGUGGGAAGUAGCAAGAAGACAAACGUAACAACAACAAAGAAAGGGAAGGAGAACCGUCUACAUCCACUACCA5' ( -26.09[76.29%] )
>miR1097	|Unigene13428_All	|location[232,252]	|
5'UUGCAUUGUUGUUGUUGGCAU3'
||x|x||||||o||o||||||
3'UUGAUGUAGGUGUAUCACCAAUCUACUUAAAAGGAAACAACGACGACCGUAAUAUAUGGGAGAAGGUAAUUGUCAUGGACG5' ( -25.30[74.19%] )
>miR1097	|Unigene16433_All	|location[562,582]	|
5'UUGCAUUGUUGUUGUUGGCAU3'
xx||||||||||||x|||||o
3'AAUACCAGCCGCAGUAUUAAGAGAAGACUCUUCGUAACAACAACUACCGUGUCUAUGACAUGGAUAGAUGUGUUAGAAUCU5' ( -28.10[83.38%] )
>miR1097	|Unigene18264_All	|location[935,955]	|
5'UUGCAUUGUUGUUGUUGGCAU3'
|||||||||||||||o|x||x
3'AGACCAGAAGAUACUUUGCAUUGACCUCGAAACGUAACAACAACAGCAGUUACAUAAAAUGCAAUGUACUGCGUCUGUAAU5' ( -26.10[76.54%] )
>miR1105	|CL877.Contig2_All	|location[215,235]	|
5'UCGGGUGUGAAGAUCGGAUGC3'
|||||x|||||||||||||||
3'AGUUCCCCGACUAAAACAACAUGGGGAAAAAGCCCCCACUUCUAGCCUACGGCAGAGUCCUCCCUUCAGAGAGGCACGAAU5' ( -37.40[88.63%] )
>miR1105	|CL877.Contig4_All	|location[215,235]	|
5'UCGGGUGUGAAGAUCGGAUGC3'
|||||x|||||||||||||||
3'AGUUCCCCGACUAAAACAACAUGGGGAAAAAGCCCCCACUUCUAGCCUACGGCAGAGUCCUCCCUUCAGAGAGGCACGAAU5' ( -37.40[88.63%] )
>miR1105	|CL1439.Contig1_All	|location[823,843]	|
5'UCGGGUGUGAAGAUCGGAUGC3'
|||||x|x||||||||||o||
3'ACUUCCCUUACUAAAACGACACAGGAAAGAAGCCCCCUCUUCUAGCCUGCGAGAGUCUUCUUCCUCCAGAGAGUACAUCAU5' ( -33.20[78.30%] )
>miR1105	|CL1439.Contig2_All	|location[972,992]	|
5'UCGGGUGUGAAGAUCGGAUGC3'
|||||x|x||||||||||o||
3'ACUUCCCUUACUAAAACGACACAGGAAAGAAGCCCCCUCUUCUAGCCUGCGAGAGUCUUCUUCCUCCAGAGAGUACAUCAU5' ( -33.20[78.30%] )
>miR1105	|CL1439.Contig3_All	|location[471,491]	|
5'UCGGGUGUGAAGAUCGGAUGC3'
|||||x|x||||||||||o||
3'ACUUCCCUUACUAAAACGACACAGGAAAGAAGCCCCCUCUUCUAGCCUGCGAGAGUCUUCUUCCUCCAGAGAGUACAUCAU5' ( -33.20[78.30%] )
>miR1105	|CL1439.Contig4_All	|location[534,554]	|
5'UCGGGUGUGAAGAUCGGAUGC3'
|||||x|x||||||||||o||
3'ACUUCCCUUACUAAAACGACACAGGAAAGAAGCCCCCUCUUCUAGCCUGCGAGAGUCUUCUUCCUCCAGAGAGUACAUCAU5' ( -33.20[78.30%] )
>miR1105	|CL1439.Contig5_All	|location[827,847]	|
5'UCGGGUGUGAAGAUCGGAUGC3'
|||||x|x||||||||||o||
3'ACUUCCCUUACUAAAACGACACAGGAAAGAAGCCCCCUCUUCUAGCCUGCGAGAGUCUUCUUCCUCCAGAGAGUACAUCAU5' ( -33.20[78.30%] )
>miR1105	|CL1439.Contig6_All	|location[627,647]	|
5'UCGGGUGUGAAGAUCGGAUGC3'
|||||x|x||||||||||o||
3'ACUUCCCUUACUAAAACGACACAGGAAAGAAGCCCCCUCUUCUAGCCUGCGAGAGUCUUCUUCCUCCAGAGAGUACAUCAU5' ( -33.20[78.30%] )
>miR1105	|Unigene938_All	|location[3171,3191]	|
5'UCGGGUGUGAAGAUCGGAUGC3'
|x||||x||||||||||||||
3'AACUAACCGCCGGAUCCCGAACUCCAAAAAAUCCCAAACUUCUAGCCUACGACAAUCCCAAACUUUUACAAACUUUAAUAC5' ( -32.80[77.36%] )
>miR1169-3p	|CL1479.Contig2_All	|location[1332,1352]	|
5'UGUGGAUUAGAUUGCUGGGAU3'
|||||||||||||||||||||
3'UGUGACCUAAGGUGGUAUCCAAACAUUUGAACACCUAAUCUAACGACCCUACGGCACCUGUCUACAUCCCUUCUUUGGUAG5' ( -37.70[100.00%] )
>miR1169-3p	|CL1479.Contig6_All	|location[677,697]	|
5'UGUGGAUUAGAUUGCUGGGAU3'
|||||||||||||||||||||
3'UGUGACCUAAGGUGGUAUCCAAACAUUUGAACACCUAAUCUAACGACCCUACGGCACCUGUCUACAUCCCUUCUUUGGUAG5' ( -37.70[100.00%] )
>miR1169-3p	|CL1479.Contig7_All	|location[677,697]	|
5'UGUGGAUUAGAUUGCUGGGAU3'
|||||||||||||||||||||
3'UGUGACCUAAGGUGGUAUCCAAACAUUUGAACACCUAAUCUAACGACCCUACGGCACCUGUCUACAUCCCUUCUUUGGUAG5' ( -37.70[100.00%] )
>miR1169-3p	|CL1479.Contig8_All	|location[677,697]	|
5'UGUGGAUUAGAUUGCUGGGAU3'
|||||||||||||||||||||
3'UGUGACCUAAGGUGGUAUCCAAACAUUUGAACACCUAAUCUAACGACCCUACGGCACCUGUCUACAUCCCUUCUUUGGUAG5' ( -37.70[100.00%] )
>miR1169-3p	|Unigene18887_All	|location[16,36]	|
5'UGUGGAUUAGAUUGCUGGGAU3'
||||||||x||x|||||||||
3'UUACCGGAAAACGGACGUCGAGACGGUGGGACACCUAACCUUACGACCCUACGUCACCUGUUUACG5' ( -30.00[79.58%] )
>miR1312	|CL616.Contig1_All	|location[2187,2207]	|
5'UUGGGAAGAGAAAUGGCGAAU3'
||||||||||||||o||ox||
3'ACGAAAAUCUUACUUACUGUUGAAGGCGCUAACCCUUCUCUUUAUCGUCUACUUGACUCGGGAGGACUAACCUACACGGUG5' ( -29.10[80.39%] )
>miR1312	|CL616.Contig3_All	|location[1755,1775]	|
5'UUGGGAAGAGAAAUGGCGAAU3'
o||||||||||||||||ox||
3'CUAAAACCUUACCUGCUGUUGGAGGCGCUAGACCCUUCUCUUUACCGUCUACAUGACUCGGGAGGAGUAUCGUACACCGUA5' ( -31.30[85.99%] )
>miR1312	|CL4210.Contig1_All	|location[1838,1858]	|
5'UUGGGAAGAGAAAUGGCGAAU3'
|||||||||||||||||o|||
3'CCUAACUCUUACGUACUGGUGGACGCACUGAACCCUUCUCUUUACCGUUUACUUAGCUUGUUAGGAACAGCAGACACCGCA5' ( -34.30[94.23%] )
>miR1312	|Unigene5904_All	|location[81,101]	|
5'UUGGGAAGAGAAAUGGCGAAU3'
||||||||||||x||||ox||
3'CCAAACUCUUACGUGUUGGUGGAGGCACUAAACCCUUCUCUUAACCGUCUACUGGGAUAGAUAAGAGCAGCGGCCACCUUG5' ( -27.90[76.65%] )
>miR1312	|Unigene18605_All	|location[811,831]	|
5'UUGGGAAGAGAAAUGGCGAAU3'
||||||||||||||||||xx|
3'CGGCACAAAGUCCGACCGCGCGCGUAGACAAACCCUUCUCUUUACCGCAAAUAGGUCUACUUUAUAUAACGAUAGAGACAA5' ( -33.80[93.11%] )
>miR1312	|Unigene19064_All	|location[532,552]	|
5'UUGGGAAGAGAAAUGGCGAAU3'
||||||x||||||||||xx|x
3'GGUUGCGACUUUGGGAGAAGGGACUUCACAAACCCUACUCUUUACCGACUUGUUAUGUGAGUAGUCUAGUCUAAACAAGUU5' ( -28.70[78.63%] )
>miR1439	|CL3976.Contig1_All	|location[888,908]	|
5'UUUUGGAACGUUGUAGUGAUU3'
x||||||||||||o|x||x||
3'AACUAGAUGUGGUACGAGUGACAUAUGCAUUAAACCUUGCAACGUGACAAACACCUCUAUACUAAGGUUUUUGAGCACGUU5' ( -24.10[77.00%] )
>miR1439	|CL3976.Contig2_All	|location[1539,1559]	|
5'UUUUGGAACGUUGUAGUGAUU3'
x||||||||||||o|x||x||
3'AACUAGAUGUGGUACGAGUGACAUAUGCAUUAAACCUUGCAACGUGACAAACACCUCUAUACUAAGGUUUUUGAGCACGUU5' ( -24.10[77.00%] )
>miR1439	|Unigene3270_All	|location[445,465]	|
5'UUUUGGAACGUUGUAGUGAUU3'
|o|o||||x||||o|||||||
3'CUCUCACAUGUAAGAACCGAAAGAAGACUAAGAGCCUUACAACGUCACUAAGUGACAUACCACCUAACUACUCAGUUAUUA5' ( -25.70[81.33%] )
>miR1439	|Unigene5647_All	|location[996,1016]	|
5'UUUUGGAACGUUGUAGUGAUU3'
|o|o||||x||||o|||||||
3'CUCUCACAUGUAAGAACCGAAAGAAGACUAAGAGCCUUACAACGUCACUAAGUGACAUACCGUCCAUUUCCGGCCUGUCCA5' ( -25.70[81.33%] )
>miR1439	|Unigene11363_All	|location[548,568]	|
5'UUUUGGAACGUUGUAGUGAUU3'
||||||||||||||||||||o
3'AGUAAAGGUUCCGUCCAGUAGGGUCGUUUCAAAACCUUGCAACAUCACUAGGUUUAACUUGUGAUAAAACAGAGUCCAUGG5' ( -31.70[100%] )
>miR156a	|Unigene2828_All	|location[588,607]	|
5'UGACAGAAGAGAGUGAGCAC3'
|||||||x|||||x||||||
3'AACAACACGUGUUUCUCGACUUCGUUCUCAACUGUCUCCUCUCUCUCGUGCGGGUCUCAAAUUACUAAAAAAUAGAGAAA5' ( -30.20[78.85%] )
>miR156a	|Unigene8136_All	|location[234,253]	|
5'UGACAGAAGAGAGUGAGCAC3'
o|||x|||||||||||||x|
3'UAAAGAAGUGUCAUCUAAAUUUUGGUCUCCGCUGCCUUCUCUCACUCGCGUGUUCUCGACGUCGUUACCGGCGGAAUUGG5' ( -30.40[80.64%] )
>miR156a	|Unigene16982_All	|location[509,528]	|
5'UGACAGAAGAGAGUGAGCAC3'
|||||||||||||x||||||
3'GCUUCAGGAACUACGGGUACUACCACCACUACUGUCUUCUCUCUCUCGUGCCGGUCACAUACUCCGAGGACGAUUCAAUA5' ( -34.10[89.50%] )
>miR156a	|Unigene25866_All	|location[1,20]	|
5'UGACAGAAGAGAGUGAGCAC3'
|||||||||||||x||||||
3'AGGACCCCGGGAACUCGGGGUACUAACACUACUGUCUUCUCUCUCUCGUG5' ( -33.80[89.42%] )
>miR159	|CL2326.Contig2_All	|location[382,402]	|
5'UUUGGUUUGAAGGGAGCUCUA3'
|||||||||||||||||||||
3'GCCUCAACACAAUUAACACAUGACGGGAACAAACCAAACUUCCCUCGAGAUGUUAUAAGGAUAACGAAAGUUAAUAAUGUA5' ( -36.70[100.00%] )
>miR159	|Unigene750_All	|location[182,202]	|
5'UUUGGUUUGAAGGGAGCUCUA3'
x||||o|||||||||||||o|
3'CGCACGGACACUAAACAUGUCUGAGGCGUUUAACCGAACUUCCCUCGAGGUUGAAGUGUGGGCCAUUCCUACACCUUCGUC5' ( -35.80[97.28%] )
>miR159e-3p	|CL2326.Contig2_All	|location[380,401]	|
5'UUGGUUUGAAGGGAGCUCUACA3'
||||||||||||||||||||||
3'CCUCAACACAAUUAACACAUGACGGGAACAAACCAAACUUCCCUCGAGAUGUUAUAAGGAUAACGAAAGUUAAUAAUGUACA5' ( -40.40[100.00%] )
>miR159e-3p	|Unigene750_All	|location[180,201]	|
5'UUGGUUUGAAGGGAGCUCUACA3'
||||o|||||||||||||o|xx
3'GCACGGACACUAAACAUGUCUGAGGCGUUUAACCGAACUUCCCUCGAGGUUGAAGUGUGGGCCAUUCCUACACCUUCGUCUC5' ( -36.20[89.83%] )
>miR164c	|CL51.Contig3_All	|location[492,512]	|
5'UGGAGAAGCAGGGCACGUGCG3'
|||||x|||||||x||||||o
3'UAUGAAGUUGGACCAAGAGUAGUGGUUGCAACCUCCUCGUCCCCUGCACGUGCGUCAAAGGUAGUUUCCUAGAUUUUGACC5' ( -34.20[74.19%] )
>miR164c	|CL51.Contig5_All	|location[564,584]	|
5'UGGAGAAGCAGGGCACGUGCG3'
|||||x|||||||x||||||o
3'UAUGAAGUUGGACCAAGAGUAGUGGUUGCAACCUCCUCGUCCCCUGCACGUGCGUCAAAGGUAGUUUCCUAGAUUUUGACC5' ( -34.20[74.19%] )
>miR164c	|CL2905.Contig1_All	|location[646,666]	|
5'UGGAGAAGCAGGGCACGUGCG3'
||||||||||||x|||o|||x
3'ACAACAACCACAUUCCGAACAGGUAACCUCACCUCUUCGUCCAGUGUACGACCAGGUGACUCAGUGACGACGGGGGAGGAA5' ( -36.20[78.87%] )
>miR164c	|CL2905.Contig2_All	|location[1178,1198]	|
5'UGGAGAAGCAGGGCACGUGCG3'
||||||||||||x|||o|||x
3'ACAACAACCACAUUCCGAACAGGUAACCUCACCUCUUCGUCCAGUGUACGACCAGGUGACUCAGUGACGACGGGGGAGGAA5' ( -36.20[78.87%] )
>miR164c	|CL2905.Contig3_All	|location[830,850]	|
5'UGGAGAAGCAGGGCACGUGCG3'
||||||||||||x|||o|||x
3'ACAACAACCACAUUCCGAACAGGUAACCUCACCUCUUCGUCCAGUGUACGACCAGGUGACUCAGUGACGACGGGGGAGGAA5' ( -36.20[78.87%] )
>miR164c	|CL2905.Contig4_All	|location[996,1016]	|
5'UGGAGAAGCAGGGCACGUGCG3'
||||||||||||x|||o|||x
3'ACAACAACCACAUUCCGAACAGGUAACCUCACCUCUUCGUCCAGUGUACGACCAGGUGACUCAGUGACGACGGGGGAGGAA5' ( -36.20[78.87%] )
>miR164c	|Unigene20621_All	|location[455,475]	|
5'UGGAGAAGCAGGGCACGUGCG3'
|||||x|||||||x||||||o
3'UAUGAAGUUGGACCAAGAGUAGUGGUUGCAACCUCCUCGUCCCCUGCACGUGCGUCAAAGGUAGUUUCCUAGAUUUUGACC5' ( -34.20[74.19%] )
>miR164g-3p	|CL3659.Contig3_All	|location[224,244]	|
5'CACGUGCUCCCCUUCUCCAAC3'
|x||||||x||||||||||||
3'UACUUCCCUUACGCUCGUGCGACGAAAGACGGGCACGAUGGGAAGAGGUUGAGAAACUUCUAGGCGGUAGCGGGAACGGGA5' ( -34.00[77.80%] )
>miR166e-3p	|CL4524.Contig1_All	|location[4,24]	|
5'GUCGGACCAGGCUUCAUUCCC3'
xo|||||||||||||||o||x
3'GACACUCUUUAUCGGUGUUAUGGUUAGCUUAGGCCUGGUCCGAAGUAGGGUCCG5' ( -37.90[84.22%] )
>miR166e-3p	|CL4524.Contig3_All	|location[1056,1076]	|
5'GUCGGACCAGGCUUCAUUCCC3'
xo|||||||||||||||o||x
3'GGCACACUUUAUCGUUGUUAAGGUUAUCGUAGGCCUGGUCCGAAGUAGGGUCCGUAGACCUAGGUGAGAUGUCGUCAAGGG5' ( -37.90[84.22%] )
>miR166h-3p	|CL4524.Contig1_All	|location[5,25]	|
5'UCUCGGACCAGGCUUCAUUCC3'
xxo|||||||||||||||o||
3'UGACACUCUUUAUCGGUGUUAUGGUUAGCUUAGGCCUGGUCCGAAGUAGGGUCCG5' ( -37.10[87.09%] )
>miR166h-3p	|CL4524.Contig3_All	|location[1057,1077]	|
5'UCUCGGACCAGGCUUCAUUCC3'
xxo|||||||||||||||o||
3'UGGCACACUUUAUCGUUGUUAAGGUUAUCGUAGGCCUGGUCCGAAGUAGGGUCCGUAGACCUAGGUGAGAUGUCGUCAAGG5' ( -37.10[86.68%] )
>miR167d-3p	|CL4569.Contig2_All	|location[100,120]	|
5'AGAGUCAAGGUUGCAGUUCAC3'
||||||||||||o|x||||x|
3'ACGAUCGGUUCGUAACGUAAAACAUUAACAUCUCAGUUCCAAUGACAAGGGUAGAAAACUGUAAAUUUUAAAAGUCUGGAC5' ( -28.40[74.15%] )
>miR167d-3p	|Unigene2381_All	|location[100,120]	|
5'AGAGUCAAGGUUGCAGUUCAC3'
||||||||||||o|x||||x|
3'ACGAUCGGUUCGUAACGUAAAACAUUAACAUCUCAGUUCCAAUGACAAGGGUAGAAAACUGUAAAUUUUAAAAGUCUGGAC5' ( -28.40[74.15%] )
>miR167j-3p	|CL1786.Contig2_All	|location[193,213]	|
5'AUCAUGUGGAACAGUUACAUU3'
x||||||||||||||o|x|||
3'GAGACAUCCUGAUAAUGUGAUGUGAACUAUAAGUACACCUUGUCAGUAUAAGGCAAGAUCAGUGAUUUCUAGUUAGAGUGG5' ( -26.30[81.68%] )
>miR169k	|Unigene5140_All	|location[572,592]	|
5'CAGCCAAGAAUGACUUGCCCG3'
||||||||x||||||||||x|
3'CCGAACGUACAUCUAACUCUCGCACAAUGGGUCGGUUCCUACUGAACGGACGGACAAUAUUUUAACGCACCCAUAGACUUA5' ( -32.70[77.86%] )
>miR169k	|Unigene6681_All	|location[197,217]	|
5'CAGCCAAGAAUGACUUGCCCG3'
x||||||||||||x||||||o
3'UAGAUCGUACCUCUCUACGUCGAACAACGAAUCGGUUCUUACUCAACGGGUGUACCGUUAAAAUUUAAACCAUAACACCCG5' ( -32.20[77.03%] )
>miR169k	|Unigene24720_All	|location[165,185]	|
5'CAGCCAAGAAUGACUUGCCCG3'
|||||||||||||||||||xo
3'GCUUCUUGGUCUCUCGAAAUACGUCGGUUCUUACUGAACGGCUGCGGUUCUUAUUAUUAAACAACUUAACCGG5' ( -36.30[88.32%] )
>miR172a	|CL1765.Contig3_All	|location[1989,2009]	|
5'AGAAUCUUGAUGAUGCUGCAU3'
||||||o||||||||||||xo
3'GUCGACUUAAUUGUCUUUGAUAAACCCCACUCUUAGGACUACUACGACGCGAUGAUUUGUAACCUCGUCGUCGUCGUCGUC5' ( -33.40[96.25%] )
>miR172a	|CL1765.Contig4_All	|location[2132,2152]	|
5'AGAAUCUUGAUGAUGCUGCAU3'
||||||o||||||||||||xo
3'GUCGACUUAAUUGUCUUUGAUAAACCCCACUCUUAGGACUACUACGACGCGAUGAUUUGUAACCUCGUCGUCGUCGUCGUC5' ( -33.40[96.25%] )
>miR172a	|Unigene24535_All	|location[223,243]	|
5'AGAAUCUUGAUGAUGCUGCAU3'
||||||o||||||||||||xo
3'GUCGACUUAAUUGUCUUUGAUAAACCCCACUCUUAGGACUACUACGACGCGAUGAUUUGUAACCUCGUCGUCGUCGUCGUC5' ( -33.40[96.25%] )
>miR172e-3p	|CL1607.Contig1_All	|location[415,434]	|
5'GAAUCUUGAUGAUGCUGCAU3'
x||o||o|||||x|||||||
3'GAGGUUGUUAUUUACGUACUUAGAAUAAAAAUUGGAGCUACUUCGACGUAGGACCUCCAAAAAAGUUGGGAGACAGAAAG5' ( -26.10[75.00%] )
>miR172e-3p	|CL1765.Contig3_All	|location[1989,2008]	|
5'GAAUCUUGAUGAUGCUGCAU3'
|||||o||||||||||||xo
3'UCGACUUAAUUGUCUUUGAUAAACCCCACUCUUAGGACUACUACGACGCGAUGAUUUGUAACCUCGUCGUCGUCGUCGUC5' ( -32.90[96.20%] )
>miR172e-3p	|CL1765.Contig4_All	|location[2132,2151]	|
5'GAAUCUUGAUGAUGCUGCAU3'
|||||o||||||||||||xo
3'UCGACUUAAUUGUCUUUGAUAAACCCCACUCUUAGGACUACUACGACGCGAUGAUUUGUAACCUCGUCGUCGUCGUCGUC5' ( -32.90[96.20%] )
>miR172e-3p	|CL3544.Contig1_All	|location[3184,3203]	|
5'GAAUCUUGAUGAUGCUGCAU3'
x||||||o||||||||o|x|
3'CUCAAGAAGACACUACCAAUCCGGUGAACAAUUAGAAUUACUACGAUGAAGUCCCCCCGUCUUUCACCGAUUCCACCUCU5' ( -25.90[74.43%] )
>miR172e-3p	|CL3544.Contig2_All	|location[2423,2442]	|
5'GAAUCUUGAUGAUGCUGCAU3'
x||||||o||||||||o|x|
3'CUCAAGAAGACACUACCAAUCCGGUGAACAAUUAGAAUUACUACGAUGAAGUCCCCCCGUCUUUCACCGAUUCCACCUCU5' ( -25.90[74.43%] )
>miR172e-3p	|CL3544.Contig3_All	|location[2260,2279]	|
5'GAAUCUUGAUGAUGCUGCAU3'
x||||||o||||||||o|x|
3'CUCAAGAAGACACUACCAAUCCGGUGAACAAUUAGAAUUACUACGAUGAAGUCCCCCCGUCUUUCACCGAUUCCACCUCU5' ( -25.90[74.43%] )
>miR172e-3p	|Unigene3365_All	|location[670,689]	|
5'GAAUCUUGAUGAUGCUGCAU3'
o||||ox||||||||||||x
3'CGGUGCACCAAAACCGAAACAUUUCAUGUCUUUAGGUCUACUACGACGUCUCCGAUUCAUAGUAUACUUGGUGGUUUAAU5' ( -26.70[79.23%] )
>miR172e-3p	|Unigene11429_All	|location[816,835]	|
5'GAAUCUUGAUGAUGCUGCAU3'
x|||||||x|||||||||xo
3'AGGGUUCCUACCACCUUUUCCAUCGUCGUCGUUAGAACAACUACGACGAGCAGUCACCCAACUCUUCGUCCCAAAUGAAG5' ( -25.50[75.44%] )
>miR172e-3p	|Unigene24535_All	|location[223,242]	|
5'GAAUCUUGAUGAUGCUGCAU3'
|||||o||||||||||||xo
3'UCGACUUAAUUGUCUUUGAUAAACCCCACUCUUAGGACUACUACGACGCGAUGAUUUGUAACCUCGUCGUCGUCGUCGUC5' ( -32.90[96.20%] )
>miR2592ap	|CL3390.Contig3_All	|location[929,949]	|
5'AGGCUGGUUGUAGAAGAUGUA3'
||||||||||||x|x||||o|
3'UGACACGGAAGAAUAAAAUUAUUAUAUGCUUCCGACCAACAUGUACUACGUCCCUCUUAACGACCCAAAAGGUCAUAACCU5' ( -28.50[77.66%] )
>miR2592ap	|CL3390.Contig4_All	|location[909,929]	|
5'AGGCUGGUUGUAGAAGAUGUA3'
||||||||||||x|x||||o|
3'UGACACGGAAGAAUAAAAUUAUUAUAUGCUUCCGACCAACAUGUACUACGUCCCUCUUAACGACCCAAAAGGUCAUAACCU5' ( -28.50[77.66%] )
>miR2592ap	|CL3390.Contig5_All	|location[848,868]	|
5'AGGCUGGUUGUAGAAGAUGUA3'
||||||||||||x|x||||o|
3'UGACACGGAAGAAUAAAAUUAUUAUAUGCUUCCGACCAACAUGUACUACGUCCCUCUUAACGACCCAAAAGGUCAUAACCU5' ( -28.50[77.66%] )
>miR2619b-5p	|CL5614.Contig2_All	|location[723,743]	|
5'UAAGUUUUGAUUCAUUGGACA3'
|||||||||||x|||||||||
3'AAGGACUACCGUAUUUUGUUUGUGAGUUUUAUUCAAAACUACGUAACCUGUUACUCCUUUUUGUUUAGAAGAACCUGUAAC5' ( -25.60[85.33%] )
>miR2643a	|CL616.Contig1_All	|location[2188,2208]	|
5'UUUGGGAAGAGAAUUAGCAGA3'
x||||||||||||x|||||||
3'UACGAAAAUCUUACUUACUGUUGAAGGCGCUAACCCUUCUCUUUAUCGUCUACUUGACUCGGGAGGACUAACCUACACGGU5' ( -31.00[89.08%] )
>miR2643a	|CL616.Contig3_All	|location[1756,1776]	|
5'UUUGGGAAGAGAAUUAGCAGA3'
|o|||||||||||x|x|||||
3'ACUAAAACCUUACCUGCUGUUGGAGGCGCUAGACCCUUCUCUUUACCGUCUACAUGACUCGGGAGGAGUAUCGUACACCGU5' ( -27.60[79.08%] )
>miR2643a	|Unigene5904_All	|location[82,102]	|
5'UUUGGGAAGAGAAUUAGCAGA3'
|||||||||||||||x|||||
3'ACCAAACUCUUACGUGUUGGUGGAGGCACUAAACCCUUCUCUUAACCGUCUACUGGGAUAGAUAAGAGCAGCGGCCACCUU5' ( -30.40[87.11%] )
>miR2645	|CL3314.Contig2_All	|location[821,841]	|
5'UUUUUAGAGAUGGAGGAUAAU3'
o|x|||||||||||||x|||x
3'CCUCCCCUAAAGCGUCGUUUCGAUCGAGUAGACAAUCUCUACCUCCAAUUCGUAGCCACGUUAGUUUAGAACCUCGACCCA5' ( -23.20[74.60%] )
>miR2645	|CL3873.Contig2_All	|location[362,382]	|
5'UUUUUAGAGAUGGAGGAUAAU3'
x||x||||||||||||||xx|
3'CUUUCAUAAACGACGAGUAUGUCUCUGGUCCAAUAUCUCUACCUCCUAAGAAACCUGUGUCGUACCUGUCUACUGUUCGUA5' ( -24.80[80.78%] )
>miR2645	|Unigene4673_All	|location[2862,2882]	|
5'UUUUUAGAGAUGGAGGAUAAU3'
|oxx||||||||x||||||||
3'AGGGAAGUCUGACAACGAGUAAACAGACGAAGUUAUCUCUACGUCCUAUUAAAUGAUUUCCGACCACAAAACACCAUAGAA5' ( -23.20[74.84%] )
>miR2645	|Unigene15754_All	|location[635,655]	|
5'UUUUUAGAGAUGGAGGAUAAU3'
||||||x|||||||||||xx|
3'UCAAGGUACAUAAGUCGACAUUCGAGAUCAAAAAAUGUCUACCUCCUAAGAGACGUUCUUCCUAAUCGUCACAGAAACAGA5' ( -24.30[78.14%] )
>miR2645	|Unigene20152_All	|location[236,256]	|
5'UUUUUAGAGAUGGAGGAUAAU3'
x||||x||||||||o||||||
3'AUUACCGAUCGGUAUCACAAAAGUUUUAUUUAAAAACUCUACCUUCUAUUACUUUCAAUUUCGUUACACUAGUACCUCUCU5' ( -23.00[74.68%] )
>miR2645	|Unigene25065_All	|location[289,309]	|
5'UUUUUAGAGAUGGAGGAUAAU3'
o||||||||||o||o||o|||
3'GGAGAUACGGUACAAAGGUUAGCAUUAUAAGAAAAUCUCUAUCUUCUGUUAGGUGUUGUCAGUGGUAUGACGGGACGAGAU5' ( -25.80[82.96%] )
>miR2674	|Unigene952_All	|location[423,443]	|
5'CUACCGGUUUUGAAGUCAUGG3'
|o||||||x|||||||||||x
3'UGCCGACGAGGAAAGUCUUGCCUGUGCACUGGUGGCCACAACUUCAGUACGCGUUUACCUAAACCGAACACGAAAGGGAAG5' ( -31.10[84.05%] )
>miR2873b	|CL9.Contig2_All	|location[1729,1749]	|
5'UUUGCUUGAGGUUAUGGUAUG3'
o||x||||||||o|||o||||
3'AAGGUUCGAAAAACCACUUCAAUAGUCACCGAAGGAACUCCAGUACUAUACACUUAGAACCCCCUUCCGGACCUUCUCAAA5' ( -26.90[78.65%] )
>miR2873b	|Unigene5666_All	|location[291,311]	|
5'UUUGCUUGAGGUUAUGGUAUG3'
|||||||o||||x|x||||||
3'GUAAAACCCCCGGAUGUAAAUAAGAGGUUGAAACGAAUUCCAUUUCCAUACAGGACGGAAAACGCCUCCGCCGGGACAUGG5' ( -25.60[74.20%] )
>miR2912a	|CL5257.Contig1_All	|location[873,893]	|
5'ACAGAACUCUAGAUAUGGGCC3'
x|x||||||||||||x|||||
3'GGGGUGGGGCUUGAGAUCUAUCCCCGGGGGUAUAGAUCUAUCCCGGGGAUAGGUAUA5' ( -30.30[77.10%] )
>miR2916	|Unigene5040_All	|location[1755,1774]	|
5'UGGGGGCUCGAAGACGAUCA3'
|||o|||o|||||||o|x||
3'UGGAAGAAGUGUCUUACCCUUUCCAGAUAAACCUCCGGGCUUCUGUUUGUAACUCUAGCUCUUUCCCAACUACUACGAGU5' ( -31.50[75.00%] )
>miR2919	|CL646.Contig1_All	|location[2238,2258]	|
5'AGAGAGGGGCGAGGGGAAAGA3'
||||x||oo|||||||||||x
3'ACACCGCCUCUAUUCGACGAUAUACGGAGCUCUCACCUUGCUCCCCUUUCGUCGUCUAAACUUCUCGCUCAUCUACAAGGU5' ( -34.20[75.83%] )
>miR2919	|CL646.Contig2_All	|location[1957,1977]	|
5'AGAGAGGGGCGAGGGGAAAGA3'
||||x||oo|||||||||||x
3'ACACCGCCUCUAUUCGACGAUAUACGGAGCUCUCACCUUGCUCCCCUUUCGUCGUCUAAACUUCUCGCUCAUCUACAAGGU5' ( -34.20[75.83%] )
>miR2919	|CL646.Contig3_All	|location[2329,2349]	|
5'AGAGAGGGGCGAGGGGAAAGA3'
||||x||oo|||||||||||x
3'ACACCGCCUCUAUUCGACGAUAUACGGAGCUCUCACCUUGCUCCCCUUUCGUCGUCUAAACUUCUCGCUCAUCUACAAGGU5' ( -34.20[75.83%] )
>miR2919	|CL5718.Contig2_All	|location[1066,1086]	|
5'AGAGAGGGGCGAGGGGAAAGA3'
||x||||||||||||||xx|x
3'GACCUCCUCUUAGAGCCCUAGGAAAAGCUCUCGCUCCCCGCUCCCCUAGCCCCGAAGUCCUCGAGAUAGCCCCCCGAAGGC5' ( -35.40[78.67%] )
>miR3442-3p	|CL1475.Contig1_All	|location[563,583]	|
5'UUGCAGAGAUCAAACAUGGUU3'
o||||||||||||xx||||o|
3'AGGCAUCCUUAGUUUUCUUCGUCUUUUGAAGACGUCUCUAGUUGAUACCGAUACUCCUCCACGGAAGAGUAUAAAUAACAC5' ( -27.70[79.83%] )
>miR3447-3p	|CL6132.Contig1_All	|location[293,313]	|
5'UUUGGAGGUGUUUGAUGUGAA3'
|||||||x|||||o|||||||
3'AAAGAGGAGGUUUUAGUUUAUAUUAUAGAAAAACCUCAACAAAUUACACUUUACAGCAGCAACUAAGUAAAUAGUAGUGGG5' ( -25.70[74.49%] )
>miR3522	|CL3170.Contig4_All	|location[1762,1782]	|
5'CAGACAAAUGAGCAGUGCUGA3'
|x||||||o||o|||o|||||
3'UUCUUCAAGUGAAAGAAGGAAAGUUAGGUUGGCUGUUUGCUUGUCGCGACUGAAUGUAACUACCAGUUCCAUCUUACGUAU5' ( -32.40[84.16%] )
>miR3624-3p	|Unigene9805_All	|location[471,491]	|
5'UCAGGCUGCAGCAUACAUACA3'
|||||||||||||||||||||
3'AGGAAUGUCUCCUACAUAAAUCAUAAGCCGAGUCCGACGUCGUAUGUAUGUCAACCGGCAUAAUGUAUAUGUUUAUUGUGU5' ( -39.80[100.00%] )
>miR3630-5p	|CL326.Contig1_All	|location[3310,3331]	|
5'GCAGAGUGAUGAUAGAUGAACA3'
||||||||||||||||||||||
3'ACCUAGCCUGAAGGUGUCGGAAGUUUAAAACGUCUCACUACUAUCUACUUGUUUAGUUUCUGUUCUGUAGUCUGUAGUUCGU5' ( -39.40[100.00%] )
>miR3630-5p	|CL326.Contig3_All	|location[1268,1289]	|
5'GCAGAGUGAUGAUAGAUGAACA3'
||||||||||||||||||||||
3'ACCUAGCCUGAAGGUGUCUGAAGUUUAAAACGUCUCACUACUAUCUACUUGUUUAGUUUCUGUUCUGUAAACUGUAGUUUGU5' ( -39.40[100.00%] )
>miR3631a-3p	|Unigene26705_All	|location[94,114]	|
5'AUAUUGGAUGGAUGCAACGAA3'
||xo|o|||||||o|||||||
3'UUUCCCCCUAACCUCUGGUUGGUGCUACCUUACGAUCUACCUAUGUUGCUUCCAGUGGUACCGUUGAACAAAUUGCAAACA5' ( -26.30[78.04%] )
>miR3633b-5p	|Unigene9291_All	|location[1576,1595]	|
5'UGGAAGGGUUGUGGGAUCUA3'
xo||||||||||o||||||x
3'GUGAUCGUACAACGCCUGGUCUUACGGUGGUUCUUCCCAACAUCCUAGAAAGGGUAAAACCUUUUAAGGGUUCGUCAUUC5' ( -32.10[82.73%] )
>miR3633b-5p	|Unigene13822_All	|location[80,99]	|
5'UGGAAGGGUUGUGGGAUCUA3'
x|||||||||||x|o||||x
3'UGUCUGUCUUUAGGUACCCUUGGUUGUUAAUCCUUCCCAACAGCUUAGAGGGCCUUCUACAGGAGCCGCACCUCUAUUAC5' ( -29.80[77.00%] )
>miR3704a	|CL6048.Contig2_All	|location[885,904]	|
5'GGUUUCGGUGGUGUUGGAGA3'
|||xx||||||||x||||||
3'AACGAAACACUUCCGGCAAGGUAUAAUGAACCACCGCCACCACCACCUCUAGCGACCAUUCGUAACAAGGCGUAAAGGGA5' ( -29.80[74.31%] )
>miR3704a	|Unigene8088_All	|location[415,434]	|
5'GGUUUCGGUGGUGUUGGAGA3'
||oo|||||||||||ox|||
3'CAAUCCGCCACCGCCCACCUGCUUUAACUUCCGGAGCCACCACAAUGUCUAAGCUCUUAGAAGGACGUGUCACCUAAAAU5' ( -32.80[82.83%] )
>miR3704a	|Unigene18812_All	|location[1791,1810]	|
5'GGUUUCGGUGGUGUUGGAGA3'
||oxx||||||||x||||||
3'CGACACAAACGAGUCGGGGUCCGCGAGACGCCGCCGCCACCACCACCUCUUUUUAGAGAAGGGCCCCCAUCCACUCCUCU5' ( -30.00[75.00%] )
>miR393b-5p	|Unigene11401_All	|location[1077,1097]	|
5'UCCAAAGGGAUUGCAUUGAUU3'
o||||||o|||||||xx||||
3'CAGGAAAAAGUAGUACUUCUAUACCCCUAGGGGUUUCUCUAACGUUUCUAACCUCAGGCAGCUCCUUACACCUGUGUACAG5' ( -26.70[76.72%] )
>miR396b-3p	|Unigene6203_All	|location[265,285]	|
5'GCUCAAGAAAGUUGUGGGAAA3'
|||||||||||||||xoo||x
3'AAUUAACGGUAUACUCAAGAAGCUCACUGCCGAGUUCUUUCAACAGUUUUCCGCACUUGUCACACUAGUUUUUCAUUCUCU5' ( -26.90[74.93%] )
>miR396g-5p	|Unigene19909_All	|location[315,335]	|
5'UUCCACGGCUUUCUUGAACUU3'
||||x||||||o|||o|||||
3'UUACGGUAAGAGUGUUCAGAAGACUUAUUCAAGGAGCCGAAGGAAUUUGAAUGGAAGGAAGCAUUUUCGUAAGUGGUAACU5' ( -28.10[79.15%] )
>miR396g-5p	|Unigene25115_All	|location[29,49]	|
5'UUCCACGGCUUUCUUGAACUU3'
|||||||||||||||||||||
3'AAAACAAUUACUGCUUAGGAACAGUACGAAAAGGUGCCGAAAGAACUUGAAAUGCACACGUCCUACUCUUUUCAAGACG5' ( -35.90[100.00%] )
>miR397	|CL2309.Contig3_All	|location[713,734]	|
5'UAUUGAGUGCAGCGUUGACGAU3'
|||||||o|||||o|||||x|o
3'GCACAAAACGAUAGAACUUUUUGUUAAGUAAUAACUCGCGUCGUAACUGGUGGGCGUGUUCCAUACAAACAGGCGAAGGACG5' ( -33.70[85.53%] )
>miR397a	|CL6225.Contig5_All	|location[119,139]	|
5'UCAUUGAGUGCAGCGUUGAUU3'
|x||||||||||||||||xxx
3'UUGGUAAAUAAAACGUAAAAACCUUUGUGUAUUAACUCACGUCGCAACACUAAAGUUACUAAAGUUACAUUCUUGUCUAUU5' ( -28.90[79.83%] )
>miR3980a-5p	|Unigene9253_All	|location[735,755]	|
5'AAAGACGGCCUUAGAUCAGGG3'
x|x||||||||||o|||||o|
3'AGGUCAAUGUAGAAAACUUCUUCAUGAGCCAUCCUGCCGGAAUUUAGUCUCCGAAGGCUCCUGAACGAAACCAACGGUUGU5' ( -31.70[79.65%] )
>miR414	|CL4789.Contig2_All	|location[67,87]	|
5'UUCAUCAUCUUAUCAUCGUCA3'
|||||||||||x||x||||||
3'GCAGGUACGGAGUCGUGGGUCAUAAACAAGAAGUAGUAGAAGAGGAGCAGUUUUUGUUAAUUUAAUUUACAAAAUUUAAGC5' ( -24.50[74.47%] )
>miR414	|Unigene11597_All	|location[277,297]	|
5'UUCAUCAUCUUAUCAUCGUCA3'
||||x||o|||||||||o||x
3'CCUCUAGAGUAAGUGAAAAAGUUUUUUGACAAGUCGUGGAAUAGUAGUAGGAGGACGUGCUGAUGUCUAGUACAUACAACA5' ( -25.50[77.98%] )
>miR415	|CL5352.Contig2_All	|location[790,810]	|
5'AGACAACAAGAAGCAGAGCAG3'
xo|||||||||||||x|||||
3'UAUCAAGGACGUUCACUACUCGUGCGGGGUGUUGUUGUUCUUCGUGUCGUCCAUCGACGGGUGUAGAAAUUAAGAAAGAGA5' ( -31.50[83.11%] )
>miR4226	|Unigene13228_All	|location[322,342]	|
5'UACAAGAUCUUCGUGACAAUA3'
xx||||||||||||||||x|x
3'CAAAGGUUUCGAGGUAACUGCCUAAGAAUCUAGUUCUAGAAGCACUGUAAGGAGUCGACACAUAUCGUACACUGAGCCAUU5' ( -27.90[86.65%] )
>miR473a-5p	|Unigene26780_All	|location[395,416]	|
5'UCCUCUCCCUCAACGGUUUCCA3'
xx|||||||||||x||o|||||
3'CCCGUCGUCUUCAUACUCCCUCGACGAAUAUUGAGAGGGAGUUUCCGAAGGUUUUAGAGACAUACGUUAUCUAAAACUCCAA5' ( -33.60[75.68%] )
>miR477a-3p	|Unigene4678_All	|location[2084,2104]	|
5'AGAGACUUUGUGGGAGAAGAA3'
xo||x||||||||||||||x|
3'AUAACACAACUACCUACAACGACAAGUGGAGUUCGGAAACACCCUCUUCGUGUAUGUCCGUUCUUAUAAGUUGGAAGCUCU5' ( -27.50[74.12%] )
>miR477a-3p	|Unigene11720_All	|location[1433,1453]	|
5'AGAGACUUUGUGGGAGAAGAA3'
|||||||||||||||||||||
3'ACGUUACGUUCAUUCGGUCACGUCCAACGAUCUCUGAAACACCCUCUUCUUCCGGUCACAGAACUUGUCUAGAGUCAACAU5' ( -37.00[100.00%] )
>miR477a-5p	|Unigene26780_All	|location[396,416]	|
5'ACCUCUCCCUCAACGGCUUCC3'
|x|||||||||||x|||||||
3'CCCGUCGUCUUCAUACUCCCUCGACGAAUAUUGAGAGGGAGUUUCCGAAGGUUUUAGAGACAUACGUUAUCUAAAACUCCA5' ( -34.20[76.51%] )
>miR5021	|CL1598.Contig7_All	|location[2485,2505]	|
5'CAGAACGAAGAAGAAGAAGAA3'
|x||||||||||||x||x|||
3'UUAUUAGUCGCUUUCUCUUUCGCGUCGUCUGACUUGCUUCUUCUGCUCCUUCUUAGUCCUUUUUCGCUUUCGUCGCCAUGA5' ( -24.50[74.02%] )
>miR5021	|CL2107.Contig8_All	|location[282,302]	|
5'CAGAACGAAGAAGAAGAAGAA3'
|||||||||||||||||||||
3'GCUAUAAGUAUAGUCGUAGUUAGGUAUUUCGUCUUGCUUCUUCUUCUUCUUAAUGACGGUGUAUAGUUGAUUUGGAAGUUG5' ( -33.10[100.00%] )
>miR5021	|CL2107.Contig9_All	|location[297,317]	|
5'CAGAACGAAGAAGAAGAAGAA3'
|||||||||||||||||||||
3'GCUAUAAGUAUAGUCGUAGUUAGGUAUUUCGUCUUGCUUCUUCUUCUUCUUAAUGACGGUGUAUAGUUGAUUUGGAAGUUG5' ( -33.10[100.00%] )
>miR5021	|CL2107.Contig11_All	|location[300,320]	|
5'CAGAACGAAGAAGAAGAAGAA3'
|||||||||||||||||||||
3'GCUAUAAGUAUAAUCGUAGUUAGGUAUUUCGUCUUGCUUCUUCUUCUUCUUAAUGACGGUGUAUAGUUGAUUUGGAAGUUG5' ( -33.10[100.00%] )
>miR5021	|CL3654.Contig3_All	|location[1823,1843]	|
5'CAGAACGAAGAAGAAGAAGAA3'
x||x||||||||||||||||x
3'CUCCUCCUCCUCCGCCUCCGCCUCCUCCUGCUCCUGCUUCUUCUUCUUCUGUUACCGCAUCCAAACGUUUGUAAGUACUCG5' ( -25.90[76.40%] )
>miR5021	|Unigene1411_All	|location[348,368]	|
5'CAGAACGAAGAAGAAGAAGAA3'
x|o||||||||||||||||x|
3'AACGAGCUGUUAAAGUAACUGCUUUUGCUUCUUUUGCUUCUUCUUCUUCAUCUUCCUCUUCUUCUUCUUAAGCCUGAGAGG5' ( -26.40[79.76%] )
>miR5021	|Unigene4675_All	|location[2090,2110]	|
5'CAGAACGAAGAAGAAGAAGAA3'
||o||x|||||||||||||||
3'GUUUUACGUUCCGAGGACAGCCCUUGAAAUGUUUUUCUUCUUCUUCUUCUUCUACGGUAAAACCGCCUCUCACUCUUCUCU5' ( -24.80[74.92%] )
>miR5021	|Unigene4751_All	|location[368,388]	|
5'CAGAACGAAGAAGAAGAAGAA3'
x||||x||||||o||||||||
3'UAACGCUCGAUUCCUUUAGUUUCUUGUUUCUUCUUUCUUCUUUUUCUUCUUAUAAAAUUCCUCCGAUGGUUUCUAUUGGAU5' ( -24.50[74.02%] )
>miR5021	|Unigene7663_All	|location[291,311]	|
5'CAGAACGAAGAAGAAGAAGAA3'
x|o|x||||||||||||||||
3'ACCAGGCGUAGUGGUAAGCAUUCCGUCUCGUUUUGGCUUCUUCUUCUUCUUCGCUAGGCUAGGCUAGGCUAGGCUAGAGUU5' ( -26.50[78.40%] )
>miR5021	|Unigene11513_All	|location[2017,2037]	|
5'CAGAACGAAGAAGAAGAAGAA3'
x||||||||||||||o||o||
3'GGUGUCGGUUUCGUCGUGAAUGCAAGGUUUUUCUUGCUUCUUCUUUUUUUUAAUUUCUCGAUUUGGUGGUAUACUCUUUUA5' ( -25.30[75.98%] )
>miR5021	|Unigene11980_All	|location[113,133]	|
5'CAGAACGAAGAAGAAGAAGAA3'
|||x||||x|||||||||||x
3'CUCUACGGGCUUACAGGGUAUACAAACGUUGUCAUGCUGCUUCUUCUUCUGGCAUAAGGUUCUCACAAUAGUACGCCGGUA5' ( -24.60[74.10%] )
>miR5021	|Unigene18149_All	|location[381,401]	|
5'CAGAACGAAGAAGAAGAAGAA3'
x||x|||||||||||||||xx
3'CUAGUCAGUCUGGAGAGUGAACGUCUCCUUCUCCUGCUUCUUCUUCUUCCGCACUCACUCUGUGACGAAGGAGUCUGUGUA5' ( -24.80[74.92%] )
>miR5021	|Unigene18734_All	|location[65,85]	|
5'CAGAACGAAGAAGAAGAAGAA3'
x||x|||||||||||||||||
3'AGGCUUUCCGUUCUGUCUUAACGUCCUCGUCUCCUGCUUCUUCUUCUUCUUCUCUUCCGUAUAUAUGUGUAUGUGUGUGUU5' ( -28.20[85.20%] )
>miR5021	|Unigene20344_All	|location[1121,1141]	|
5'CAGAACGAAGAAGAAGAAGAA3'
||o||||||||x||||||||x
3'AGGAGACUACUAUAAUUAUUAUAUCUUCUCGUUUUGCUUCUACUUCUUCUCGAACUACCUCUCCGAAGAAGGAGUCUUCGA5' ( -26.10[79.09%] )
>miR5021	|Unigene21297_All	|location[952,972]	|
5'CAGAACGAAGAAGAAGAAGAA3'
x|ox||||||||||||||||x
3'UUUCUGCUUCUUCUUCUUCUGCUUCUUUUUCUUCUGCUUCUUUUUCUUCUU5' ( -25.60[78.77%] )
>miR5054	|Unigene13585_All	|location[2961,2980]	|
5'UCUUCCCACAGACGGCGCCA3'
|||||||||||||oxx|||x
3'AAAUUAUUGUAAACUCUAGAUUACUGAGUGAGAAGGGUGUCUGUACCGGGGAGGAACCUCACACGAGUAUUAUGUUUGUC5' ( -34.50[78.95%] )
>miR5056	|CL3046.Contig1_All	|location[4683,4705]	|
5'AGGAAGAACUGGUAAUAGGCAUA3'
|||||||||||||||||||||||
3'UAGAUUAACUUUGUAACCGGAGUCUAGCCCUCCUUCUUGACCAUUAUCCGUAUUUUGGUAGGUAACACCAAGAUAUACACGAA5' ( -39.10[100.00%] )
>miR5056	|CL3046.Contig2_All	|location[3272,3294]	|
5'AGGAAGAACUGGUAAUAGGCAUA3'
|||||||||||||||||||||||
3'UAGAUUAACUUUGUAACCGGAGUCUAGCCCUCCUUCUUGACCAUUAUCCGUAUUUUGGUAGGUAACACCAAGAUAUACACGAA5' ( -39.10[100.00%] )
>miR5065	|CL5381.Contig2_All	|location[757,777]	|
5'AAGGCAAUUCACUUUUAGCAU3'
|x|||||||||||||x|||x|
3'AGGCGAGCAGCGUAACUGGCCGUGUCUUUCUGCCGUUAAGUGAAACUCGCACAUUGCCAAAUAAAAUUGAAAGGGCUGGAA5' ( -25.90[82.22%] )
>miR5139	|CL705.Contig4_All	|location[948,965]	|
5'AACCUCGCUCUGAUACCA3'
||||||||||||||||||
3'GAAGGAUGGUAAAAAAAAUUUUUAUGAAGCUUGGAGCGAGACUAUGGUCUAUUACAUCGGUUUAAUACUUAUUUGAAC5' ( -32.90[100.00%] )
>miR5139	|CL786.Contig1_All	|location[734,751]	|
5'AACCUCGCUCUGAUACCA3'
||||||||||||||||||
3'AAGGGACGCUAAGUUGUGAAGUCGUUUGGUUUGGAGCGAGACUAUGGUUAACAAUCCUUUAUUCUCUAUGUUAUACGC5' ( -33.00[100.00%] )
>miR5139	|CL786.Contig1_All	|location[5390,5407]	|
5'AACCUCGCUCUGAUACCA3'
||||||||||||||||||
3'AAGGGACGCUAAGUUGUGAAGUCGUUUGGUUUGGAGCGAGACUAUGGUUAACAAUCCUUUAUUCUCUAUGUUAUACGC5' ( -33.00[100.00%] )
>miR5139	|CL5947.Contig2_All	|location[262,279]	|
5'AACCUCGCUCUGAUACCA3'
|x||||o||||||||x|x
3'UUGUAACUUUAGUGGUGGAGGUAGACUCGGUAGGAGUGAGACUAUAGGUCUAAGACCUCUACUAAGAUGACCACGAAG5' ( -26.10[77.68%] )
>miR5139	|CL5947.Contig2_All	|location[322,339]	|
5'AACCUCGCUCUGAUACCA3'
|x|||||||||||||x|x
3'UCAUAAAUUGAGAAGUGGUGACAGACUGGGUAGGAGCGAGACUAUAGGUCUAAGAAGACGUUGUAACUUUAGUGGUGG5' ( -28.00[83.33%] )
>miR5139	|Unigene7417_All	|location[256,273]	|
5'AACCUCGCUCUGAUACCA3'
||x||||||||o|o|||x
3'UAGUAAGUUUUCUAGUUGUUUUAUGUGGCCUUUGAGCGAGAUUGUGGAGGUCUCUAACGUGUCUUCAUAACACUAUUC5' ( -25.80[78.18%] )
>miR5139	|Unigene9008_All	|location[449,466]	|
5'AACCUCGCUCUGAUACCA3'
||||||||||||||||||
3'GAAGGAUGGUAAAAAAAAUUUUUAUGAAGCUUGGAGCGAGACUAUGGUCUAUUACAUCGGUUUAAUACUUAUUUGAAC5' ( -32.90[100.00%] )
>miR5139	|Unigene19184_All	|location[245,262]	|
5'AACCUCGCUCUGAUACCA3'
x|x|||||||||||||||
3'GAGAUUUGGACAAUACGAAAGAAAGGAGUUAUAGAGCGAGACUAUGGUUAACUGCGUCGUCCUCCGUUCAUUUGUUUU5' ( -28.40[86.06%] )
>miR5139	|Unigene21573_All	|location[116,133]	|
5'AACCUCGCUCUGAUACCA3'
xx|||||||||||xx|||
3'UUAACGUGUUGUAUUUCGCAUUACAAUGUUCGGGAGCGAGACUUAGGUACAGGUGGUAUGUACGUGGAAGGUAACAAU5' ( -25.60[77.34%] )
>miR5143a	|CL556.Contig1_All	|location[677,697]	|
5'UGUGGAGUUGGCAAUGUUGAA3'
xx|||||||||||||||x||x
3'CUACUCCUAUGUCACUGCCCCAAAGAUGACCGACCUCAACCGUUACAUCUAGAAGCCUCUUUCUGUUUAAUGGAAUAACAA5' ( -28.50[78.30%] )
>miR5143a	|CL556.Contig2_All	|location[680,700]	|
5'UGUGGAGUUGGCAAUGUUGAA3'
xx|||||||||||||||x||x
3'CUACUCCUAUGUCACUGCCCCAAAGAUGACCGACCUCAACCGUUACAUCUAGAAGCCUCUUUCUGUUUAAUGGAAUAACAA5' ( -28.50[78.30%] )
>miR5143a	|CL556.Contig3_All	|location[682,702]	|
5'UGUGGAGUUGGCAAUGUUGAA3'
xx|||||||||||||||x||x
3'CUACUCCUAUGUCACUGCCCCAAAGAUGACCGACCUCAACCGUUACAUCUAGAAGCCUCUUUCUGUUUAAUGGAAUAACAA5' ( -28.50[78.30%] )
>miR5143a	|CL556.Contig4_All	|location[679,699]	|
5'UGUGGAGUUGGCAAUGUUGAA3'
xx|||||||||||||||x||x
3'CUACUCCUAUGUCACUGCCCCAAAGAUGACCGACCUCAACCGUUACAUCUAGAAGCCUCUUUCUGUUUAAUGGAAUAACAA5' ( -28.50[78.30%] )
>miR5143a	|Unigene5245_All	|location[360,380]	|
5'UGUGGAGUUGGCAAUGUUGAA3'
|x||o|||||||||||o|||x
3'UUCUAGAACCUCACAGUGUCCGCCCUACCUAAACUUCAACCGUUACGACUGUUCUAUAAACUUUCGUGAAGACGCCCGGUC5' ( -29.60[81.10%] )
>miR5143a	|Unigene16512_All	|location[675,695]	|
5'UGUGGAGUUGGCAAUGUUGAA3'
|o|||||x|||||||||oo||
3'GACGGAGGAGGUAGACUGGCAAAACUUUAGAUACCUCUACCGUUACAGUUUCGUAUAAAACACUGCCCCCUUCUGUAACCA5' ( -28.10[76.78%] )
>miR5143a	|Unigene18089_All	|location[128,148]	|
5'UGUGGAGUUGGCAAUGUUGAA3'
|||||||||||||||||||||
3'GUUCAGUAAUCACACGGAUGGCCUAUCGAAACACCUCAACCGUUACAACUUCUGAAACUGGUAUUUUUCUACGGGACUUGA5' ( -36.60[100.00%] )
>miR5144-5p	|Unigene532_All	|location[245,265]	|
5'UCAUAUGCUGCUGAAGAAGAC3'
ox|o||||||||||||||x||
3'GUUAAGGUAGUACCAAUGCCAGCUUUUUACGUUGUACGACGACUUCUUGUGAGUAUAACAACACCACCACAGGUCCCCAAG5' ( -28.10[76.36%] )
>miR5144-5p	|Unigene9452_All	|location[800,820]	|
5'UCAUAUGCUGCUGAAGAAGAC3'
x|||x||||||o||||||||x
3'UUUAUUCAAUAGUCCGGUACCUUUAACGUCUGUAAACGACGGCUUCUUCUUUUAUAAUUCUCCUCAAUUUCGUUUUCUACU5' ( -28.10[76.78%] )
>miR5144-5p	|Unigene15970_All	|location[1040,1060]	|
5'UCAUAUGCUGCUGAAGAAGAC3'
||||x||||||o||||||||x
3'GUAACAGUGGGUCAAGAAGGAAAUAGCGAGAGUAGACGACGGCUUCUUCUUUGAGGAAAACACUGAAACUGUUAACUGGGA5' ( -30.10[81.57%] )
>miR5144-5p	|Unigene15971_All	|location[1040,1060]	|
5'UCAUAUGCUGCUGAAGAAGAC3'
||||x||||||o||||||||x
3'GUAACAGUGGGUCAAGAAGGAAAUAGCGAGAGUAGACGACGGCUUCUUCUUUGAGGAAAACACUGAAACUGUUAACUGGGA5' ( -30.10[81.57%] )
>miR5163a-3p	|CL1907.Contig4_All	|location[40,58]	|
5'UUAGGUAGUUGGUUAGGUA3'
|||||||o||||||x|x|x
3'CUCUCCGCUUAAGUCCGUUACCCCAUGUCAAAUCCAUUAACCAACCAACCAUUUUUAUAAUUCUAAUCAUUUCCAUUCC5' ( -23.00[74.68%] )
>miR5163a-3p	|CL4171.Contig1_All	|location[2101,2119]	|
5'UUAGGUAGUUGGUUAGGUA3'
o||||||||||||x|||xx
3'UACUCGUGUUCUGGCCUUCGGAGCCAGAAGGAUCCAUCAACCAUUCCUAUCUUCUAAACUUGUUUUACUUACGUGCAUU5' ( -24.10[77.99%] )
>miR5163a-3p	|CL6195.Contig9_All	|location[1176,1194]	|
5'UUAGGUAGUUGGUUAGGUA3'
|||||||||||||||||||
3'UCUCCGCGACAAGCUACUCGGGCGCAUCAUAAUCCAUCAACCAAUCCAUUUCCGACUGGUUCGGCUACUACGAAUCGAC5' ( -30.70[100.00%] )
>miR5163a-3p	|Unigene11295_All	|location[794,812]	|
5'UUAGGUAGUUGGUUAGGUA3'
|ox||||x||||||||||x
3'GAAUACAGUCACAGGUUGAAACCCUUAUGAAGGCCAUGAACCAAUCCACGUGAAAACGAUUUUACCGAGGUAUAGGUUU5' ( -23.80[77.02%] )
>miR5228	|CL3771.Contig2_All	|location[522,542]	|
5'UCCUUGUGUAGACUUGAUGGA3'
||||||||o|||||x|||||x
3'UUUGAUAAUACUUCCCUUUUUGAACUUCUAAGGAACACGUCUGACCUACCACUCGUAAUACGGCUUUCCCUUUAGAUAACA5' ( -33.00[88.00%] )
>miR5228	|Unigene21513_All	|location[323,343]	|
5'UCCUUGUGUAGACUUGAUGGA3'
||||||||x|||||x||||||
3'UCCCUUUCUAUAAGCGUUUUUAAAUUUCUAAGGAACACCUCUGACCUACCUGUCGCAACAAUAGGGGCUUCCUUUUAGGUA5' ( -28.90[76.86%] )
>miR5232	|CL1582.Contig2_All	|location[255,274]	|
5'UACAUGUCCUUCACAUCGAA3'
|x|||||||||||||||xxx
3'GAAGGUCAGAUUCGUAUUGGUCGAUAAUUCAAGUACAGGAAGUGUAGGGCUGACGUGCCCUUUAAGAGGGCUGGGAUCUA5' ( -27.70[83.18%] )
>miR5232	|Unigene15762_All	|location[732,751]	|
5'UACAUGUCCUUCACAUCGAA3'
||||||||||||||||||||
3'UGAUAUGUCAUAACUAUUAACUAUUCAUGUAUGUACAGGAAGUGUAGCUUGAUCUAUUUACUUAAUUUUGAUAAUAAGUA5' ( -33.40[100.00%] )
>miR5240	|CL278.Contig1_All	|location[2453,2473]	|
5'UAAAAAAAUUGUGGAUAUGGA3'
o|x||||||||||||||||ox
3'CGGGAAGUUCUGACUCUACCUUGCAAAGUGGUCUUUUUAACACCUAUACUACUUCGUCCUCGUUGAGAAACGGAGAGUUCC5' ( -21.20[75.99%] )
>miR5240	|CL278.Contig6_All	|location[2475,2495]	|
5'UAAAAAAAUUGUGGAUAUGGA3'
o|x||||||||||||||||ox
3'CGGGAAGUUCUGACUCUACCUUGCAAAGUGGUCUUUUUAACACCUAUACUACUUCGUCCUCGUUGAGAAACGGAGAGUUCC5' ( -21.20[75.99%] )
>miR5240	|CL326.Contig1_All	|location[3402,3422]	|
5'UAAAAAAAUUGUGGAUAUGGA3'
|||||||||||||||||||||
3'GGGCCAAUUAACACUUUACACUCAGAUUUCAUUUUUUUAACACCUAUACCUUCCAUCACUUGGUAUAAGCAUCGAAGACGG5' ( -27.70[100.00%] )
>miR5242	|CL2887.Contig1_All	|location[47,67]	|
5'UGAAGAAACAAGCAAUGUCUA3'
|||||||||||||xx|o||o|
3'GUCACUACCGACAUGAAGAGAGAAGAGGUUACUUCUUUGUUCGACAUAGGUUUUUGUAGAGGAACAGAAGAAGUAGGUCGC5' ( -24.20[74.92%] )
>miR5242	|CL2887.Contig2_All	|location[82,102]	|
5'UGAAGAAACAAGCAAUGUCUA3'
|||||||||||||xx|o||o|
3'GACGUUAACGACUUGAAAAGAGGUGAGGUUACUUCUUUGUUCGACAUAGGUUUUUAUAAAGGAAAAGAAGGAGUAGAUCUC5' ( -24.20[74.92%] )
>miR5242	|CL3715.Contig1_All	|location[608,628]	|
5'UGAAGAAACAAGCAAUGUCUA3'
|||||||||||||x|oo||||
3'GAAGUUAACGGUUUGACUAAAAGAGAGGCUACUUCUUUGUUCGGUGUAGAUUUUUAUGGAGAAAGAGAAGCAGCAGAUCCU5' ( -25.30[78.33%] )
>miR5242	|Unigene156_All	|location[1488,1508]	|
5'UGAAGAAACAAGCAAUGUCUA3'
x|x||||||||||||||o||x
3'UCUUUUUCAGUUCAGUACGAACAGACUCGAUCGUCUUUGUUCGUUACGGAAGUUUGUUCAUGAUUUACGUCCGAAUCUCGU5' ( -26.20[80.62%] )
>miR5242	|Unigene9345_All	|location[221,241]	|
5'UGAAGAAACAAGCAAUGUCUA3'
oo||o||||||||||||||o|
3'UUGAUUAACGUCGAAGGGCUAGAACGGGGUGUUUUUUUGUUCGUUACAGGUCUUUUUAAAGAGAAAGAAGUCUCAACUCUA5' ( -26.40[81.99%] )
>miR5242	|Unigene14677_All	|location[82,102]	|
5'UGAAGAAACAAGCAAUGUCUA3'
|||||||||||||xx|o||o|
3'GACUUUACCGUAUGAAAAAAAGAGAGGGUUACUUCUUUGUUCGACAUAGGUUUUUAUAAAGGAAAAGAAGGAGUAGAUCUC5' ( -24.20[74.92%] )
>miR5242	|Unigene15056_All	|location[33,53]	|
5'UGAAGAAACAAGCAAUGUCUA3'
o|||o||x|||||||||||o|
3'AUAAAUACUCGUAUAGAAAGAGAAGUGGACGCUUUUUGGUUCGUUACAGGUUCUUAUAGAGAGAAAGGAGGGACAGUUCAC5' ( -24.70[76.71%] )
>miR5242	|Unigene21478_All	|location[270,290]	|
5'UGAAGAAACAAGCAAUGUCUA3'
||||o||||||||||||||x|
3'UCGAUUAUCGACAAAGGACCAGAACGGGCUACUUUUUUGUUCGUUACAGUUCCUUAUUAAGGAAAAGGACCGACUACUCCA5' ( -27.80[86.34%] )
>miR5242	|Unigene24044_All	|location[82,102]	|
5'UGAAGAAACAAGCAAUGUCUA3'
|||||||||||||xx|o||o|
3'GACUUUACCGUAUGAAAAAAAGAGAGGGUUACUUCUUUGUUCGACAUAGGUUUUUAUAAAGGAAAAGAAGGAGUAGAUCUC5' ( -24.20[74.92%] )
>miR5242	|Unigene24955_All	|location[226,246]	|
5'UGAAGAAACAAGCAAUGUCUA3'
|||||||||||||xx|o||o|
3'GACUUUACCGUAUGAAAAAAAGAGAGGGUUACUUCUUUGUUCGACAUAGGUUUUUACGGAGAAAAAGAACCAGUAGAUUUC5' ( -24.20[74.92%] )
>miR5246	|CL6229.Contig2_All	|location[1197,1217]	|
5'UUGAGACGGCUUGUGAAGGUG3'
|||||||||||||||||||||
3'CUUUGAUCUAAACGGAGAGUGUGCGAACAAAACUCUGCCGAACACUUCCACUCUCUCCGAAAUUGAUCAUACCACUAGUCG5' ( -39.90[100.00%] )
>miR5246	|CL6229.Contig3_All	|location[1333,1353]	|
5'UUGAGACGGCUUGUGAAGGUG3'
|||||||||||||||||||||
3'CUUUGAUCUAAACGGAGAGUGUGCGAACAAAACUCUGCCGAACACUUCCACUCUCUCCGAAAUUGAUCAUACCACUAGUCG5' ( -39.90[100.00%] )
>miR5246	|Unigene10210_All	|location[185,205]	|
5'UUGAGACGGCUUGUGAAGGUG3'
|||||||oo||||||||||||
3'GACUCUGAGUUAAACGGAGCGUGUGUGUAGAACUCUGUUGAACACUUCCACGCUCGCCGUAACUGACCGUACCAAUAGUUG5' ( -35.30[88.25%] )
>miR5246	|Unigene15701_All	|location[1402,1422]	|
5'UUGAGACGGCUUGUGAAGGUG3'
|||||||||||||||||||||
3'CUCUGAGCUAAACGGAGCGUGUGCGAGCAGAACUCUGCCGAACACUUCCACGCUCUCCGUAACUCACCGUACCAAUAGUCA5' ( -40.00[100.00%] )
>miR5246	|Unigene17688_All	|location[686,706]	|
5'UUGAGACGGCUUGUGAAGGUG3'
|||||||||||||||||||||
3'CUCUGAGCUAAACGGAGCGUGUGCGAGCAGAACUCUGCCGAACACUUCCACGCUCUCCGUAACUCACCGUACCAAUAGUCA5' ( -40.00[100.00%] )
>miR5254	|CL6209.Contig2_All	|location[66,86]	|
5'AGAGGUAGAGGCUAUUUGUGA3'
x|||||||||||o||x|x|||
3'AUAGUCUUUACUGUACCUUUAAUCAGGAAUACUCCAUCUCCGGUACAAACUAAAAAAGCAUUCGUCGCUAGUUUUAACUUU5' ( -28.60[77.09%] )
>miR5258	|Unigene2837_All	|location[959,979]	|
5'UCAAGUAGAAAAGGAAGAUUC3'
|||||o|||||||||||xxx|
3'UCCGAUGUUAUAGGUCUCGGAACGACACCCAGUUCGUCUUUUCCUUCCUUGAAGUUCUUAUUGAUGACAUCAAGGACCUUG5' ( -26.30[82.45%] )
>miR5262	|Unigene9867_All	|location[241,261]	|
5'UCUGCAGCAGCACUCAAUUUG3'
||||||||||||x||x|x||x
3'UUGGUGUGACGUCCGGACAGAGUAAAAAGUAGACGUCGUCGUUAGAUUAAACCUCGAGUUAUGCACAUUAUGGAUAGUAAG5' ( -28.50[74.41%] )
>miR5288	|Unigene4663_All	|location[1672,1692]	|
5'GCAGCAUGAAGAACUAGGAUU3'
xx||||||||||||||||xo|
3'GGUUCAGGUUAGUACGUCGAAGACAGGUGGACUCGUACUUCUUGAUCCGGAAGCGAUUUAUAUAGGAUUGGACAUAAAGGG5' ( -28.00[74.07%] )
>miR5288	|Unigene7287_All	|location[1533,1553]	|
5'GCAGCAUGAAGAACUAGGAUU3'
|||||||o|||||||||||||
3'UCACCGUAAGCUAGUGUCUUGGGAGAGUGUCGUCGUAUUUCUUGAUCCUAAACAAAAAGUUAUCCUUCACCACUUAUAACG5' ( -35.10[94.10%] )
>miR5291a	|CL1210.Contig1_All	|location[2451,2471]	|
5'UGGAUGGAUGGAUGGAUGGAU3'
|||||||||||||||x||xxo
3'AUCGAUAAGUAUUAUGUCUCUGGUCUGAAAACCUACCUACCUACCCACAGGUGGUAUUCUUAAGAUGAUCGUAUGUCCGAA5' ( -31.10[76.98%] )
>miR5291a	|Unigene9674_All	|location[36,56]	|
5'UGGAUGGAUGGAUGGAUGGAU3'
xo|||||x||||o||||||||
3'UUAGUACUUGUUCGCCUGCCGAGCUUACUGUUCUACCCACCUGCCUACCUAUGAGGUAUACAUAUAAUAUAUCUAACAGUC5' ( -31.60[78.22%] )
>miR5291a	|Unigene22659_All	|location[147,167]	|
5'UGGAUGGAUGGAUGGAUGGAU3'
|||||||||||||o||x||x|
3'CAUUGUAGUGCCUGCUUCUUGUGGAUUGUGACCUACCUACCUAUCUCCCGAAGAGCUGAGCUCUCUCGGUGACCUGUGCUA5' ( -31.90[78.77%] )
>miR5298b	|CL335.Contig13_All	|location[510,530]	|
5'GAGGAGGAUGAUGAAGAUGAA3'
|||||x||o||o|||||x|||
3'CUUCUACUACUACUACUGCUUCUUCUUCUGCUCCUGCUGCUGCUUCUUCUUCUGCUACUACUUCUUUUAGACUACUUAUUA5' ( -28.80[75.20%] )
>miR5298b	|CL335.Contig13_All	|location[534,554]	|
5'GAGGAGGAUGAUGAAGAUGAA3'
||x||x|||||o|||||x|||
3'UUAAGUCUUCUACCUCUACUCCAACUUCUACUACUACUACUGCUUCUUCUUCUGCUCCUGCUGCUGCUUCUUCUUCUGCUA5' ( -28.80[75.20%] )
>miR5298b	|CL335.Contig14_All	|location[479,499]	|
5'GAGGAGGAUGAUGAAGAUGAA3'
||||||||o||o|||||x|||
3'CUUCUACUACUACUACUGCUUCUUCUCCUGCUCCUCCUGCUGCUUCUUCUUCUGCUACUACUUCUUUUAUCCUAUUUAUUA5' ( -33.20[86.68%] )
>miR5298b	|CL335.Contig14_All	|location[506,526]	|
5'GAGGAGGAUGAUGAAGAUGAA3'
||x||x||||||||x||x|||
3'AUAUUAAGUCUUCUACCUCUACUCCAACUUCUACUACUACUACUGCUUCUUCUCCUGCUCCUCCUGCUGCUUCUUCUUCUG5' ( -33.20[87.83%] )
>miR5298b	|CL416.Contig1_All	|location[340,360]	|
5'GAGGAGGAUGAUGAAGAUGAA3'
|||||||||||||||||xxx|
3'CAUUUACUGCUCCUACUACUUCUUUCACCCCUCCUCCUACUACUUCUCACUUCUAAAGGUGCUCCGAAAACUACCAAAACG5' ( -33.60[89.60%] )
>miR5298b	|CL416.Contig2_All	|location[314,334]	|
5'GAGGAGGAUGAUGAAGAUGAA3'
|||||||||||||||||xxx|
3'CAUUUACUGCUCCUACUACUUCUUUCACCCCUCCUCCUACUACUUCUCACUUCUAAAGGUGCUCCGAAAACUACCAAAACG5' ( -33.60[89.60%] )
>miR5298b	|CL546.Contig1_All	|location[1048,1068]	|
5'GAGGAGGAUGAUGAAGAUGAA3'
||o|||||||||||||||||x
3'CUUCUGACAGUCAAAGAUCUCUCACUUCUUCUUCUCCUACUACUUCUACUGUUCCUGUCGUCGUGACUACUGUCACUUCUA5' ( -35.10[92.61%] )
>miR5298b	|CL546.Contig2_All	|location[1401,1421]	|
5'GAGGAGGAUGAUGAAGAUGAA3'
||o|||||||||||||||||x
3'CUUCUGACAGUCAAAGAUCUCUCACUUCUUCUUCUCCUACUACUUCUACUGUUCCUGUCGUCGUGACUACUGUCACUUCUA5' ( -35.10[92.61%] )
>miR5298b	|CL546.Contig3_All	|location[1401,1421]	|
5'GAGGAGGAUGAUGAAGAUGAA3'
||o|||||||||||||||||x
3'CUUCUGACAGUCAAAGAUCUCUCACUUCUUCUUCUCCUACUACUUCUACUGUUCCUGUCGUCGUGACUACUGUCACUUCUA5' ( -35.10[92.61%] )
>miR5298b	|CL546.Contig4_All	|location[1048,1068]	|
5'GAGGAGGAUGAUGAAGAUGAA3'
||o|||||||||||||||||x
3'CUUCUGACAGUCAAAGAUCUCUCACUUCUUCUUCUCCUACUACUUCUACUGUUCCUGUCGUCGUGACUACUGUCACUUCUA5' ( -35.10[92.61%] )
>miR5298b	|CL657.Contig1_All	|location[1078,1098]	|
5'GAGGAGGAUGAUGAAGAUGAA3'
||||||||o|||||x||x|||
3'GUUUCCCUCCUCUUACUAUCAUGACUUCUGCUCCUCCUGCUACUGCUCCUUUAUCGGUUCGUUGAUCGUUUUCGAUACUUU5' ( -29.60[77.08%] )
>miR5298b	|CL657.Contig2_All	|location[1078,1098]	|
5'GAGGAGGAUGAUGAAGAUGAA3'
||||||||o|||||x||x|||
3'AGCCCGUUCGUGUUUUUAGUAUGACUUCUGCUCCUCCUGCUACUGCUCCUUUAUCGGUUCGUUGAUCGUUUUCGAUACUUU5' ( -29.60[77.08%] )
>miR5298b	|CL657.Contig3_All	|location[1078,1098]	|
5'GAGGAGGAUGAUGAAGAUGAA3'
||||||||o|||||x||x|||
3'GUUUCCCUCCUCUUACUAUCAUGACUUCUGCUCCUCCUGCUACUGCUCCUUUAUCGGUUCGUUGAUCGUUUUCGAUACUUU5' ( -29.60[77.08%] )
>miR5298b	|CL657.Contig4_All	|location[1078,1098]	|
5'GAGGAGGAUGAUGAAGAUGAA3'
||||||||o|||||x||x|||
3'AGCCCGUUCGUGUUUUUAGUAUGACUUCUGCUCCUCCUGCUACUGCUCCUUUAUCGGUUCGUUGAUCGUUUUCGAUACUUU5' ( -29.60[77.08%] )
>miR5298b	|CL657.Contig5_All	|location[1041,1061]	|
5'GAGGAGGAUGAUGAAGAUGAA3'
||||||||o|||||x||x|||
3'GUUUCCCUCCUCUUACUAUCAUGACUUCUGCUCCUCCUGCUACUGCUCCUUUAUCGGUUCGUUGAUCGUUUUCGAUACUUU5' ( -29.60[77.08%] )
>miR5298b	|CL1147.Contig7_All	|location[504,524]	|
5'GAGGAGGAUGAUGAAGAUGAA3'
||||||||x||o||x||||||
3'AGAGGAGGAGGAGUAGGUAACACCCACAACCUCCUCCUCCUGCUACUACUUACGCUCUUGUGAAGGAAAGUUCGCCUGUAG5' ( -28.80[76.60%] )
>miR5298b	|CL1147.Contig8_All	|location[1808,1828]	|
5'GAGGAGGAUGAUGAAGAUGAA3'
||||||||x||o||x||||||
3'AGAGGAGGAGGAGUAGGUAACACCCACAACCUCCUCCUCCUGCUACUACUUACGCUCUUGUGAAGGAAAGUUCGCCUGUAG5' ( -28.80[76.60%] )
>miR5298b	|CL1311.Contig1_All	|location[2800,2820]	|
5'GAGGAGGAUGAUGAAGAUGAA3'
||x||o||o|||||||||||x
3'CAGGACAUAGCGUACGAUAGGGAAUCUCUGCUACUUCUGCUACUUCUACUGUAUGGGCUGAAAAGUUUUAGACGAAAUAGG5' ( -28.70[74.74%] )
>miR5298b	|CL1475.Contig1_All	|location[1548,1568]	|
5'GAGGAGGAUGAUGAAGAUGAA3'
|||||o||x||x||x||||||
3'CUACUCACGAGCGUACUUCUGGUGCUUCUCCUCCUUCUCCUCCUCCUACUUCUUGCGCUUCUUUUACUACCAUUCCGACUU5' ( -27.70[74.06%] )
>miR5298b	|CL1615.Contig1_All	|location[960,980]	|
5'GAGGAGGAUGAUGAAGAUGAA3'
|||||o|||||||x||||||x
3'CUACUCCUGGUAAGAGGACCUUCGGUACUACUCCUUCUACUACCUCUACUACUACACGUUACCGUCUGACUGUGCAGAUAA5' ( -31.30[81.72%] )
>miR5298b	|CL2009.Contig2_All	|location[402,422]	|
5'GAGGAGGAUGAUGAAGAUGAA3'
||o||x|||||x||x||||||
3'CGUUAGGCCGUCCGUAAACGACCUUCACUGCUUCUACUACUUCUACUACUUCUAACCUCACUAUGAAUUAACUACCCUACA5' ( -31.30[81.72%] )
>miR5298b	|CL2042.Contig1_All	|location[420,440]	|
5'GAGGAGGAUGAUGAAGAUGAA3'
|||||x||||||o|||||||x
3'GGACUCAACCAUCUUCCCCAACUGCAACUCCUCCUACUACUAUUUCUACUACUCUCCGACGGGGGCGUACUCUAAAACCGG5' ( -33.30[89.04%] )
>miR5298b	|CL2042.Contig3_All	|location[501,521]	|
5'GAGGAGGAUGAUGAAGAUGAA3'
|||||x||||||o|||||||x
3'GGACUCAACCAUCUUCCCCAACUGCAACUCCUCCUACUACUAUUUCUACUACUCUCCGACGGGGGCGUACUCUAAAACCGG5' ( -33.30[89.04%] )
>miR5298b	|CL2100.Contig2_All	|location[456,476]	|
5'GAGGAGGAUGAUGAAGAUGAA3'
||||||||x||o|||||o|x|
3'CCUCCUCCUCCUCCUUCUGCUUCUGCCUCUUCUGCCUCUUCCUCUCCCUAAACCUCCU5' ( -30.80[82.35%] )
>miR5298b	|CL2298.Contig1_All	|location[1042,1062]	|
5'GAGGAGGAUGAUGAAGAUGAA3'
|||||oo|||||||x|||||x
3'CUACUACUUCUUCUACUCCUUUUACUACUGCUACUGCUGCUUCUACUACUUCUGUUACUACUACUU5' ( -28.80[75.20%] )
>miR5298b	|CL2301.Contig1_All	|location[755,775]	|
5'GAGGAGGAUGAUGAAGAUGAA3'
||oo|||||||||||||||||
3'CUCCGUUACCGACACCGGCAACUGUAACCACUUUUCCUACUACUUCUACUUCCGCUCCUACUCUAUGGACUGCGUUUUUAA5' ( -32.90[85.90%] )
>miR5298b	|CL2823.Contig1_All	|location[1294,1314]	|
5'GAGGAGGAUGAUGAAGAUGAA3'
|||||x|||||||||||||||
3'CGACCACUCCACGAUUGAUACCACCAGUAACUCCUACUACUACUUCUACUUUGAGGAAAGACACAACCAACGUAGAAAUAA5' ( -31.90[83.07%] )
>miR5298b	|CL2823.Contig2_All	|location[1363,1383]	|
5'GAGGAGGAUGAUGAAGAUGAA3'
|||||x|||||||||||||||
3'CGACCACUCCACGAUUGAUACCACCAGUAACUCCUACUACUACUUCUACUUUGAGGAAAGACACAACCAACGUAGAAAUAA5' ( -31.90[83.07%] )
>miR5298b	|CL3038.Contig1_All	|location[793,813]	|
5'GAGGAGGAUGAUGAAGAUGAA3'
|||||x|||||o||x||||||
3'CCCCUCUUUAGGAGUCUACUGAUAAGUCUGCUCCUACUACUGCUACUACUUCUGUCACUUCUACUUGCGUAAUACUCUUUA5' ( -29.40[76.76%] )
>miR5298b	|CL3331.Contig1_All	|location[1144,1164]	|
5'GAGGAGGAUGAUGAAGAUGAA3'
||o||o||||||||||||x|x
3'CUCUUUCUUCGUCUUUUACUUCUCCUUCUACUUCUUCUACUACUUCUAAUACCUGUCUGUUUUUUUCAAAGUUUUUCCAGU5' ( -30.90[80.68%] )
>miR5298b	|CL3878.Contig2_All	|location[6644,6664]	|
5'GAGGAGGAUGAUGAAGAUGAA3'
||o|||||x|||||x|||||x
3'UCCUGACUAGCGGCACUGUUCUUUUGAAUACUUCUCCUCCUACUACUACUGAAAAUAGAAGGUCUACGACAACUUGGUAAC5' ( -29.50[76.62%] )
>miR5298b	|CL3914.Contig2_All	|location[415,435]	|
5'GAGGAGGAUGAUGAAGAUGAA3'
||o||||||||||||||xx|x
3'GGUGGAUUCCAUCUUCUACUGUGUGGACUACUUCUCCUACUACUUCUCGUGCCACUUCGUCGGACACGUCGAACACCUUGG5' ( -29.70[77.55%] )
>miR5298b	|CL4261.Contig1_All	|location[994,1014]	|
5'GAGGAGGAUGAUGAAGAUGAA3'
||x||||||||x|||||||||
3'GUCGAGGAGAUAAAGUAAAGUCUCUGUUGUCUGCUCCUACUUCUUCUACUUACAUAUUUUAUUGUCUUAACAAAGUAGUAC5' ( -29.30[77.11%] )
>miR5298b	|CL4261.Contig2_All	|location[992,1012]	|
5'GAGGAGGAUGAUGAAGAUGAA3'
||x||||||||x|||||||||
3'GUCGAGGAGAUAAAGUAAAGUCUCUGUUGUCUGCUCCUACUUCUUCUACUUACAUAUUUUAUUGUCUUAACAAAGUAGUAC5' ( -29.30[77.11%] )
>miR5298b	|CL5177.Contig1_All	|location[552,572]	|
5'GAGGAGGAUGAUGAAGAUGAA3'
|x|||x||||||||||x|||x
3'GUACUUCUCCUGCUACUACUCUUUCUACUUCACCUGCUACUACUUCCACUCCUUCUCCUUCUCCUCCUCCUUUACCUACUA5' ( -28.90[76.46%] )
>miR5298b	|CL6006.Contig1_All	|location[776,796]	|
5'GAGGAGGAUGAUGAAGAUGAA3'
||o||o||x||||||||||||
3'UACCUCUUGCUCCUCCUUACCGCCCCCCUUCUUCUUCUUCUACUUCUACUUCUAUCCCUCUUUCACUUCGUCCGAGCGUUA5' ( -29.40[77.78%] )
>miR5298b	|CL6006.Contig2_All	|location[319,339]	|
5'GAGGAGGAUGAUGAAGAUGAA3'
||o||o||x||||||||||||
3'UACCUCUUGCUCCUCCUUACCGCCCCCCUUCUUCUUCUUCUACUUCUACUUCUAUCCCUCUUUCACUUCGUCCGAGCGUUA5' ( -29.40[77.78%] )
>miR5298b	|CL6149.Contig1_All	|location[465,485]	|
5'GAGGAGGAUGAUGAAGAUGAA3'
|x|||o|||||||||o|||||
3'AGGUUUCUUCUUCUUUUUAGUUUUCUACCCCGCCUUCUACUACUUUUACUUUUACUACUACUAACCCCACCAGCGUUACUA5' ( -28.80[76.80%] )
>miR5298b	|CL6149.Contig2_All	|location[452,472]	|
5'GAGGAGGAUGAUGAAGAUGAA3'
|x|||o|||||||||o|||||
3'AGGUUUCUUCUUCUUUUUAGUUUUCUACCCCGCCUUCUACUACUUUUACUUUUACUACUACUAACCCCACCAGCGUUACUA5' ( -28.80[76.80%] )
>miR5298b	|Unigene654_All	|location[208,228]	|
5'GAGGAGGAUGAUGAAGAUGAA3'
||x||o||||||||||||||x
3'UUGGGACUGCUACUGCUUCUCCUUCUCCUUCUACUUCUACUACUUCUACUGCUCCUACGACUGUACCGCCUGGACCAAUUG5' ( -30.50[80.69%] )
>miR5298b	|Unigene722_All	|location[357,377]	|
5'GAGGAGGAUGAUGAAGAUGAA3'
|||||x||||||xx|||||x|
3'CCUCACUCACUACCCGCGUACUACCAGCUCCUCCUACUACUAAGUCUACGUCUAAGACUACCUUCACUACCACUACUACUU5' ( -31.60[84.49%] )
>miR5298b	|Unigene925_All	|location[472,492]	|
5'GAGGAGGAUGAUGAAGAUGAA3'
||||||||x||x|||||||||
3'CUCCUCCUCCUCCUCCUCCUUCUACUUUAUUUUCCACGUUACGACGUGUGACUACUC5' ( -28.90[77.07%] )
>miR5298b	|Unigene1097_All	|location[417,437]	|
5'GAGGAGGAUGAUGAAGAUGAA3'
||||x|||x||oo||||||||
3'GGUCUUCCUCCACCCUUUCUCCUCCUACUACUCCCCCUCCUGUUUCUACUUUUUCUACUACUUCUUCUUCUCCUGCUACUA5' ( -30.90[80.47%] )
>miR5298b	|Unigene1097_All	|location[498,518]	|
5'GAGGAGGAUGAUGAAGAUGAA3'
||x||o|||||o||||||||x
3'CUGUUGUUGCUUUUAUUACCGUCACUACUACUACUUCUACUGCUUCUACUGCUCCUUCUCCAUCAGCUCCUUCUCCUACUA5' ( -28.70[74.93%] )
>miR5298b	|Unigene1097_All	|location[573,593]	|
5'GAGGAGGAUGAUGAAGAUGAA3'
||x||||||||||||||o|||
3'UUACCCCAAUUGCUGCGUCUCCCACCCCCACUACUCCUACUACUUCUGCUUCUACUGCUACUCCUUCUCCGAUUACUGUUG5' ( -31.40[81.98%] )
>miR5298b	|Unigene1097_All	|location[693,713]	|
5'GAGGAGGAUGAUGAAGAUGAA3'
|||||x|||||x||x|||||x
3'CUACUUCCACUCUCACUUCUACUGUUUCUGCUCCUGCUACUCCUACUACUGUUGCUCCUUCUGAAACCACUUCUACUACCU5' ( -29.00[75.52%] )
>miR5298b	|Unigene1175_All	|location[863,883]	|
5'GAGGAGGAUGAUGAAGAUGAA3'
||||||||x|||||x||o||x
3'GGUUAGUAUCUUCUACUAUUUCUACUACUACUCCUCCUUCUACUGCUGCUGCUGCUCCUACUGUUACUACUCCUUCUACGA5' ( -29.80[77.81%] )
>miR5298b	|Unigene1721_All	|location[221,241]	|
5'GAGGAGGAUGAUGAAGAUGAA3'
||x||o||||||||x|||||x
3'CUUCUCCUUCUGCUGCUACUGCUGCUUCUGCUGCUUCUACUACUACUACUCCCAGGAGGUGUCGGUCGUCGUUUCUUUAAA5' ( -30.50[79.63%] )
>miR5298b	|Unigene1721_All	|location[338,358]	|
5'GAGGAGGAUGAUGAAGAUGAA3'
||o||x|||||o||||||||x
3'CCGCUUUGAAUGCCUCGACUGCCUCGUCUGCUUCUACUACUGCUUCUACUGCUGCCGCUUCUGCCUCUUCUUCGGCAGGCA5' ( -28.70[74.93%] )
>miR5298b	|Unigene2577_All	|location[775,795]	|
5'GAGGAGGAUGAUGAAGAUGAA3'
||||||||x|||||x|||||x
3'GAACCACUACUAAUACCACUACUGUACCAUCUCCUCCUCCUACUACUACUAAAAGGUCUCUUAGCACAAUAACUUCAUUCC5' ( -29.50[77.63%] )
>miR5298b	|Unigene2577_All	|location[898,918]	|
5'GAGGAGGAUGAUGAAGAUGAA3'
||x||||||||x||x|||||x
3'CUACUACACCUUCUCCUUCUACUUCUGCUCCUACUCCUACUUCUCCUACUGUAUCUUCCUCUUCUUCCACGACGGGUAUAC5' ( -29.90[79.73%] )
>miR5298b	|Unigene2577_All	|location[919,939]	|
5'GAGGAGGAUGAUGAAGAUGAA3'
||o|||||x||||||||o||x
3'CUACUACUACUCCUGUACCUACUACUACACCUUCUCCUUCUACUUCUGCUCCUACUCCUACUUCUCCUACUGUAUCUUCCU5' ( -29.90[79.95%] )
>miR5298b	|Unigene2761_All	|location[3704,3724]	|
5'GAGGAGGAUGAUGAAGAUGAA3'
||o||o||x||||||||||||
3'CUCCUCCUUCUUGGGCUUCUUCUUUACCUACUUCUUCUCCUACUUCUACUUCUUAUACUCCUACACCCAAGGUCGGCGUUC5' ( -28.60[74.67%] )
>miR5298b	|Unigene2825_All	|location[1640,1660]	|
5'GAGGAGGAUGAUGAAGAUGAA3'
|||||x|||||x||xo|||||
3'GCGUUACCACUAUUUACGCCACUGUUACUACUCCUACUACUUCUGUUACUUCUCUUACGAUAUAUAACACAUUUAGAACAC5' ( -28.80[75.20%] )
>miR5298b	|Unigene3414_All	|location[97,117]	|
5'GAGGAGGAUGAUGAAGAUGAA3'
||x||o||||||||||||||x
3'UAAUAUCUUCUACUAUCUCUUCUACUACUACUACUUCUACUACUUCUACUGCUGCUGCUAUUUCUACUCCUACUACGAGUU5' ( -29.10[75.98%] )
>miR5298b	|Unigene4647_All	|location[574,594]	|
5'GAGGAGGAUGAUGAAGAUGAA3'
||oo|||||||x||||||||x
3'CAUAGGUACUGGUGUAUGUUUUUCUUUGUCCUUUUCCUACUCCUUCUACUGCAUGGACUCCUUAGACUGUUCAGUUUUAGA5' ( -27.70[74.06%] )
>miR5298b	|Unigene4649_All	|location[1693,1713]	|
5'GAGGAGGAUGAUGAAGAUGAA3'
||oo|||||||x||||||||x
3'CAUAGGUACUGGUGUAUGUUUUUCUUUGUCCUUUUCCUACUCCUUCUACUGCAUGGACUCCUUAGACUGUUCAGUUUUAGA5' ( -27.70[74.06%] )
>miR5298b	|Unigene4650_All	|location[469,489]	|
5'GAGGAGGAUGAUGAAGAUGAA3'
||oo|||||||x||||||||x
3'CAUAGGUACUGGUGUAUGUUUUUCUUUGUCCUUUUCCUACUCCUUCUACUGCAUGGACUCCUUAGACUGUUCAGUUUUAGA5' ( -27.70[74.06%] )
>miR5298b	|Unigene4719_All	|location[1575,1595]	|
5'GAGGAGGAUGAUGAAGAUGAA3'
||x||o|||||x||x||||||
3'CGAGGAGAACUAGGACUACUUCUUUACCUACUACUUCUACUCCUACUACUUCGUUAACUGUCACUCCUCCUUCUACUCUCA5' ( -29.70[77.55%] )
>miR5298b	|Unigene4779_All	|location[1284,1304]	|
5'GAGGAGGAUGAUGAAGAUGAA3'
ox||||||x|||||||||||x
3'UUCAGCCUCGGUCUACCUCUGCUAAAAGGGUACCUCCUUCUACUUCUACUGCUAAAACGAUUCGUCGAACCACCGAAAAAG5' ( -29.70[77.55%] )
>miR5298b	|Unigene4927_All	|location[697,717]	|
5'GAGGAGGAUGAUGAAGAUGAA3'
|||||x||||||||||||||x
3'UUACAACGUCUCCAAGUCCUAAACCUACCGCUCCUACUACUACUUCUACUAUCGCUACUCCAACGUCCACUACUACCACAA5' ( -31.90[83.07%] )
>miR5298b	|Unigene5429_All	|location[2395,2415]	|
5'GAGGAGGAUGAUGAAGAUGAA3'
|xo|||||x|||||||x||||
3'CUACUACCACGACUCCUCCUUCUCCUAGUUCCUCUCCUCCUACUUCCACUUCUACGGCUUCUUCCCGUACAUCCACCACUU5' ( -30.90[81.75%] )
>miR5298b	|Unigene6861_All	|location[1590,1610]	|
5'GAGGAGGAUGAUGAAGAUGAA3'
||||||||x||x|||||o||x
3'GGAAAAAGUAAAUUUAUUACGGAACUUCUCCUCCUCCUCCUCCUUCUGCUCACAAAGGUCCGGUGAUCUUCUUUGGUUACC5' ( -28.30[75.27%] )
>miR5298b	|Unigene7515_All	|location[1158,1178]	|
5'GAGGAGGAUGAUGAAGAUGAA3'
||o|||||x||x|||||x|||
3'CUCCUCCUCCUCCUUCUACUACUACUGCUCCUUCUCCUCCUUCUUCUCCUUUACUACGUCUUACCCUUCUUUCGUCGCUUU5' ( -30.10[80.27%] )
>miR5298b	|Unigene7515_All	|location[1182,1202]	|
5'GAGGAGGAUGAUGAAGAUGAA3'
||||||||x|||||x|||||x
3'CUGCUACUCCUACUCCUUCUACUGCUCCUCCUCCUCCUUCUACUACUACUGCUCCUUCUCCUCCUUCUUCUCCUUUACUAC5' ( -30.10[80.48%] )
>miR5298b	|Unigene7515_All	|location[1209,1229]	|
5'GAGGAGGAUGAUGAAGAUGAA3'
||x||||||||x||||||||x
3'CUGCUUCUGCUACUGCUUCUACUACUUCUGCUACUCCUACUCCUUCUACUGCUCCUCCUCCUCCUUCUACUACUACUGCUC5' ( -30.90[80.68%] )
>miR5298b	|Unigene7515_All	|location[1236,1256]	|
5'GAGGAGGAUGAUGAAGAUGAA3'
||o||x|||||o||||||||x
3'CUCCUUCUACUGCUUCUGCUCCUGCUUCUGCUUCUGCUACUGCUUCUACUACUUCUGCUACUCCUACUCCUUCUACUGCUC5' ( -33.00[86.16%] )
>miR5298b	|Unigene7515_All	|location[1266,1286]	|
5'GAGGAGGAUGAUGAAGAUGAA3'
|||||o|||||o|||||o||x
3'CUUCUACUUCUGCUACUACUAUCGUCACUCCUCCUUCUACUGCUUCUGCUCCUGCUUCUGCUUCUGCUACUGCUUCUACUA5' ( -33.80[90.37%] )
>miR5298b	|Unigene9295_All	|location[1257,1277]	|
5'GAGGAGGAUGAUGAAGAUGAA3'
o||||o||||||||x|||||x
3'CUUCGUAGAUCAUUACAUGUAAGACUGCGUUUCCUUCUACUACUACUACUGAAACAGGAACUUACAACACUACCACUAUAA5' ( -28.30[74.47%] )
>miR5298b	|Unigene9500_All	|location[386,406]	|
5'GAGGAGGAUGAUGAAGAUGAA3'
|||||||x|||||||||x||x
3'UUUCUCCUUCCUUUACUUGAACCGUUACUUCUCCUCCGACUACUUCUCCUCCUCCUUCUUGUUCAGGAACUUAGGAGUCAG5' ( -28.80[76.19%] )
>miR5298b	|Unigene9590_All	|location[142,162]	|
5'GAGGAGGAUGAUGAAGAUGAA3'
|||||||||||x|||||x|x|
3'GAGAAACAAAAUGAGAAGUCGCGUAGUCUCCUCCUCCUACUUCUUCUUCGUUGUCGUCUCGAAUUUGGGGAGAAGUAUUGU5' ( -29.20[77.87%] )
>miR5298b	|Unigene14125_All	|location[1712,1732]	|
5'GAGGAGGAUGAUGAAGAUGAA3'
|||||||||||||||o|x||x
3'CAACGACGACGACUACUGGUAUAGGAAUACCUCCUCCUACUACUUUUCCUACUGCUGUGUCUACGGGUACUAAGUGGGUAU5' ( -31.60[84.49%] )
>miR5298b	|Unigene15798_All	|location[195,215]	|
5'GAGGAGGAUGAUGAAGAUGAA3'
xx|||||||||||||o|||||
3'GGGACUCUUUUGUGGCUGUCGUUUAAGAACGCCCUCCUACUACUUUUACUUCAUUUCUCUACUAAACUCUUCUACCCAUGA5' ( -30.70[82.09%] )
>miR5298b	|Unigene16558_All	|location[1350,1370]	|
5'GAGGAGGAUGAUGAAGAUGAA3'
||x|||||x||||||||x||x
3'CUACUGCUGCUACUUCUCCUACUACUACCACUACUCCUUCUACUUCUCCUGUUGCUACGCACCCUUCUCCAACCCCUUCCC5' ( -28.60[74.48%] )
>miR5298b	|Unigene16572_All	|location[679,699]	|
5'GAGGAGGAUGAUGAAGAUGAA3'
||o||x||||||||||||||x
3'UACCUUCUUCUACUUCUCCUUUGAAUGUAGCUUCUACUACUACUUCUACUGAAGCGUUUCUUUGAACCUCCGUAGAAGAGU5' ( -29.10[75.58%] )
>miR5298b	|Unigene18256_All	|location[1177,1197]	|
5'GAGGAGGAUGAUGAAGAUGAA3'
|||||x|x|||||||||||||
3'CUACCCCUCCCACCUCCAUUUAACGACCCCCUCCUACGACUACUUCUACUUAGGCUAAGUUUCGCGUCCUUCUUUCUUUUG5' ( -28.00[74.47%] )
>miR5298b	|Unigene20292_All	|location[345,365]	|
5'GAGGAGGAUGAUGAAGAUGAA3'
|||||oo||||x||||||||x
3'CCACGUCUAGGUCUAGAAGGCCUUCUUCUUCUCCUUUUACUUCUUCUACUACGACUUCAACUCGUCCUCCUCUGACUUAUA5' ( -28.20[74.60%] )
>miR5298b	|Unigene20509_All	|location[617,637]	|
5'GAGGAGGAUGAUGAAGAUGAA3'
|x||||||||||||xo||||x
3'UUAUUAUUAUACCUCAGUCAAAGUCUAUUCCGCCUCCUACUACUAUUACUCAGAUCUCUACUUUCGUGAUGGUGUCGACAC5' ( -28.10[74.73%] )
>miR5298b	|Unigene20894_All	|location[792,812]	|
5'GAGGAGGAUGAUGAAGAUGAA3'
||x|||||x|||||x||x|||
3'UGUCUACUCCUUCUACUACUACUUCUACUUCUACUCCUCCUACUCCUCCUUCUACUGCUUCUACUUCUACUCCUCCUGCUU5' ( -34.30[90.74%] )
>miR5298b	|Unigene20894_All	|location[813,833]	|
5'GAGGAGGAUGAUGAAGAUGAA3'
||o||x|||||||||||||||
3'CUACUACCACUACUUCCCCUCUGUCUACUCCUUCUACUACUACUUCUACUUCUACUCCUCCUACUCCUCCUUCUACUGCUU5' ( -31.10[83.16%] )
>miR5298b	|Unigene20992_All	|location[261,281]	|
5'GAGGAGGAUGAUGAAGAUGAA3'
||o|||o|||||||||||||x
3'CUCUCCUGUAACGUGCUCCCUCACCGAAGACUUCUCUUACUACUUCUACUGCUUCUUCUAAGUCUUCUUACGUUCAAGCAG5' ( -32.70[85.38%] )
>miR5298b	|Unigene21112_All	|location[640,660]	|
5'GAGGAGGAUGAUGAAGAUGAA3'
||o||o||||||||||||||x
3'UUCGGUGGACGUUUUGUAUAUGUCCCACGUCUUCUUCUACUACUUCUACUGAACGUAAAAUUAGAUGGUCUCUGACGUCGG5' ( -32.40[85.26%] )
>miR5298b	|Unigene27562_All	|location[416,436]	|
5'GAGGAGGAUGAUGAAGAUGAA3'
|x|||x||||||||||x|||x
3'GUACUUCUCCUGCUACUACUCUUUCUACUUCACCUGCUACUACUUCCACUCCUUCUCCUUCUCCUCCUCCUUCAUUGAUUU5' ( -28.90[76.46%] )
>miR529d	|Unigene2828_All	|location[583,603]	|
5'AGAAGAGAGAGAGCACCGCCU3'
|||x||||||||||||xx||x
3'ACACGUGUUUCUCGACUUCGUUCUCAACUGUCUCCUCUCUCUCGUGCGGGUCUCAAAUUACUAAAAAAUAGAGAAACGUAU5' ( -32.30[74.08%] )
>miR529d	|Unigene16982_All	|location[504,524]	|
5'AGAAGAGAGAGAGCACCGCCU3'
||||||||||||||||x|||x
3'CAGGAACUACGGGUACUACCACCACUACUGUCUUCUCUCUCUCGUGCCGGUCACAUACUCCGAGGACGAUUCAAUACCUAC5' ( -36.80[84.40%] )
>miR530b	|CL196.Contig1_All	|location[143,163]	|
5'UGCAUCUGCAUUGCACUUUGA3'
||||||||||||x|x|||o|x
3'GGAACUUUUAACCCUCACCGACUUUGAGUCACGUAGACGUAAAGGGAAGCGUGAAACCUAGGAACGACUCGUAUACGAGAC5' ( -28.91[78.99%] )
>miR530b	|CL196.Contig2_All	|location[80,100]	|
5'UGCAUCUGCAUUGCACUUUGA3'
||||||||||||x|x|||o|x
3'GGAACUUUUAACCCUCACCGACUUUAAGUCACGUAGACGUAAAGGGAAGCGUGAAACCUAGGAACGACUCGUAUACGAGAC5' ( -28.91[78.99%] )
>miR536a	|Unigene7170_All	|location[1335,1354]	|
5'CCGUGCCAAGCUGCGUGCAC3'
|x|||||||||||||||||x
3'ACGGACGGUAGGUACUCUUUGGUUUUAUCUGACACGGUUCGACGCACGUAGAUCUGCUAUGUCUUAGUAGUUGUAUUAUA5' ( -37.50[85.81%] )
>miR536a	|Unigene21008_All	|location[454,473]	|
5'CCGUGCCAAGCUGCGUGCAC3'
x||||||x|||o||||||x|
3'CCCAUUUUGUCCGCCUCGGCGUCUCCUAGGUGCACGGGUCGGCGCACGAGUUUUCGGUGUCUUGUGUAAAGCGGUGGUUC5' ( -33.50[75.45%] )
>miR5489	|CL2167.Contig3_All	|location[1131,1151]	|
5'CAGGUGUUUUCGUGGCUCUUC3'
|||||x||x||||o|||||||
3'CUUUCUAAGAGACAGGAAGGUAAAAACAGUGUCCAGAACAGCAUCGAGAAGUACCAUUUCUUCCACAACUGUCACUGAAGA5' ( -29.20[75.06%] )
>miR5489	|CL2167.Contig6_All	|location[1266,1286]	|
5'CAGGUGUUUUCGUGGCUCUUC3'
|||||x||x||||o|||||||
3'CUUUCUAAGAGACAGGAAGGUAAAAACAGUGUCCAGAACAGCAUCGAGAAGUACCAUUUCUUCCACAACUGUCACUGAAGA5' ( -29.20[75.06%] )
>miR5499	|CL6189.Contig2_All	|location[15506,15525]	|
5'GAAGGAAGAACAUAUGGUAA3'
||||||||||||||||||xx
3'UUCAGGUAAAAUAUCCUAUAGACUCUCUAGCUUCCUUCUUGUAUACCAAAUAGAUAAUAGCCCUCUUCUACUUAUAAUAG5' ( -30.90[95.67%] )
>miR5499	|CL6189.Contig3_All	|location[14823,14842]	|
5'GAAGGAAGAACAUAUGGUAA3'
||||||||||||||||||xx
3'UUCAGGUAAAAUAUCCUAUAGACUCUCUAGCUUCCUUCUUGUAUACCAAAUAGAUAAUAGCCCUCUUCUACUUAUAAUAG5' ( -30.90[95.67%] )
>miR5502	|Unigene15822_All	|location[910,930]	|
5'ACGGAUAAGGAUACGGAUGAC3'
|||||||||||||||||||||
3'CAUCAAGAUUCAUUUUCCUGGACAGCGCGCUGCCUAUUCCUAUGCCUACUGUUUUUGUAAGUGAAAAAAAACGUCGUCGAU5' ( -37.40[100.00%] )
>miR5503	|Unigene8154_All	|location[116,135]	|
5'UUUGGACUCUCUAAGGCAUU3'
x|x||||o||||||||||||
3'UCUAGAAAGUUUAAAAGGUAACGGAGGCCUUAUCCUGGGAGAUUCCGUAAGGAACUAUCUAAGUUUAUAACGUUAGGGCA5' ( -30.20[89.09%] )
>miR5503	|Unigene9889_All	|location[257,276]	|
5'UUUGGACUCUCUAAGGCAUU3'
|x||||x|||||||||||||
3'CUGUCACUUACGUUAUUACAUCUAAAGCUAACACCUAAGAGAUUCCGUAAUACUUUUUCGGAAGGGUCCUUCGAACCCGA5' ( -26.00[76.70%] )
>miR5503	|Unigene11725_All	|location[180,199]	|
5'UUUGGACUCUCUAAGGCAUU3'
|||||||||||o||||xx|x
3'UGUUCGAUUUUGCACCGACGUGUACGUAAAAAACCUGAGAGGUUCCCAACAUUUUUAGUAAACGGUGCAAAAAAAAACCG5' ( -27.10[79.71%] )
>miR5505	|Unigene11416_All	|location[1853,1873]	|
5'GAUGGAUUGUAUUGAUAGCUA3'
||||xx|||||||||||||o|
3'UGUCUAUAGUGAACGUUUCGGUAUAGGGUUCUACACAACAUAACUAUCGGUUCGUUUGAGAGACGUCAACACGUAUAGGAG5' ( -26.50[79.10%] )
>miR5508	|Unigene17076_All	|location[112,132]	|
5'UAGAUGGAGAUCUGGACGUGG3'
xx||||||||||||||x|o||
3'CAUCGGAAACCUACUGCUGCCUUCCCACGCUGCUACCUCUAGACCUCCGCCAACACUCUCCCAUAUCGUCCUACUUAGGGA5' ( -33.60[81.55%] )
>miR5509	|CL544.Contig3_All	|location[2771,2791]	|
5'UAGAGCUUUUCUGUUGGCAUG3'
x||||||x|||||o|||||o|
3'UACAGUUUGCCAAUUCACACGUUUUACGCGUUCUCGAUAAGACGACCGUGCGAAAAGUAGUCAGCUUUGGGGAGAGACUAA5' ( -30.80[84.85%] )
>miR5509	|CL2945.Contig1_All	|location[479,499]	|
5'UAGAGCUUUUCUGUUGGCAUG3'
o|x||||||||||||||||||
3'UUCACUUGCCUUACCUAUCUGUAGUACGAAGUGUCGAAAAGACAACCGUACGAAAGGAGGUUAGUGUAGGGCGGUGACCGA5' ( -31.90[87.88%] )
>miR5509	|CL4210.Contig1_All	|location[2308,2328]	|
5'UAGAGCUUUUCUGUUGGCAUG3'
x||||||o||||||||||||x
3'CAAAUCUUCCUUACUUAUUUCUACUACCGUCUCUCGAGAAGACAACCGUAAGAAACCCGGUUAGGCUAGGACGCUCACCUA5' ( -32.80[90.86%] )
>miR5509	|CL5614.Contig2_All	|location[939,959]	|
5'UAGAGCUUUUCUGUUGGCAUG3'
|||||||o||||x||||||||
3'CAAACUUUUUUUACCUAUCUGUAGUACGGUAUCUCGAGAAGAGAACCGUACGUAAGUUGGUUGGGUUAGGUCAGUUACCUA5' ( -32.30[89.47%] )
>miR5519	|Unigene2509_All	|location[1286,1307]	|
5'UGGCAAGACAGAGUGGACUUAG3'
x||||||||||||||x|||||x
3'AACGAUAAGGUGUUCUAGACGCCGGUGUCCUCCGUUCUGUCUCACAUGAAUACCGUCACGUUCUCGAUCUCUUUGCUAAAGG5' ( -32.50[77.38%] )
>miR5519	|Unigene12566_All	|location[169,190]	|
5'UGGCAAGACAGAGUGGACUUAG3'
||||||||x|||||||||||x|
3'ACGGGCAGUCGGCGGCUCAUGGAUUGUCUGACCGUUCUAUCUCACCUGAACCGGUCCGUGUCGAACUACUUUCGACGUGUCU5' ( -33.10[78.44%] )
>miR5561-5p	|Unigene18204_All	|location[324,344]	|
5'UCUUUUGGAGGACAUAGGCAA3'
|||||||||||||||||oxxx
3'ACCCCUGGACUUUCUUAGAACGCUCCUCUCAGAAAACCUCCUGUAUCUAAGUUUUUUGCAAGAGCUCUCCGACGUCCUCCG5' ( -29.30[79.40%] )
>miR5561-5p	|Unigene18348_All	|location[327,347]	|
5'UCUUUUGGAGGACAUAGGCAA3'
||||||o|||||x||||||x|
3'UGUUUUUUUAGAUCAUGAUCACACGUUAUUAGAAAAUCUCCUAUAUCCGGUGAAGGGAAUUACGGUGACUUCAAUGUGUAA5' ( -27.70[74.86%] )
>miR5568g-5p	|CL1459.Contig1_All	|location[620,640]	|
5'CAAAUAUAAGAUCUUUUUGGA3'
||||o||||||||xo|||o||
3'GUUACUAUGACGUAAAAGCAUUCACGAAGUGUUUGUAUUCUAGUGAAAUCUUUCUUUGUUAGUUGGUCCUGUGUACCACUA5' ( -20.60[75.46%] )
>miR5638a	|Unigene66_All	|location[2100,2119]	|
5'AUACUCAAAAACUCUCCUUU3'
|o|||||x|||||||||xx|
3'AUAUGUGUCACGACGGAGAGUAAGUGUUUCUGUGAGUGUUUGAGAGGUUAAAAUGGUCGAGCCGCGUCAAAAGAAUCUUU5' ( -22.50[78.95%] )
>miR5638a	|Unigene20265_All	|location[446,465]	|
5'AUACUCAAAAACUCUCCUUU3'
|o||||||||||||ox|||o
3'GAUUUGUAUAUGAGUUACGGGAAUGGGUUUUGUGAGUUUUUGAGGUGAAGGGUUUGGGUUUAUAUAUGUGAGUAGAUAGG5' ( -22.80[79.72%] )
>miR5641	|CL3398.Contig3_All	|location[420,440]	|
5'UGGCAAGAAGAUCAUAGAAUG3'
||||||||||||||x|||||x
3'GUCCUCGGUUAUGUCAACGUCGUGACGUCAACCGUUCUUCUAGUCUCUUAGCACUGUUUGAGUAACACUGACAUGUGGGUU5' ( -28.90[83.05%] )
>miR5653	|CL3133.Contig1_All	|location[247,267]	|
5'UGGGUUAGUGAGGAGUUGGCU3'
|||||||||||||||||||||
3'AUAAAUCUUCCUUGAGAGGGGUUCAAACUGACCCAAUCACUCCUCAACCGACUCGUUCUUUCGUAACAUAGUUAGCUCGUG5' ( -41.80[100.00%] )
>miR5653	|Unigene576_All	|location[1780,1800]	|
5'UGGGUUAGUGAGGAGUUGGCU3'
||o|x||||||o||||o||||
3'UUCCGUCUUCGACGUCGAAGGGUUUCUCGUACUCCAUCACUUCUCAGCCGAACAUCCUAUUGGAAACUAUUGAGUCGUUGA5' ( -31.40[75.48%] )
>miR5653	|Unigene4958_All	|location[856,876]	|
5'UGGGUUAGUGAGGAGUUGGCU3'
||||o||x||||||||x|||x
3'GACUUGUAUGGCUAUCAGUGUUUUAAGUAUACCCGAUGACUCCUCAUCCGUUAUUAGAAGAAUUCUAGCUAAACAGAGUCU5' ( -32.90[79.28%] )
>miR5653	|Unigene16606_All	|location[1158,1178]	|
5'UGGGUUAGUGAGGAGUUGGCU3'
|||||o|x|||||||o|||x|
3'UUAAACCAGUGCGGUGGAAGAUUAGCCUUCACCCAGUGACUCCUCGACCAACGGUAGAGCCUCAGCUCCCUCCAUCGGCGU5' ( -33.30[80.24%] )
>miR5655	|Unigene982_All	|location[386,406]	|
5'AAGUAGAAACAGAAGAAGCGA3'
|||o||||||||||ox|||o|
3'AUAGAAAGACUUUAGUUCGGGUUCUUUUUUUUCGUCUUUGUCUUUGUCGUUCCUUUUAAUUACUUCGCGAAAAAGUCUUCU5' ( -24.70[74.17%] )
>miR5655	|Unigene11342_All	|location[1641,1661]	|
5'AAGUAGAAACAGAAGAAGCGA3'
x||o||||||||||o||||||
3'UUCCUCGACUUUCUUCAAUUUCUUGUUCUUGUCGUCUUUGUCUUUUUCGCUUACUUCUAAAACAGUCUAGACAACUAUAGA5' ( -30.80[92.22%] )
>miR5655	|Unigene11658_All	|location[1104,1124]	|
5'AAGUAGAAACAGAAGAAGCGA3'
|||o||||x||||||||||ox
3'CGAGAGAAAAGUUCGAUACGGAACGACCCCUUCGUCUUCGUCUUCUUCGUCCCCUUAGGAGGUGGGGUGCAACAGAGUGAC5' ( -26.50[79.58%] )
>miR5655	|Unigene16425_All	|location[1075,1095]	|
5'AAGUAGAAACAGAAGAAGCGA3'
x|||||||||||x||||||o|
3'UACAUCUUCGUCACAAUCGACCCAAGUUCCGUCAUCUUUGUCAUCUUCGUUAUAUAGAAGGAAGUCUACCUUCAUAAGUUA5' ( -27.00[80.60%] )
>miR5663	|CL2499.Contig1_All	|location[435,455]	|
5'UGCAAGGAUUGUGCAUUUUCA3'
|x||x|||o|||||||||||x
3'CGAUUGGAAGGUUUACCUCUAAAGGGUGGUAGGUGCCUGACACGUAAAAGAACUUGACUUCUAACACUUUUAAACUUCAAG5' ( -26.10[76.09%] )
>miR5663	|CL2499.Contig2_All	|location[334,354]	|
5'UGCAAGGAUUGUGCAUUUUCA3'
|x||x|||o|||||||||||x
3'CGAUUGGAAGGUUUACCUCUAAAGGGUGGUAGGUGCCUGACACGUAAAAGAACUUGACUUCUAACACUUUUAAACUUCAAG5' ( -26.10[76.09%] )
>miR5663	|CL3807.Contig1_All	|location[159,179]	|
5'UGCAAGGAUUGUGCAUUUUCA3'
||||xoo|||||||||o||||
3'UACAUGAAAACAUUCUUUAUUUAUGGAUCAACGUGUUUAACACGUAGAAGUAUUAACCUAGUUUAUAAAAUACUCGUAACA5' ( -26.70[77.39%] )
>miR5663	|CL4985.Contig1_All	|location[1382,1402]	|
5'UGCAAGGAUUGUGCAUUUUCA3'
||||||||o||||||||xox|
3'UUAAAAUUCGAAGAUUUUACCGUCACGUUAACGUUCCUGACACGUAAUGCUCGAGUCGAAUAAGAAGAAGGAGCGUUAAAA5' ( -28.40[82.80%] )
>miR5663	|CL4985.Contig2_All	|location[1064,1084]	|
5'UGCAAGGAUUGUGCAUUUUCA3'
||||||||o||||||||xox|
3'UUAAAAUUCGAAGAUUUUACCGUCACGUUAACGUUCCUGACACGUAAUGCUCGAGUCGAAUAAGAAGAAGGAGCGUUAAAA5' ( -28.40[82.80%] )
>miR5663	|Unigene3205_All	|location[856,876]	|
5'UGCAAGGAUUGUGCAUUUUCA3'
||||||||||||||||xxxx|
3'CUCACCACCCAAGUCCCUAACGUAUAAUACACGUUCCUAACACGUACUCCUAUUUCCCAGGACAUAAACGGUGCCGUAAGU5' ( -27.10[79.24%] )
>miR5665	|Unigene2560_All	|location[593,613]	|
5'UUGAGAACACAGAUCUGGGAU3'
|||||||||||||||x||xxo
3'UACAAUCGACUAAGGGUUUACCCAGAAUAGAACUCUUGUGUCUAGCCCAAGUGGUACCUAUUAACUUCGUCGUUAUUAAAA5' ( -30.40[80.85%] )
>miR5678	|Unigene21717_All	|location[355,375]	|
5'UUACAUGUAAAAUUCUUUGAC3'
x|x||||||||||||||||xx
3'AAAGUUGAACAAGUACAUUUUAAGAAACAAUACAAGGAAAUCAACGUAGAGAUGGCUAGA5' ( -21.00[77.49%] )
>miR5718	|CL24.Contig3_All	|location[345,366]	|
5'UCAGGCAAAGACACAGAACAAG3'
|||||||||||x|||||x||||
3'CCCAAAGGAUAUCUUACACUUCCCCCACUAAGUCCGUUUCUUUGUCUCGUUCGCACACUUUGGUACCGCCGCCGAACGAAGG5' ( -29.20[74.11%] )
>miR5721	|CL553.Contig1_All	|location[947,968]	|
5'AAAAAUGGACGAUGGAAAAGGA3'
||||||||||||x||||x||||
3'UCCCAAACUUCCGGUACCCGCGCGGCUUUGUUUUUACCUGCUUCCUUCUCCUUGUUCGGGAAGCACGCCCUUAUCUUUUUAU5' ( -26.90[77.52%] )
>miR5721	|CL553.Contig2_All	|location[947,968]	|
5'AAAAAUGGACGAUGGAAAAGGA3'
||||||||||||x||||x||||
3'UCCCAAACUUCCGGUACCCGCGCGGCUUUGUUUUUACCUGCUUCCUUCUCCUUGUUCGGGAAGCACGCCCUUAUCUUUUUAU5' ( -26.90[77.52%] )
>miR5721	|CL553.Contig5_All	|location[2235,2256]	|
5'AAAAAUGGACGAUGGAAAAGGA3'
||||||||||||x||||x||||
3'UCCCAAACUUCCGGUACCCGCGCGGCUUUGUUUUUACCUGCUUCCUUCUCCUUGUUCGGGAAGCACGCCCUUAUCUUUUUAU5' ( -26.90[77.52%] )
>miR5721	|CL553.Contig7_All	|location[2235,2256]	|
5'AAAAAUGGACGAUGGAAAAGGA3'
||||||||||||x||||x||||
3'UCCCAAACUUCCGGUACCCGCGCGGCUUUGUUUUUACCUGCUUCCUUCUCCUUGUUCGGGAAGCACGCCCUUAUCUUUUUAU5' ( -26.90[77.52%] )
>miR5748	|Unigene26671_All	|location[151,171]	|
5'CCAAAGAAUUGGAAGGAAUUA3'
|||||||||||||||||||||
3'UUCGUAACUGUCCAUACUGUCAACUUUAGUGGUUUCUUAACCUUCCUUAAUACUGGGUCCGGGUUACCGACUUGUGAACAA5' ( -31.60[100.00%] )
>miR5758	|CL348.Contig1_All	|location[1271,1291]	|
5'UGGAGUUGGAAGAUGUGUUUG3'
x|||o|||||||||||x|o||
3'UCGUCGAACCUCUACUCCUACAAAGACUCCUCCUUAACCUUCUACAAAGACUACUUCUUCUACUUAGACUCAUACUAUUCG5' ( -26.70[74.58%] )
>miR5758	|CL1593.Contig1_All	|location[594,614]	|
5'UGGAGUUGGAAGAUGUGUUUG3'
x|||||||||||||||x|||x
3'GUUAGGGUAGUUCAGUCUUUAAUGAAAUAGUCCUCAACCUUCUACAGAAAAAUGUUUAUUAAAGGUGCGAUGGAUACGAAC5' ( -29.30[80.27%] )
>miR5758	|CL4214.Contig1_All	|location[1328,1348]	|
5'UGGAGUUGGAAGAUGUGUUUG3'
||x||||||||||||ox|o||
3'GUUUCUACCUCGAGCGAUCUGCUCACCCUAACGUCAACCUUCUACGGAGACACUUACUGGAAGAGUAUGGUAGGGAAAGAA5' ( -28.30[77.53%] )
>miR5758	|CL4214.Contig2_All	|location[1328,1348]	|
5'UGGAGUUGGAAGAUGUGUUUG3'
||x||||||||||||ox|o||
3'GUUUCUACCUCGAGCGAUCUGCUCACCCUAACGUCAACCUUCUACGGAGACACUUACUGGAAGAGUAUGGUAGGGAAAGAA5' ( -28.30[77.53%] )
>miR5758	|CL4214.Contig3_All	|location[1328,1348]	|
5'UGGAGUUGGAAGAUGUGUUUG3'
||x||||||||||||ox|o||
3'GUUUCUACCUCGAGCGAUCUGCUCACCCUAACGUCAACCUUCUACGGAGACACUUACUGGAAGAGUAUGGUAGGGAAAGAA5' ( -28.30[77.53%] )
>miR5758	|Unigene2608_All	|location[549,569]	|
5'UGGAGUUGGAAGAUGUGUUUG3'
x|||||||||||||o||xx||
3'AUAUGUCACCCAUAUUUAUGAACUCUCCUCUCCUCAACCUUCUAUACUCACGUCGUCUCCAACAUCAUCGCGUACCCCUUC5' ( -28.30[78.83%] )
>miR5758	|Unigene11488_All	|location[512,532]	|
5'UGGAGUUGGAAGAUGUGUUUG3'
|||||||||||||||xxx|x|
3'UUUUUACACUGUUCACACCAAACACCCUCUACCUCAACCUUCUACUACACCGACACCGACGUUCCCUCUUUCGUAAUCUCC5' ( -28.00[77.78%] )
>miR5763a	|Unigene25567_All	|location[179,199]	|
5'UCUAACUAUACAACGACGGUA3'
|||||||xx|||||o|||||x
3'UAGUGUUGCAAAAGCCACCCGUAGUUCAAGAGAUUGACCUGUUGUUGCCACAGCGGGAGAGCUCGGGACUAACAACCUGGA5' ( -25.40[74.05%] )
>miR5770b	|CL6115.Contig3_All	|location[278,298]	|
5'UUUAUGAGUAGGUUUGGACAA3'
||||||||||||||o||||||
3'GGUUCCAUUCGCAAGGAAAAAAUGGUAAAAAAAUACUCAUCCAAGCCUGUUUCCACGACGACCUUUGGAAAAGGUAUCCCU5' ( -32.30[99.08%] )
>miR5819	|CL2031.Contig1_All	|location[255,275]	|
5'AGGACAGAGGGGAAGGGGGAG3'
||||x|||||||||||||o||
3'CGGCCUCAAGGAAGGUGCGGCAGUUUCCUUUCCUUUCUCCCCUUCCCCUUCCCCUACUGCGAACAUUAAUAACCUUAUUCA5' ( -38.60[81.26%] )
>miR5819	|CL2031.Contig3_All	|location[255,275]	|
5'AGGACAGAGGGGAAGGGGGAG3'
||||x|||||||||||||o||
3'CGGCCUCAAGGAAGGUGCGGCAGUUUCCUUUCCUUUCUCCCCUUCCCCUUCCCCUACUGCGAACAUUAAUAACCUUAUUCA5' ( -38.60[81.26%] )
>miR5819	|CL2522.Contig4_All	|location[1673,1693]	|
5'AGGACAGAGGGGAAGGGGGAG3'
x|||x||||||||xo||||||
3'CGGGGGGGGGAUCUCUAGAAGAGAUAUACCCCCUCUCUCCCCUCUCCCCUCUCCCCGGGAGGGCCACUUGAUUGGCAUGGG5' ( -35.10[74.21%] )
>miR5819	|CL2522.Contig5_All	|location[904,924]	|
5'AGGACAGAGGGGAAGGGGGAG3'
x|||x||||||||xo||||||
3'CGGGGGGGGGAUCUCUAGAAGAGAUAUACCCCCUCUCUCCCCUCUCCCCUCUCCCCGGGAGGGCCACUUGAUUGGCAUGGG5' ( -35.10[74.21%] )
>miR5834	|CL5747.Contig2_All	|location[1602,1622]	|
5'AAUGAUGUAGAAGAUUGGGAU3'
||||||o|||||||o|x||x|
3'CUGCGUUGUCUUAACAGAAAACCCAGUACUUUACUAUAUCUUCUGAGCCAACAGCACCCCCGAUCGUUCUUACCACAUUGA5' ( -24.60[75.46%] )
>miR5834	|Unigene10545_All	|location[205,225]	|
5'AAUGAUGUAGAAGAUUGGGAU3'
x||||||o|||||||x|o|||
3'AAACCUCUAGAUCCAUUUCACUACAUUGACCUACUACGUCUUCUACCUCUAUUUCUUCGACAUUGACCUACUUCUGGGUUU5' ( -24.80[76.31%] )
>miR5834	|Unigene22157_All	|location[55,75]	|
5'AAUGAUGUAGAAGAUUGGGAU3'
x|o||||o||||||||x||||
3'UGUCUUAGUUUUCGUCCUCUUUACCACCAGCUGCUACGUCUUCUAAACCUAGCAACCUACCACUAUCUCGGAGGGUCCGAA5' ( -25.20[75.68%] )
>miR5834	|Unigene23456_All	|location[75,95]	|
5'AAUGAUGUAGAAGAUUGGGAU3'
x|x||||o||||||||||||x
3'CGACAUGUCUACAUCUCACUUUUAGGCCUCCUUCUACGUCUUCUAACCCUUUACGUCUUGUUCUCUUUAAGAACUUCCAUC5' ( -29.50[90.77%] )
>miR5998a	|Unigene7270_All	|location[638,658]	|
5'UCAUUUGUAGUUUUGUUUUGG3'
|xx|||||||||||o||||||
3'AAUCUCUUUCGUCAACUAUAGAAAAGUUUAACAAAACAUCAAAAUAAAACCAUUGAACGAUAGUAUGGUUUUAAUAAUAUG5' ( -21.90[75.26%] )
>miR5999	|CL50.Contig1_All	|location[221,241]	|
5'UCUUCACUUGAUUGACGGACA3'
|||||||||||||||||||||
3'CUUGAUAUAUGUCGGCCCCGGCCCCUAGAGAGAAGUGAACUAACUGCCUGUCGAGAGGGGGUUAUCUCUCAAGUCUAUCCC5' ( -36.50[100.00%] )
>miR5999	|CL50.Contig2_All	|location[60,80]	|
5'UCUUCACUUGAUUGACGGACA3'
|||||||||||||||||||||
3'CUUGAUAUAUGUCGGCCCCGGCCCCUAGAGAGAAGUGAACUAACUGCCUGUCGAGAGGGUAUAUAUCUAUCCCCGGCGAGA5' ( -36.50[100.00%] )
>miR6021	|CL5928.Contig2_All	|location[1740,1759]	|
5'UGGAAGAGGCUGGAUCUGGA3'
x|o|||x|||||||o|||||
3'GUUCUCUCCAGAGACAUAACACUACCUUUUCCUUUCACCGACCUGGACCUAUCUCGUUGUCUCGACCUAGGUUGAGAUUG5' ( -31.30[76.16%] )
>miR6022	|Unigene22416_All	|location[240,260]	|
5'UUGGAAGGAAGAUAUCAAGGA3'
x||||||||||x|||||||o|
3'AGAACGAAUAAUCUUCAACGGUCCCUAACUUACCUUCCUUCCAUAGUUCUUAGGGUUACUGUCUUUUUGUCUACCGGUGGU5' ( -27.10[76.77%] )
>miR6024-3p	|CL3338.Contig1_All	|location[458,478]	|
5'UUUAGCUAAGGUUGUUUUGCC3'
|||||||||||||||||||||
3'CAUAGGGCUAGAGAACGCCAACUUGUUAAGAAAUCGAUUCCAACAAAACGGUUUGGGGAUAAGAUUUCUAUGGUUGGUGGA5' ( -33.40[100.00%] )
>miR6149a	|CL380.Contig4_All	|location[1449,1469]	|
5'UCUGCAUAGCACCUGAAUGGC3'
|||||||||||||||||||||
3'UCUCAAACGUAGGGAAAGACAUAGAUAAAAAGACGUAUCGUGGACUUACCGACGAAGUUGUCUUUCCCUGAGGUACCUCAU5' ( -41.40[100.00%] )
>miR6149a	|Unigene8928_All	|location[500,520]	|
5'UCUGCAUAGCACCUGAAUGGC3'
||||||||o||||||||||||
3'CCUUAAACGUAGGGAAAGACACAGUUAAAAAGACGUAUUGUGGACUUACCGACGCAGUUAUCUUUCCCUGAGGUACCACAU5' ( -39.00[94.20%] )
>miR6149a	|Unigene8934_All	|location[712,732]	|
5'UCUGCAUAGCACCUGAAUGGC3'
||||||||x|||||||||||x
3'CCACAAACGUAGGGAAAAAGACAGUUAAAAAGACGUAUAGUGGACUUACCAACGAAGUUCUCUUUCCCUGAGGCACGACAU5' ( -32.10[77.54%] )
>miR6156	|CL3829.Contig1_All	|location[1214,1234]	|
5'UUGAUGAUAGGUCUAUUUCUG3'
|xo||||x|||||||||||||
3'GGAUUUCGACGUCUCCCAAAGAGUUUUCGAACUUACUUUCCAGAUAAAGACGCGAAAACCCGACUAAAAAAAAACGUAAAG5' ( -25.00[76.45%] )
>miR6156	|CL5261.Contig1_All	|location[835,855]	|
5'UUGAUGAUAGGUCUAUUUCUG3'
|||||||x|||||||||||||
3'UAACCGGGAAAUCCCGUAUGACGUUAUUACAACUACUCUCCAGAUAAAGACCGCAGAAAGGUAGGUAGACUAUAUUAUCUC5' ( -28.40[87.38%] )
>miR6156	|CL5261.Contig2_All	|location[990,1010]	|
5'UUGAUGAUAGGUCUAUUUCUG3'
|||||||x|||||||||||||
3'UAACCGGGAAAUCCCGUAUGACGUUAUUACAACUACUCUCCAGAUAAAGACCUCAGAAAGGUAGGUAGACUAUAUUAUCUC5' ( -28.40[87.38%] )
>miR6156	|CL6221.Contig2_All	|location[63,83]	|
5'UUGAUGAUAGGUCUAUUUCUG3'
|||||||||||||oxxx||||
3'GUCUAGGGGAGUAGUCUCGAUAACAACUUAAACUACUAUCCAGGCUCAGACAAAAACUGCCAGUUAGUCUAAAAGGAGAAG5' ( -25.40[76.97%] )
>miR6161d	|CL496.Contig3_All	|location[133,151]	|
5'UGAUUCCUGCAUUUAUACU3'
||||||||x||||||||||
3'GUCGUGAAACAUUUGCUACGAGCUCUACCCACUAAGGAAGUAAAUAUGAGACUUUAAACUGUAAUGGAAGUUAGGGGUU5' ( -22.00[76.92%] )
>miR6161d	|CL496.Contig7_All	|location[87,105]	|
5'UGAUUCCUGCAUUUAUACU3'
|||x|||||||||||||||
3'GUCGUAAUACAUCGGCUACGAACUCUACCGACUUAGGACGUAAAUAUGAGACUUUAAACUGUAAUGGGAGUUAUGGGUU5' ( -25.70[88.93%] )
>miR6161d	|CL496.Contig7_All	|location[252,270]	|
5'UGAUUCCUGCAUUUAUACU3'
|o|||||||||o|||||xx
3'AUAGGUAAGGAGAGUUUAACAUUGCUUGUAAUUAAGGACGUGAAUAUUCAUUGGGGAGUAGUGCCCAACAUUGUUAAUG5' ( -22.70[78.82%] )
>miR6161d	|CL1018.Contig4_All	|location[1071,1089]	|
5'UGAUUCCUGCAUUUAUACU3'
||||o|x||||o||||||o
3'UCUAUAUGGGAAGGUACUAGGCUUGAGUGUACUAGGAACGUGAAUAUGGGAAGGUAAAUGUCAUUCGACCUUUGAAUAA5' ( -21.70[75.61%] )
>miR6161d	|CL2004.Contig1_All	|location[1059,1077]	|
5'UGAUUCCUGCAUUUAUACU3'
||||o||||||||||oxx|
3'GGGGUUGUGAUCGAUGACGUUACCCCUUGAACUAGGGACGUAAAUGGAAACAUAAUAGACAAUAAAAGUCUGACCUCUU5' ( -23.80[82.64%] )
>miR6161d	|CL2004.Contig3_All	|location[1059,1077]	|
5'UGAUUCCUGCAUUUAUACU3'
||||o||||||||||oxx|
3'GGGGUUGUGAUCGAUGACGUUACCCCUUGAACUAGGGACGUAAAUGGAAACAUAAUAGACAAUAAAAGUCUGACCUCUU5' ( -23.80[82.64%] )
>miR6161d	|CL4498.Contig3_All	|location[151,169]	|
5'UGAUUCCUGCAUUUAUACU3'
xx||o|||||||o||||||
3'AGUCGAUCUGAGUCGGACGUGCGGACGUAUUGUAGGGACGUAGAUAUGAUAUGUGGGCCACGUUUGGGGGAGCACUCUA5' ( -24.10[84.56%] )
>miR6161d	|Unigene6783_All	|location[1029,1047]	|
5'UGAUUCCUGCAUUUAUACU3'
||||o|x||||o||||||o
3'UCUAUAUGGGAAGGUACUAGGCUUGAGUGUACUAGGAACGUGAAUAUGGGAAGGUAAAUGUCAUUCGACCGUUGAAUAA5' ( -21.70[75.61%] )
>miR6161d	|Unigene6784_All	|location[1114,1132]	|
5'UGAUUCCUGCAUUUAUACU3'
||||o|x||||o||||||o
3'UCUAUAUGGGAAGGUACUAGGCUUGAGUGUACUAGGAACGUGAAUAUGGGAAGGUAAAUGUCAUUCGACCUUUGAAUAA5' ( -21.70[75.61%] )
>miR6161d	|Unigene8493_All	|location[313,331]	|
5'UGAUUCCUGCAUUUAUACU3'
x||||||o|||||||||xo
3'UUAAAGGUAAGAGGGGUUAAUAUGUCUGGUCCUAAGGGCGUAAAUAUAGUGAAUUUAGACUUAUCUUUGAUAAUGAACA5' ( -22.70[79.65%] )
>miR6161d	|Unigene14341_All	|location[268,286]	|
5'UGAUUCCUGCAUUUAUACU3'
o|xo|||||||||||||||
3'GAUGUUUAAAAUCCCGGCGUACCUUGUCGUGCGGAGGACGUAAAUAUGAUCCUGUUCCUAAGACGUCGGGGCGACGGCC5' ( -23.10[81.05%] )
>miR6161d	|Unigene26680_All	|location[793,811]	|
5'UGAUUCCUGCAUUUAUACU3'
||||||||||||||x|xxx
3'ACACAAAUACUACAUCAAAUCUGAAAAAAGACUAAGGACGUAAACAACUACUAGAAACGACUAUUCCUUUACUAGGCGG5' ( -21.50[74.65%] )
>miR6171	|CL326.Contig1_All	|location[3395,3414]	|
5'AUGUGGAUAUGGAAGGCUAU3'
x|||||||||||||||xxx|
3'UAACACUUUACACUCAGAUUUCAUUUUUUUAACACCUAUACCUUCCAUCACUUGGUAUAAGCAUCGAAGACGGUAAACUU5' ( -27.10[79.71%] )
>miR6171	|CL1129.Contig3_All	|location[4101,4120]	|
5'AUGUGGAUAUGGAAGGCUAU3'
|||o|||xx||||||||x||
3'AGUGUAAACUUUUACCCUUCAAGUGUCGGGUACGCCUCGACCUUCCGCUAGGGUAGCUACCAGAUUUACGUUACCGACGG5' ( -25.70[74.06%] )
>miR6171	|Unigene1104_All	|location[789,808]	|
5'AUGUGGAUAUGGAAGGCUAU3'
|||||||o|||||||x|o|x
3'GAGGUUUUGGGAGCGGAUUUGGGAGCUUCUUACACCUGUACCUUCGGGUCCUAAGAGGCCAAGGAUGGGUCAGCGUCGUU5' ( -28.40[83.53%] )
>miR6171	|Unigene13391_All	|location[4747,4766]	|
5'AUGUGGAUAUGGAAGGCUAU3'
|||||o|x||||||||||xx
3'UGGGAGUAACACAAGUGGGUUAUGUCGGUUUACACUUCUACCUUCCGAACCGUACCUGUGGUAUACCUUUCGUGGGUUUC5' ( -25.30[74.41%] )
>miR6196	|CL3314.Contig2_All	|location[368,388]	|
5'AGAGGAGGACCAUGGAGAGGA3'
xo|||||||||||||x|||||
3'CUGCUCCCACAAUAACUUUGACAAUUAGUACUUCCUCCUGGUACCCCUCCUGGUAGGACCUCCUGUGAGUCUAAGCGGGCG5' ( -36.40[81.43%] )
>miR6196	|Unigene2019_All	|location[7,27]	|
5'AGAGGAGGACCAUGGAGAGGA3'
x|||||||||||x|xx|||||
3'CCAACCCCUGGACCUCCUCCACCAGGACCUCCUCCUCCUGGUCCACCUCCUCCUCCG5' ( -34.60[78.64%] )
>miR6196	|Unigene14629_All	|location[255,275]	|
5'AGAGGAGGACCAUGGAGAGGA3'
|o|||||||||||||||x|ox
3'AGGUUCAAACCAUCGUCCACUUCCGAGCCCUUUCCUCCUGGUACCUCCCUCAGCUCGUUGUUAGUCGCCUGCUCUGCUACC5' ( -36.40[82.35%] )
>miR6202	|Unigene9738_All	|location[1656,1676]	|
5'UGCAAGAUUUGUAAGAUCGAA3'
|||||||o|||o|||||x|||
3'GUAGCUAACCACUACUGAAGUGUGUUUUGAACGUUCUGAACGUUCUAACUUUUUCGACGGUUGUACAGUUUUUACUUUUUG5' ( -26.10[81.56%] )
>miR6230-3p	|CL164.Contig2_All	|location[604,624]	|
5'AACAAGUUUAGGAUCGUCAGA3'
|||||o||o||||||||||ox
3'UUGUAUAGGAAGCUUUUAUACUCCAAUGGGUUGUUUAAGUCCUAGCAGUUCUUACGGCGCACCGGCUACAGGUGCGACCUG5' ( -28.80[84.21%] )
>miR6230-3p	|CL6189.Contig2_All	|location[363,383]	|
5'AACAAGUUUAGGAUCGUCAGA3'
|||||||||||||||||||||
3'UCCCUGAGUUGAGGAUCAAGUUGAUAGGAUUUGUUCAAAUCCUAGCAGUCUUAGUUAUUUAACUAAGGGAUGAGGGGAAAA5' ( -33.60[100.00%] )
>miR6230-3p	|CL6189.Contig3_All	|location[370,390]	|
5'AACAAGUUUAGGAUCGUCAGA3'
|||||||||||||||||||||
3'UCCCUGAGUUGAGGAUCAAGUUGAUAGGAUUUGUUCAAAUCCUAGCAGUCUUAGUUAUUUAACUAAGGGAUGAGGGGAAAA5' ( -33.60[100.00%] )
>miR6260	|CL489.Contig4_All	|location[52,72]	|
5'UGGAGUGAGAGUUGAGGAUGU3'
x||||x|||||||||o|||||
3'CUUAUGUACGUUGUUUUUCUUCCAUCGACUCCCUCCCUCUCAACUUCUACACGCUCAUUUAAAUUAAGACAAAAGUCACUA5' ( -30.90[77.64%] )
>miR6260	|CL489.Contig5_All	|location[52,72]	|
5'UGGAGUGAGAGUUGAGGAUGU3'
x||||x|||||||||o|||||
3'CUUAUGUACGUUGUUUUUCUUCCAUCGACUCCCUCCCUCUCAACUUCUACACGCUCAUUUAAAUUAAGACAAAAGUCACUA5' ( -30.90[77.64%] )
>miR6260	|CL489.Contig6_All	|location[52,72]	|
5'UGGAGUGAGAGUUGAGGAUGU3'
x||||x|||||||||o|||||
3'CUUAUGUACGUUGUUUUUAUUCCAUCGACUCCCUCCCUCUCAACUUCUACACGCUCAUUUAAAUUAAGACAAAAGUCACUA5' ( -30.90[77.64%] )
>miR6260	|CL489.Contig7_All	|location[52,72]	|
5'UGGAGUGAGAGUUGAGGAUGU3'
x||||x|||||||||o|||||
3'CUUAUGUACGUUGUUUUUAUUCCAUCGACUCCCUCCCUCUCAACUUCUACACGCUCAUUUAAAUUAAGACAAAAGUCACUA5' ( -30.90[77.64%] )
>miR6260	|CL489.Contig8_All	|location[21,41]	|
5'UGGAGUGAGAGUUGAGGAUGU3'
x||||x|||||||||o|||||
3'CUUAUGUACGUUGUUUUUCUUCCAUCGACUCCCUCCCUCUCAACUUCUACACGCUCAUUUAAAUUAAGACA5' ( -30.90[77.64%] )
>miR6284	|CL3208.Contig3_All	|location[91,111]	|
5'UCUGGAUCUGGUAUGAAGAUU3'
||x||||||||||o|||||x|
3'UACUUAGGAACCUAUAACCUUCGUAACUUCAGUCCUAGACCAUGCUUCUUAGUUUGUACAUGACUAUAUAACCUAUAGAAG5' ( -29.00[81.46%] )
>miR6429	|Unigene8255_All	|location[340,360]	|
5'UACUAGAAAUGCAAUUGAUUA3'
|||||||||||||||||||||
3'CUAAUAUUGGUACGUACGGUCGUCUUUUCGAUGAUCUUUACGUUAACUAAUUCAGAGUAGUAAAACUUUUAUCUCCGACAG5' ( -28.50[100.00%] )
>miR6483	|CL815.Contig1_All	|location[396,416]	|
5'UGUUGUAGAAGUUUCAGGAUC3'
|||||o||||||||||||xxx
3'CGCCGCUUUUUAGGUACAAACACGACUUAAACAACGUCUUCAAAGUCCGCUAACUAUAAAUAAAAAACCGGAGACAUGGUU5' ( -29.70[86.09%] )
>miR6483	|CL815.Contig3_All	|location[2510,2530]	|
5'UGUUGUAGAAGUUUCAGGAUC3'
|||||o||||||||||||xxx
3'CGCCGCUUUUUAGGUACAAACACGACUUAAACAACGUCUUCAAAGUCCGCUAACUAUAAAUAAAAAACCGGAGACAUGGUU5' ( -29.70[86.09%] )
>miR6483	|CL5389.Contig2_All	|location[1586,1606]	|
5'UGUUGUAGAAGUUUCAGGAUC3'
|||||o|||||||x|||||xx
3'AGAGUUUCGACGUCGUCGUCGACCAAACUGACAACGUCUUCAAUGUCCUUCAUUACACCACAGCCACCGUCUUCUACUUGA5' ( -26.70[77.39%] )
>miR6483	|Unigene15920_All	|location[2520,2540]	|
5'UGUUGUAGAAGUUUCAGGAUC3'
|||||||o|||ox|||o||||
3'GAGGUAUGAUAAAGAUAUACUAUACUCCCUACAACAUUUUCGCAGUUCUAGUGUCCACCGCUUUUUAAAGAAAGUACCGUU5' ( -25.60[75.07%] )
>miR7120a	|Unigene2456_All	|location[2239,2259]	|
5'UGUUGAUAUUGUUGAUUGUCG3'
||||||o||||||xx|||||x
3'UAACUUGGUAGAAAAGAUAGGUCAACUAGUACAACUGUAACAAACAACAGAGAGACUUGGUGUACUAGUACAAAUGUUACC5' ( -23.30[74.92%] )
>miR7120a	|Unigene17440_All	|location[96,116]	|
5'UGUUGAUAUUGUUGAUUGUCG3'
|||||x||||||||||||o|x
3'UAGAAUGGGUCCGUUCUUGAAUUUUGAUCUACAACAAUAACAACUAACGGGACGGUUUACCCCUUACAACAAUAGUUCUUU5' ( -25.00[79.62%] )
>miR7533a	|CL2596.Contig2_All	|location[2199,2218]	|
5'AGGGGAUUGGAGAGAAACGG3'
||||||o|||||||||xx|x
3'CCACAGUAUCUUACACUAGGUGAUCACUCUUCCCCUGACCUCUCUUGCCGUUCCGUGUACCACUACGGAAUGUACGGUUA5' ( -33.90[88.05%] )
>miR7535	|CL3177.Contig1_All	|location[1059,1079]	|
5'GAGGAAAAUGUGGAUGUGGUU3'
|||||||x||||||||||oox
3'CAACGUAGGGUACAAAUACGAGGAGUCUAACUCCUUUGACACCUACACUGUAGUCUAAACAGACGAAUGUUCCACGCUGAA5' ( -29.30[78.34%] )
>miR7535	|CL3177.Contig2_All	|location[1005,1025]	|
5'GAGGAAAAUGUGGAUGUGGUU3'
|||||||x||||||||||oox
3'CAACGUAGGGUACAAAUACGAGGAGUCUAACUCCUUUGACACCUACACUGUAGUCUAAACAGACGAAUGUUCCACGCUGAA5' ( -29.30[78.34%] )
>miR7535	|CL4304.Contig2_All	|location[125,145]	|
5'GAGGAAAAUGUGGAUGUGGUU3'
xx||||||||||||||x||||
3'CUUUAUGGAUGGAAGGAGACAAGUUAGGUAAGCCUUUUACACCUACCCCAAACACUAUCUUUUUCCCUUAGGUGCGGUCGA5' ( -28.30[75.67%] )
>miR7535	|CL4434.Contig1_All	|location[516,536]	|
5'GAGGAAAAUGUGGAUGUGGUU3'
|||||||x|||||||||||x|
3'ACCAUUAUUAUUAUUUGUACAGAACGACACCUCCUUUGACACCUACACCUAGACGGACGUUUACACCGUCACCUACGUUAC5' ( -30.60[83.61%] )
>miR7535	|CL4823.Contig2_All	|location[1103,1123]	|
5'GAGGAAAAUGUGGAUGUGGUU3'
||||||||||||||||x|oxx
3'ACUUUCUACCAACACUCAUUCCGUAUCUGCCUCCUUUUACACCUACCCUUCCUCCCUAAGGAACCGCAAACGAAGGUCCAC5' ( -29.50[80.82%] )
>miR7535	|Unigene3263_All	|location[317,337]	|
5'GAGGAAAAUGUGGAUGUGGUU3'
|||||||x|||||x||o||||
3'GUGAUUUUGUCUUCUUUUACAGAACGACGCCUCCUUUGACACCGACGCCAAGACCGACGCCGACGCCGUCGUCGACGUUUC5' ( -27.90[76.23%] )
>miR7535	|Unigene17312_All	|location[518,538]	|
5'GAGGAAAAUGUGGAUGUGGUU3'
|||||||x|||||||||||x|
3'UACAGAACGACAACUCCUUUCACACCUACACCUAGAUGGACGUCGACACCGUCACCUACGUUGC5' ( -31.50[84.00%] )
>miR7540a	|Unigene16354_All	|location[336,356]	|
5'UGAAUAUGAGAAUGAUGUGCA3'
|||xx|||||||||||||||x
3'AGGAGUGAGUCCAACCGUUGAACAUAAACAACUGUUACUCUUACUACACGAAGAACAACCUCUACUAGGUACCCUCCUUAA5' ( -27.60[82.63%] )
>miR7540a	|Unigene20743_All	|location[302,322]	|
5'UGAAUAUGAGAAUGAUGUGCA3'
||||o||o||||x||||||||
3'AACUCGCGGCAUUAACGGAGACAUUAGUAGACUUGUAUUCUUCCUACACGUCGGCCCCCAAACCUUGGAAAUCCUCGCGCU5' ( -26.70[80.42%] )
>miR7696a-5p	|CL1896.Contig1_All	|location[2445,2465]	|
5'UCAAGAUUGUCAUAUUCAAAU3'
|||x|||o||||||o|||x||
3'GCAGCAUUCAACAUUGCAGUGUUUAUCCUAAGUACUAGCAGUAUGAGUAUAGAUAUAGUGUAACUAUCAAGUCAUACUUAA5' ( -22.00[76.92%] )
>miR7696a-5p	|Unigene201_All	|location[2516,2536]	|
5'UCAAGAUUGUCAUAUUCAAAU3'
|||||||||||||x|||||xx
3'CUUCAACAUAAGAGAGAGCUACUUGAUCCUAGUUCUAACAGUAAAAGUUACAUUAAACUGAACGGAUAAAGUAGACAAUAU5' ( -23.00[81.27%] )
>miR7696a-5p	|Unigene16238_All	|location[1,21]	|
5'UCAAGAUUGUCAUAUUCAAAU3'
|||||||||||||||||||||
3'UCGCGCGUCUUUUGGUCCAGUUUUUACCUCAGUUCUAACAGUAUAAGUUUA5' ( -27.90[100.00%] )
>miR7713-3p	|CL1846.Contig2_All	|location[190,210]	|
5'UUGAGACUGUGCAGCAUUAAA3'
|||||||||||xx|||||||x
3'GAAGCGUAGUACCUUCUUUGGCCCUCUUACAACUCUGACACUCCGUAAUUCUCGCUUUUGUGGUACUUAGAACAUCUAAGG5' ( -25.50[74.13%] )
>miR7713-3p	|CL4151.Contig1_All	|location[418,438]	|
5'UUGAGACUGUGCAGCAUUAAA3'
|o||||||||||x||||o|||
3'UUAUUCUGGAACGUGUUAAAACGCUUUUAGAGCUCUGACACGACGUAGUUUAUAACCGGUUUGUGGUCGUUUCAGGAACCC5' ( -29.30[84.20%] )
>miR7713-3p	|CL4151.Contig2_All	|location[577,597]	|
5'UUGAGACUGUGCAGCAUUAAA3'
|o||||||||||x||||o|||
3'UUAUUCUGGAACGUGUUAAAACGCUUUUAGAGCUCUGACACGACGUAGUUUAUAACCGGUUUGUGGUCGUUUCAGGAACCC5' ( -29.30[84.20%] )
>miR7713-3p	|CL4151.Contig3_All	|location[418,438]	|
5'UUGAGACUGUGCAGCAUUAAA3'
|o||||||||||x||||o|||
3'UUAUUCUGGAACGUGUUAAAACGCUUUUAGAGCUCUGACACGACGUAGUUUAUAACCGGUUUGUGGUCGUUUCAGGAACCC5' ( -29.30[84.20%] )
>miR7713-3p	|CL4151.Contig4_All	|location[577,597]	|
5'UUGAGACUGUGCAGCAUUAAA3'
|o||||||||||x||||o|||
3'UUAUUCUGGAACGUGUUAAAACGCUUUUAGAGCUCUGACACGACGUAGUUUAUAACCGGUUUGUGGUCGUUUCAGGAACCC5' ( -29.30[84.20%] )
>miR7713-3p	|Unigene7524_All	|location[65,85]	|
5'UUGAGACUGUGCAGCAUUAAA3'
|||||x|o||||||||||x||
3'UCUUGUCUUCGUCGUGUUCGCGCAAACAUUAACUCCGGCACGUCGUAACUUGCAAGAUCAAAUGCUAUAAGCCAGAUUAAA5' ( -26.50[76.81%] )
>miR7717c-3p	|CL920.Contig3_All	|location[442,463]	|
5'UUAGUUGUGAGAGAAUAGUGGU3'
||x|||||||||o||||o|||x
3'UGAGUACAUUUAUCAACAUUGAUCUAUUACAAACAACACUCUUUUAUUACCCUAACUCUCAAACUCACUCUAUAACACCCCU5' ( -27.70[76.94%] )
>miR7719-3p	|CL6189.Contig2_All	|location[6317,6337]	|
5'UAGAACUCAGAUUGGCGAAGA3'
|||||||||||||||||||||
3'UAUACAAGAGCUUAAAUAAGCCCUGAACCGAUCUUGAGUCUAACCGCUUCUUCUUAUACCAGGGACCCAAAGGAAAUAUCC5' ( -36.90[100.00%] )
>miR7719-3p	|CL6189.Contig3_All	|location[6324,6344]	|
5'UAGAACUCAGAUUGGCGAAGA3'
|||||||||||||||||||||
3'UAUACAAGAGCUUAAAUAAGCCCUGAACCGAUCUUGAGUCUAACCGCUUCUUCUUAUACCAGGGACCCAAAGGAAAUAUCC5' ( -36.90[100.00%] )
>miR7719-3p	|Unigene4480_All	|location[454,474]	|
5'UAGAACUCAGAUUGGCGAAGA3'
o|x||||||||xo||||||||
3'GAUGAGGGUAGUUCCGAUCAUUCAUUCGGGGUGUUGAGUCUCGCCGCUUCUUGUUUAUCUUAAACGACGUUUUCGGCCGAU5' ( -28.10[76.15%] )
>miR7731-5p	|Unigene20194_All	|location[214,234]	|
5'UUCCCAAAUUCCGAGCCAUAU3'
|||||||||||||||||||||
3'UCUCUCAACCGUUAACGAGUACGAAUACUGAAGGGUUUAAGGCUCGGUAUAGGGGAAGGAGAGGUGGAACACUUUAACUUC5' ( -36.80[100.00%] )
>miR7738-3p	|Unigene11720_All	|location[135,154]	|
5'UGUGCUGACAGAAGAUCUGG3'
||||||||||||||||||||
3'GUACCCAACCCCAACUGCUGGAGCGUACGUACACGACUGUCUUCUAGACCCGCUCAACCCGCUCAAUUCGCGCGUCCGAC5' ( -37.90[100.00%] )
>miR7740-5p	|CL477.Contig6_All	|location[520,540]	|
5'CUUGAAGAAACCUCGGCUCAU3'
||||||||||||||o|||x||
3'AUAGAUAGCGGUCUAAACCGUGUGCUAGGCGAACUUCUUUGGAGUCGAAUAGUUUAAGAAACGACGUAACAGGCAGGUGUG5' ( -29.90[79.31%] )
>miR7753-3p	|CL903.Contig1_All	|location[345,365]	|
5'GAGGCAGAGGGAGAAGACUGG3'
||||||||||||||||xxxo|
3'UACCAGGUCGACAACUUCGACCUACCGUAACUCCGUCUCCCUCUUCGAUUCCGAGUCUCUUCUUAUCUCCAUGCUUCCCAU5' ( -37.20[80.17%] )
>miR7753-3p	|CL903.Contig2_All	|location[632,652]	|
5'GAGGCAGAGGGAGAAGACUGG3'
||||||||||||||||xxxo|
3'UACCAGGUCGACAACUUCGACCUACCGUAACUCCGUCUCCCUCUUCGAUUCCGAGUCUCUUCUUAUCUCCAUGCUUCCCAU5' ( -37.20[80.17%] )
>miR7753-3p	|CL1424.Contig2_All	|location[2067,2087]	|
5'GAGGCAGAGGGAGAAGACUGG3'
|xo|||||||||||||||||o
3'UAAAGGAAGUACAAAUAACGACCGAACUCACGUCGUCUCCCUCUUCUGACUAGUCCGACAGCUUACUUUUCACGGGAACCU5' ( -37.40[80.26%] )
>miR7753-3p	|CL1424.Contig3_All	|location[2573,2593]	|
5'GAGGCAGAGGGAGAAGACUGG3'
|xo|||||||||||||||||o
3'UAAAGGAAGUACAAAUAACGACCGAACUCACGUCGUCUCCCUCUUCUGACUAGUCCGACAGCUUACUUUUCACGGGAACCU5' ( -37.40[80.26%] )
>miR7753-3p	|CL1424.Contig4_All	|location[2477,2497]	|
5'GAGGCAGAGGGAGAAGACUGG3'
|xo|||||||||||||||||o
3'UAAAGGAAGUACAAAUAACGACCGAACUCACGUCGUCUCCCUCUUCUGACUAGUCCGACAGCUUACUUUUCACGGGAACCU5' ( -37.40[80.26%] )
>miR7753-3p	|CL1424.Contig5_All	|location[2577,2597]	|
5'GAGGCAGAGGGAGAAGACUGG3'
|xo|||||||||||||||||o
3'UAAAGGAAGUACAAAUAACGACCGAACUCACGUCGUCUCCCUCUUCUGACUAGUCCGACAGCUUACUUUUCACGGGAACCU5' ( -37.40[80.26%] )
>miR7753-3p	|CL1424.Contig7_All	|location[2405,2425]	|
5'GAGGCAGAGGGAGAAGACUGG3'
|xo|||||||||||||||||o
3'UAAAGGAAGUACAAAUAACGACCGAACUCACGUCGUCUCCCUCUUCUGACUAGUCCGACAGCUUACUUUUCACGGGAACCU5' ( -37.40[80.26%] )
>miR7753-3p	|CL1424.Contig8_All	|location[2501,2521]	|
5'GAGGCAGAGGGAGAAGACUGG3'
|xo|||||||||||||||||o
3'UAAAGGAAGUACAAAUAACGACCGAACUCACGUCGUCUCCCUCUUCUGACUAGUCCGACAGCUUACUUUUCACGGGAACCU5' ( -37.40[80.26%] )
>miR7753-3p	|Unigene2102_All	|location[29,49]	|
5'GAGGCAGAGGGAGAAGACUGG3'
|||||||xx|||||||||||x
3'UUGUUGACGACCGAGUGGCAGUAGCGGGAACUCCGUCCGCCUCUUCUGACACAACAGGAAGACCUAUAACGUGAGAGGU5' ( -36.00[77.59%] )
>miR777	|CL1117.Contig2_All	|location[2569,2589]	|
5'UAGCAAUGGAGUUUCGUGCUU3'
|||||||||||||||x|x|xo
3'CGAUCCUCAAUUUGUUCCUGACCGGUAACCAUCGUUACCUCAAAGAAAGCGGUAGACCAGUAAGAACAGAACCAUACGUUC5' ( -28.60[79.22%] )
>miR777	|CL1117.Contig3_All	|location[2450,2470]	|
5'UAGCAAUGGAGUUUCGUGCUU3'
|||||||||||||||x|x|xo
3'CGAUCCUCAAUUUGUUCCUGACCGGUAACCAUCGUUACCUCAAAGAAAGCGGUAGACCAGUAAGAACAGAACCAUACGUUC5' ( -28.60[79.22%] )
>miR777	|CL1117.Contig4_All	|location[2569,2589]	|
5'UAGCAAUGGAGUUUCGUGCUU3'
|||||||||||||||x|x|xo
3'CGAUCCUCAAUUUGUUCCUGACCGGUAACCAUCGUUACCUCAAAGAAAGCGGUAGACCAGUAAGAACAGAACCAUACGUUC5' ( -28.60[79.22%] )
>miR777	|CL1117.Contig8_All	|location[2343,2363]	|
5'UAGCAAUGGAGUUUCGUGCUU3'
|||||||||||||||x|x|xo
3'CGAUCCUCAAUUUGUUCCUGACCGGUAACCAUCGUUACCUCAAAGAAAGCGGUAGACCAGUAAGAACAGAACCAUACGUUC5' ( -28.60[79.22%] )
>miR777	|CL1117.Contig9_All	|location[2224,2244]	|
5'UAGCAAUGGAGUUUCGUGCUU3'
|||||||||||||||x|x|xo
3'CGAUCCUCAAUUUGUUCCUGACCGGUAACCAUCGUUACCUCAAAGAAAGCGGUAGACCAGUAAGAACAGAACCAUACGUUC5' ( -28.60[79.22%] )
>miR777	|CL1117.Contig10_All	|location[2343,2363]	|
5'UAGCAAUGGAGUUUCGUGCUU3'
|||||||||||||||x|x|xo
3'CGAUCCUCAAUUUGUUCCUGACCGGUAACCAUCGUUACCUCAAAGAAAGCGGUAGACCAGUAAGAACAGAACCAUACGUUC5' ( -28.60[79.22%] )
>miR777	|CL1224.Contig1_All	|location[1124,1144]	|
5'UAGCAAUGGAGUUUCGUGCUU3'
o|||||o|||||||||o||||
3'AUAGUGGAAGUAAUAAUGCAACGAUCAAUUGUCGUUGCCUCAAAGCGCGAAGGUUGGUAAGAGCUUGAAAAGAAAAUAAAG5' ( -35.10[96.96%] )
>miR777	|CL1224.Contig1_All	|location[1319,1339]	|
5'UAGCAAUGGAGUUUCGUGCUU3'
o|||||||||||||||o||||
3'UCGAGAAGUUUAAAGAGGCAACGAACAAUUGUCGUUACCUCAAAGCGCGAAGGUUGGUAAGAGCUUGAAAAGAAAAUACAG5' ( -35.50[98.07%] )
>miR777	|CL1224.Contig2_All	|location[1787,1807]	|
5'UAGCAAUGGAGUUUCGUGCUU3'
o|||||||||||||||o||||
3'UCGAGAAGUUUAAAGAGGCAACGAACAAUUGUCGUUACCUCAAAGCGCGAAGGUUGGUAAGAGCUUGAAAAGAAAAUACAG5' ( -35.50[98.07%] )
>miR7779-5p	|Unigene904_All	|location[140,160]	|
5'AUCAUUGCAGAACAUGGGAAG3'
x|||||||||||||x|||xx|
3'ACGAUUUUAUAGGCGGUUUUUUUCUUAAAAAAGUAACGUCUUGUCCCCGGCCCAAUUUCCAAAUUCGAAACAGGACAAGGU5' ( -27.10[74.25%] )
>miR7784a-3p	|Unigene15072_All	|location[318,338]	|
5'ACAUAGACUAUGAGGAGACAU3'
x||||||||||o||||||x||
3'AAUGUGAACCAUUGUUAAUAGGACAAGUCCGGUAUCUGAUAUUCCUCUUUAACUAAUGGUUUACUGAUUUCGAGAGGUUGG5' ( -28.20[79.66%] )
>miR7784a-3p	|Unigene18132_All	|location[1855,1875]	|
5'ACAUAGACUAUGAGGAGACAU3'
x||||||||||o||||o||x|
3'UAGUAGACUACGUCUCCCGGUAUAUUUGUAAGUAUCUGAUAUUCCUUUGAAAUGACUAUUCGGAGGAGGCCAUUUCUGAAA5' ( -29.30[81.39%] )
>miR7785-5p	|Unigene20962_All	|location[814,834]	|
5'UAGAAUGUUGAUGGAGAAGGC3'
x|x||||o||||||||||o||
3'GCUUUCGUACCCUAACACAGACGUUUAAGUUUGUUACGACUACCUCUUUCGUAGUAAUUCCUGUAACAGUCCUCUCUUCUA5' ( -28.60[78.14%] )
>miR7812	|CL4210.Contig1_All	|location[670,690]	|
5'UGAUUAUGAUUGAUGGAUGUG3'
x|||||oo||||||o||||||
3'GACUAAAAGUUCGACGUUUAACGAACCUCUCCUAAUGUUAACUAUCUACACCCUUUGAGUUAAUAAAAGUCAACAUAUCAA5' ( -25.80[79.14%] )
>miR7830	|CL2414.Contig4_All	|location[213,234]	|
5'UGUUCUAGAGAAACCGUUUGAU3'
|||||||||||||||||||||x
3'AACCACCCACAACGUACAACAAAUGUUACAACAAGAUCUCUUUGGCAAACUUCUUUGCUUUAACCCUUUCUGGGGCUUUGUA5' ( -34.70[98.30%] )
>miR8136	|CL585.Contig3_All	|location[2327,2347]	|
5'UACAAGUAGAAUUGGAAUAUA3'
|||||||||||o|||x||x|x
3'GUGACAAGGAAGUAACUUUUUAAGACGCGAAUGUUCAUCUUGACCGUACAGUGGAGCAAGUCCAUAUCUACUAAGACUAAA5' ( -22.40[77.51%] )
>miR8136	|CL4791.Contig2_All	|location[752,772]	|
5'UACAAGUAGAAUUGGAAUAUA3'
||||||||||||ooo||||x|
3'CCUGUUUACGUAUUCAUGUACAAAUUUCGUAUGUUCAUCUUAGUUUUAUCUGAAAGUGUAGUGAAUAAUGGGACACUUUAA5' ( -22.30[77.70%] )
>miR8154	|CL335.Contig13_All	|location[493,513]	|
5'AGAGGAGGAUGAUGAAGAUGA3'
|||o||x|||||||||||xo|
3'GCUUCUUCUUCUGCUCCUGCUGCUGCUUCUUCUUCUGCUACUACUUCUUUUAGACUACUUAUUAUUACUGCGAUAACUCGU5' ( -28.20[75.00%] )
>miR8154	|CL335.Contig13_All	|location[538,558]	|
5'AGAGGAGGAUGAUGAAGAUGA3'
|||x||x||||||||x||x||
3'CAUAUUAAGUCUUCUACCUCUACUCCAACUUCUACUACUACUACUGCUUCUUCUUCUGCUCCUGCUGCUGCUUCUUCUUCU5' ( -28.20[75.20%] )
>miR8154	|CL335.Contig14_All	|location[462,482]	|
5'AGAGGAGGAUGAUGAAGAUGA3'
|||o||x|||||||||||xo|
3'GCUUCUUCUCCUGCUCCUCCUGCUGCUUCUUCUUCUGCUACUACUUCUUUUAUCCUAUUUAUUAUUACUGCGAUAACUCGU5' ( -32.60[86.70%] )
>miR8154	|CL335.Contig14_All	|location[507,527]	|
5'AGAGGAGGAUGAUGAAGAUGA3'
|||x||x||||||||x||x||
3'CAUAUUAAGUCUUCUACCUCUACUCCAACUUCUACUACUACUACUGCUUCUUCUCCUGCUCCUCCUGCUGCUUCUUCUUCU5' ( -32.60[86.93%] )
>miR8154	|CL416.Contig1_All	|location[341,361]	|
5'AGAGGAGGAUGAUGAAGAUGA3'
x|||||||||||||||||xxx
3'UCAUUUACUGCUCCUACUACUUCUUUCACCCCUCCUCCUACUACUUCUCACUUCUAAAGGUGCUCCGAAAACUACCAAAAC5' ( -33.00[88.00%] )
[truncated: 372 more rows]
