# Supplementary material for: High-throughput sequencing reveals miRNA effects on the primary and secondary production properties in long-term subcultured Taxus cells
Source: Front Plant Sci. 2015 Aug 6;6:604. doi: 10.3389/fpls.2015.00604 (PMC4527571; doi:10.3389/fpls.2015.00604)
Supplement: Table S5 — KEGG analysis of miRNA targets. [file Table5.XLS]

## Sheet: known
Pathway	Target genes with pathway annotation (282)	All genes of the species with pathway annotation (17850)	Pvalue	Qvalue	Pathway ID
Parkinson's disease	9 (3.19%)	160 (0.9%)	0.00101908	0.0212875	ko05012
Alzheimer's disease	9 (3.19%)	205 (1.15%)	0.00541832	0.0571056	ko05010
mRNA surveillance pathway	9 (3.19%)	349 (1.96%)	0.103006	0.440115	ko03015
Cytosolic DNA-sensing pathway	8 (2.84%)	151 (0.85%)	0.00279042	0.0403538	ko04623
Base excision repair	8 (2.84%)	153 (0.86%)	0.00302557	0.040629	ko03410
Basal transcription factors	7 (2.48%)	115 (0.64%)	0.0023412	0.0366788	ko03022
Bile secretion	7 (2.48%)	166 (0.93%)	0.0165269	0.14123	ko04976
Ribosome biogenesis in eukaryotes	7 (2.48%)	323 (1.81%)	0.250675	0.84155	ko03008
Tuberculosis	7 (2.48%)	407 (2.28%)	0.463711	0.983959	ko05152
Metabolic pathways	66 (23.4%)	4612 (25.84%)	0.843722	0.997846	ko01100
Focal adhesion	6 (2.13%)	125 (0.7%)	0.0144887	0.129708	ko04510
HTLV-I infection	6 (2.13%)	240 (1.34%)	0.180549	0.69272	ko05166
Ubiquitin mediated proteolysis	6 (2.13%)	329 (1.84%)	0.419243	0.983959	ko04120
Melanoma	5 (1.77%)	27 (0.15%)	5.76621e-05	0.00542024	ko05218
Endometrial cancer	5 (1.77%)	47 (0.26%)	0.000846851	0.0212875	ko05213
Glioma	5 (1.77%)	48 (0.27%)	0.000933274	0.0212875	ko05214
Inositol phosphate metabolism	5 (1.77%)	107 (0.6%)	0.027435	0.213638	ko00562
p53 signaling pathway	5 (1.77%)	108 (0.61%)	0.0284093	0.213638	ko04115
MAPK signaling pathway - yeast	5 (1.77%)	121 (0.68%)	0.0430859	0.268412	ko04011
Phagosome	5 (1.77%)	155 (0.87%)	0.0995932	0.435431	ko04145
Prostate cancer	5 (1.77%)	160 (0.9%)	0.11005	0.459766	ko05215
Nucleotide excision repair	5 (1.77%)	168 (0.94%)	0.127836	0.52246	ko03420
Flavonoid biosynthesis	5 (1.77%)	249 (1.39%)	0.358004	0.983959	ko00941
Phenylpropanoid biosynthesis	5 (1.77%)	336 (1.88%)	0.615567	0.983959	ko00940
Toxoplasmosis	5 (1.77%)	386 (2.16%)	0.73299	0.993694	ko05145
Limonene and pinene degradation	5 (1.77%)	552 (3.09%)	0.939157	0.997846	ko00903
Aminobenzoate degradation	5 (1.77%)	569 (3.19%)	0.948673	0.997846	ko00627
Fructose and mannose metabolism	5 (1.77%)	618 (3.46%)	0.969051	0.997846	ko00051
Spliceosome	5 (1.77%)	690 (3.87%)	0.98583	0.997846	ko03040
Collecting duct acid secretion	4 (1.42%)	23 (0.13%)	0.000426067	0.0160201	ko04966
Small cell lung cancer	4 (1.42%)	27 (0.15%)	0.000803532	0.0212875	ko05222
Epithelial cell signaling in Helicobacter pylori infection	4 (1.42%)	32 (0.18%)	0.00154759	0.0264497	ko05120
Isoflavonoid biosynthesis	4 (1.42%)	40 (0.22%)	0.00356336	0.0446608	ko00943
Rheumatoid arthritis	4 (1.42%)	45 (0.25%)	0.00546299	0.0571056	ko05323
Pantothenate and CoA biosynthesis	4 (1.42%)	79 (0.44%)	0.036436	0.244642	ko00770
Synaptic vesicle cycle	4 (1.42%)	85 (0.48%)	0.0456872	0.268412	ko04721
Citrate cycle (TCA cycle)	4 (1.42%)	95 (0.53%)	0.0637423	0.332876	ko00020
Phosphatidylinositol signaling system	4 (1.42%)	103 (0.58%)	0.0804993	0.38827	ko04070
Tight junction	4 (1.42%)	111 (0.62%)	0.0992091	0.435431	ko04530
Ascorbate and aldarate metabolism	4 (1.42%)	125 (0.7%)	0.13624	0.544959	ko00053
Aminoacyl-tRNA biosynthesis	4 (1.42%)	147 (0.82%)	0.203507	0.750183	ko00970
Flavone and flavonol biosynthesis	4 (1.42%)	157 (0.88%)	0.23683	0.82452	ko00944
Homologous recombination	4 (1.42%)	244 (1.37%)	0.540213	0.983959	ko03440
Two-component system	4 (1.42%)	247 (1.38%)	0.549874	0.983959	ko02020
Ether lipid metabolism	4 (1.42%)	247 (1.38%)	0.549874	0.983959	ko00565
Pancreatic cancer	4 (1.42%)	260 (1.46%)	0.590468	0.983959	ko05212
GnRH signaling pathway	4 (1.42%)	271 (1.52%)	0.623092	0.983959	ko04912
Glutamatergic synapse	4 (1.42%)	281 (1.57%)	0.651296	0.987939	ko04724
Cell cycle	4 (1.42%)	297 (1.66%)	0.693431	0.993694	ko04110
Leishmaniasis	4 (1.42%)	310 (1.74%)	0.724915	0.993694	ko05140
Toll-like receptor signaling pathway	4 (1.42%)	312 (1.75%)	0.72954	0.993694	ko04620
Fc gamma R-mediated phagocytosis	4 (1.42%)	315 (1.76%)	0.736368	0.993694	ko04666
Chagas disease (American trypanosomiasis)	4 (1.42%)	319 (1.79%)	0.745271	0.993694	ko05142
Pertussis	4 (1.42%)	323 (1.81%)	0.753943	0.993788	ko05133
Neurotrophin signaling pathway	4 (1.42%)	364 (2.04%)	0.830152	0.997846	ko04722
Glycerophospholipid metabolism	4 (1.42%)	380 (2.13%)	0.854071	0.997846	ko00564
Protein processing in endoplasmic reticulum	4 (1.42%)	485 (2.72%)	0.950363	0.997846	ko04141
Fanconi anemia pathway	4 (1.42%)	748 (4.19%)	0.997846	0.997846	ko03460
Cell cycle - Caulobacter	3 (1.06%)	23 (0.13%)	0.00546756	0.0571056	ko04112
Glycosaminoglycan degradation	3 (1.06%)	64 (0.36%)	0.0805454	0.38827	ko00531
One carbon pool by folate	3 (1.06%)	88 (0.49%)	0.162598	0.636841	ko00670
Progesterone-mediated oocyte maturation	3 (1.06%)	104 (0.58%)	0.226779	0.804424	ko04914
Cutin, suberine and wax biosynthesis	3 (1.06%)	139 (0.78%)	0.376809	0.983959	ko00073
DNA replication	3 (1.06%)	166 (0.93%)	0.489161	0.983959	ko03030
Mismatch repair	3 (1.06%)	185 (1.04%)	0.562051	0.983959	ko03430
Oocyte meiosis	3 (1.06%)	192 (1.08%)	0.587276	0.983959	ko04114
Lysosome	3 (1.06%)	203 (1.14%)	0.624997	0.983959	ko04142
Alcoholism	3 (1.06%)	218 (1.22%)	0.672527	0.987939	ko05034
Apoptosis	3 (1.06%)	334 (1.87%)	0.900812	0.997846	ko04210
NF-kappa B signaling pathway	3 (1.06%)	344 (1.93%)	0.911368	0.997846	ko04064
Measles	3 (1.06%)	378 (2.12%)	0.940076	0.997846	ko05162
Endocytosis	3 (1.06%)	418 (2.34%)	0.962778	0.997846	ko04144
Starch and sucrose metabolism	3 (1.06%)	424 (2.38%)	0.96539	0.997846	ko00500
Ethylbenzene degradation	3 (1.06%)	438 (2.45%)	0.970829	0.997846	ko00642
Benzoate degradation	3 (1.06%)	462 (2.59%)	0.978324	0.997846	ko00362
Ribosome	3 (1.06%)	519 (2.91%)	0.989481	0.997846	ko03010
Tyrosine metabolism	3 (1.06%)	583 (3.27%)	0.995448	0.997846	ko00350
Biosynthesis of secondary metabolites	27 (9.57%)	2272 (12.73%)	0.958982	0.997846	ko01110
Plant-pathogen interaction	24 (8.51%)	1045 (5.85%)	0.0425257	0.268412	ko04626
Plant hormone signal transduction	22 (7.8%)	976 (5.47%)	0.0597574	0.320983	ko04075
Other types of O-glycan biosynthesis	2 (0.71%)	23 (0.13%)	0.0506043	0.28208	ko00514
Glycosphingolipid biosynthesis - ganglio series	2 (0.71%)	33 (0.18%)	0.0954069	0.435431	ko00604
Cardiac muscle contraction	2 (0.71%)	33 (0.18%)	0.0954069	0.435431	ko04260
Notch signaling pathway	2 (0.71%)	60 (0.34%)	0.244879	0.837042	ko04330
Sulfur metabolism	2 (0.71%)	71 (0.4%)	0.309327	0.923071	ko00920
Colorectal cancer	2 (0.71%)	74 (0.41%)	0.326769	0.950395	ko05210
Thyroid cancer	2 (0.71%)	93 (0.52%)	0.433494	0.983959	ko05216
Valine, leucine and isoleucine degradation	2 (0.71%)	110 (0.62%)	0.520891	0.983959	ko00280
Sphingolipid metabolism	2 (0.71%)	111 (0.62%)	0.525747	0.983959	ko00600
Bisphenol degradation	2 (0.71%)	114 (0.64%)	0.540115	0.983959	ko00363
Legionellosis	2 (0.71%)	119 (0.67%)	0.563387	0.983959	ko05134
Terpenoid backbone biosynthesis	2 (0.71%)	121 (0.68%)	0.572457	0.983959	ko00900
Polycyclic aromatic hydrocarbon degradation	2 (0.71%)	122 (0.68%)	0.576941	0.983959	ko00624
Pentose phosphate pathway	2 (0.71%)	122 (0.68%)	0.576941	0.983959	ko00030
Stilbenoid, diarylheptanoid and gingerol biosynthesis	2 (0.71%)	126 (0.71%)	0.594532	0.983959	ko00945
Zeatin biosynthesis	2 (0.71%)	132 (0.74%)	0.619886	0.983959	ko00908
Phenylalanine, tyrosine and tryptophan biosynthesis	2 (0.71%)	133 (0.75%)	0.623991	0.983959	ko00400
Other glycan degradation	2 (0.71%)	139 (0.78%)	0.647906	0.987939	ko00511
Cysteine and methionine metabolism	2 (0.71%)	161 (0.9%)	0.725363	0.993694	ko00270
Meiosis - yeast	2 (0.71%)	161 (0.9%)	0.725363	0.993694	ko04113
Pathogenic Escherichia coli infection	2 (0.71%)	176 (0.99%)	0.769532	0.993788	ko05130
Pentose and glucuronate interconversions	2 (0.71%)	177 (0.99%)	0.772246	0.993788	ko00040
Galactose metabolism	2 (0.71%)	183 (1.03%)	0.787949	0.995352	ko00052
Glutathione metabolism	2 (0.71%)	184 (1.03%)	0.790471	0.995352	ko00480
Insulin signaling pathway	2 (0.71%)	191 (1.07%)	0.807403	0.995352	ko04910
Glycolysis / Gluconeogenesis	2 (0.71%)	225 (1.26%)	0.87346	0.997846	ko00010
Amino sugar and nucleotide sugar metabolism	2 (0.71%)	292 (1.64%)	0.946953	0.997846	ko00520
Pyrimidine metabolism	18 (6.38%)	973 (5.45%)	0.278047	0.876442	ko00240
Purine metabolism	17 (6.03%)	576 (3.23%)	0.0103575	0.102484	ko00230
RNA transport	15 (5.32%)	636 (3.56%)	0.0805172	0.38827	ko03013
Oxidative phosphorylation	14 (4.96%)	267 (1.5%)	9.39701e-05	0.0058888	ko00190
Huntington's disease	14 (4.96%)	352 (1.97%)	0.00149239	0.0264497	ko05016
Vibrio cholerae infection	13 (4.61%)	105 (0.59%)	1.10663e-08	2.08047e-06	ko05110
Influenza A	13 (4.61%)	484 (2.71%)	0.0445477	0.268412	ko05164
RNA polymerase	12 (4.26%)	238 (1.33%)	0.000421029	0.0160201	ko03020
Cell cycle - yeast	12 (4.26%)	358 (2.01%)	0.0118433	0.111327	ko04111
Epstein-Barr virus infection	12 (4.26%)	445 (2.49%)	0.0510145	0.28208	ko05169
ABC transporters	11 (3.9%)	368 (2.06%)	0.0326555	0.227379	ko02010
RNA degradation	10 (3.55%)	298 (1.67%)	0.0204886	0.167472	ko03018
Pathways in cancer	10 (3.55%)	540 (3.03%)	0.349584	0.983959	ko05200
Microbial metabolism in diverse environments	10 (3.55%)	1219 (6.83%)	0.994097	0.997846	ko01120
Primary immunodeficiency	1 (0.35%)	2 (0.01%)	0.0313479	0.22667	ko05340
C5-Branched dibasic acid metabolism	1 (0.35%)	14 (0.08%)	0.199904	0.750183	ko00660
Peptidoglycan biosynthesis	1 (0.35%)	15 (0.08%)	0.212555	0.768466	ko00550
Aldosterone-regulated sodium reabsorption	1 (0.35%)	19 (0.11%)	0.261193	0.846625	ko04960
ECM-receptor interaction	1 (0.35%)	19 (0.11%)	0.261193	0.846625	ko04512
Dorso-ventral axis formation	1 (0.35%)	21 (0.12%)	0.284377	0.876442	ko04320
MAPK signaling pathway - fly	1 (0.35%)	21 (0.12%)	0.284377	0.876442	ko04013
Bladder cancer	1 (0.35%)	22 (0.12%)	0.295696	0.896628	ko05219
Non-small cell lung cancer	1 (0.35%)	25 (0.14%)	0.328594	0.950395	ko05223
NOD-like receptor signaling pathway	1 (0.35%)	28 (0.16%)	0.35996	0.983959	ko04621
Acute myeloid leukemia	1 (0.35%)	31 (0.17%)	0.389866	0.983959	ko05221
Chronic myeloid leukemia	1 (0.35%)	31 (0.17%)	0.389866	0.983959	ko05220
Cholinergic synapse	1 (0.35%)	32 (0.18%)	0.399522	0.983959	ko04725
Fc epsilon RI signaling pathway	1 (0.35%)	32 (0.18%)	0.399522	0.983959	ko04664
Long-term depression	1 (0.35%)	37 (0.21%)	0.445564	0.983959	ko04730
Type II diabetes mellitus	1 (0.35%)	39 (0.22%)	0.46298	0.983959	ko04930
Natural killer cell mediated cytotoxicity	1 (0.35%)	41 (0.23%)	0.479851	0.983959	ko04650
ErbB signaling pathway	1 (0.35%)	43 (0.24%)	0.496194	0.983959	ko04012
Osteoclast differentiation	1 (0.35%)	44 (0.25%)	0.504173	0.983959	ko04380
Linoleic acid metabolism	1 (0.35%)	45 (0.25%)	0.512025	0.983959	ko00591
Amoebiasis	1 (0.35%)	47 (0.26%)	0.527361	0.983959	ko05146
Serotonergic synapse	1 (0.35%)	48 (0.27%)	0.534847	0.983959	ko04726
Arachidonic acid metabolism	1 (0.35%)	48 (0.27%)	0.534847	0.983959	ko00590
Valine, leucine and isoleucine biosynthesis	1 (0.35%)	49 (0.27%)	0.542216	0.983959	ko00290
VEGF signaling pathway	1 (0.35%)	50 (0.28%)	0.549468	0.983959	ko04370
T cell receptor signaling pathway	1 (0.35%)	50 (0.28%)	0.549468	0.983959	ko04660
Retrograde endocannabinoid signaling	1 (0.35%)	50 (0.28%)	0.549468	0.983959	ko04723
Renal cell carcinoma	1 (0.35%)	51 (0.29%)	0.556605	0.983959	ko05211
Hepatitis C	1 (0.35%)	55 (0.31%)	0.584047	0.983959	ko05160
Chemokine signaling pathway	1 (0.35%)	55 (0.31%)	0.584047	0.983959	ko04062
B cell receptor signaling pathway	1 (0.35%)	57 (0.32%)	0.597126	0.983959	ko04662
Gap junction	1 (0.35%)	60 (0.34%)	0.615981	0.983959	ko04540
Axon guidance	1 (0.35%)	60 (0.34%)	0.615981	0.983959	ko04360
Bacterial secretion system	1 (0.35%)	60 (0.34%)	0.615981	0.983959	ko03070
Tryptophan metabolism	1 (0.35%)	61 (0.34%)	0.622068	0.983959	ko00380
SNARE interactions in vesicular transport	1 (0.35%)	61 (0.34%)	0.622068	0.983959	ko04130
Protein digestion and absorption	1 (0.35%)	62 (0.35%)	0.628059	0.983959	ko04974
Salmonella infection	1 (0.35%)	62 (0.35%)	0.628059	0.983959	ko05132
TGF-beta signaling pathway	1 (0.35%)	64 (0.36%)	0.639759	0.987939	ko04350
Photosynthesis	1 (0.35%)	68 (0.38%)	0.66207	0.987939	ko00195
beta-Alanine metabolism	1 (0.35%)	69 (0.39%)	0.667429	0.987939	ko00410
Vascular smooth muscle contraction	1 (0.35%)	70 (0.39%)	0.672703	0.987939	ko04270
Steroid biosynthesis	1 (0.35%)	71 (0.4%)	0.677894	0.987939	ko00100
Butanoate metabolism	1 (0.35%)	71 (0.4%)	0.677894	0.987939	ko00650
Melanogenesis	1 (0.35%)	79 (0.44%)	0.716576	0.993694	ko04916
mTOR signaling pathway	1 (0.35%)	79 (0.44%)	0.716576	0.993694	ko04150
Adherens junction	1 (0.35%)	83 (0.46%)	0.734143	0.993694	ko04520
Ubiquinone and other terpenoid-quinone biosynthesis	1 (0.35%)	85 (0.48%)	0.742516	0.993694	ko00130
Long-term potentiation	1 (0.35%)	91 (0.51%)	0.76609	0.993788	ko04720
Prion diseases	1 (0.35%)	92 (0.52%)	0.769804	0.993788	ko05020
Shigellosis	1 (0.35%)	94 (0.53%)	0.777058	0.993788	ko05131
Glyoxylate and dicarboxylate metabolism	1 (0.35%)	99 (0.55%)	0.79421	0.995352	ko00630
alpha-Linolenic acid metabolism	1 (0.35%)	103 (0.58%)	0.80698	0.995352	ko00592
Protein export	1 (0.35%)	104 (0.58%)	0.810047	0.995352	ko03060
Methane metabolism	1 (0.35%)	128 (0.72%)	0.870707	0.997846	ko00680
Transcriptional misregulation in cancer	1 (0.35%)	130 (0.73%)	0.874789	0.997846	ko05202
Regulation of autophagy	1 (0.35%)	135 (0.76%)	0.884441	0.997846	ko04140
Regulation of actin cytoskeleton	1 (0.35%)	137 (0.77%)	0.888091	0.997846	ko04810
Glycerolipid metabolism	1 (0.35%)	152 (0.85%)	0.912042	0.997846	ko00561
Propanoate metabolism	1 (0.35%)	153 (0.86%)	0.913443	0.997846	ko00640
MAPK signaling pathway	1 (0.35%)	159 (0.89%)	0.921397	0.997846	ko04010
Phenylalanine metabolism	1 (0.35%)	168 (0.94%)	0.931983	0.997846	ko00360
Cyanoamino acid metabolism	1 (0.35%)	173 (0.97%)	0.937237	0.997846	ko00460
Glycine, serine and threonine metabolism	1 (0.35%)	180 (1.01%)	0.943921	0.997846	ko00260
Carotenoid biosynthesis	1 (0.35%)	211 (1.18%)	0.965957	0.997846	ko00906
Herpes simplex infection	1 (0.35%)	221 (1.24%)	0.971026	0.997846	ko05168
Pyruvate metabolism	1 (0.35%)	225 (1.26%)	0.972836	0.997846	ko00620

## Sheet: novel
Pathway	Target genes with pathway annotation (218)	All genes of the species with pathway annotation (17850)	Pvalue	Qvalue	Pathway ID
Butanoate metabolism	8 (3.67%)	71 (0.4%)	2.39179e-06	7.29496e-05	ko00650
Valine, leucine and isoleucine degradation	7 (3.21%)	110 (0.62%)	0.000404108	0.00986024	ko00280
Peroxisome	7 (3.21%)	151 (0.85%)	0.00257557	0.0448885	ko04146
Spliceosome	7 (3.21%)	690 (3.87%)	0.742771	0.999649	ko03040
Plant hormone signal transduction	7 (3.21%)	976 (5.47%)	0.957282	0.999649	ko04075
Geraniol degradation	6 (2.75%)	12 (0.07%)	2.69246e-09	1.6424e-07	ko00281
Synthesis and degradation of ketone bodies	6 (2.75%)	16 (0.09%)	2.23997e-08	9.10921e-07	ko00072
RNA degradation	6 (2.75%)	298 (1.67%)	0.158555	0.999649	ko03018
Ubiquitin mediated proteolysis	6 (2.75%)	329 (1.84%)	0.215276	0.999649	ko04120
mRNA surveillance pathway	6 (2.75%)	349 (1.96%)	0.255097	0.999649	ko03015
Microbial metabolism in diverse environments	6 (2.75%)	1219 (6.83%)	0.997743	0.999649	ko01120
Fanconi anemia pathway	50 (22.94%)	748 (4.19%)	2.1685e-23	2.64557e-21	ko03460
Vibrio cholerae infection	5 (2.29%)	105 (0.59%)	0.00934476	0.126673	ko05110
Ribosome biogenesis in eukaryotes	5 (2.29%)	323 (1.81%)	0.360177	0.999649	ko03008
Endometrial cancer	4 (1.83%)	47 (0.26%)	0.00255918	0.0448885	ko05213
Circadian rhythm - plant	4 (1.83%)	127 (0.71%)	0.0703504	0.572183	ko04712
Mismatch repair	4 (1.83%)	185 (1.04%)	0.190735	0.999649	ko03430
Amino sugar and nucleotide sugar metabolism	4 (1.83%)	292 (1.64%)	0.479299	0.999649	ko00520
Starch and sucrose metabolism	4 (1.83%)	424 (2.38%)	0.764259	0.999649	ko00500
Ribosome	4 (1.83%)	519 (2.91%)	0.881722	0.999649	ko03010
Fructose and mannose metabolism	4 (1.83%)	618 (3.46%)	0.946673	0.999649	ko00051
Plant-pathogen interaction	4 (1.83%)	1045 (5.85%)	0.999047	0.999649	ko04626
Metabolic pathways	36 (16.51%)	4612 (25.84%)	0.999649	0.999649	ko01100
Arachidonic acid metabolism	3 (1.38%)	48 (0.27%)	0.0207673	0.230328	ko00590
Colorectal cancer	3 (1.38%)	74 (0.41%)	0.0619797	0.572183	ko05210
Naphthalene degradation	3 (1.38%)	77 (0.43%)	0.0681438	0.572183	ko00626
Chloroalkane and chloroalkene degradation	3 (1.38%)	97 (0.54%)	0.115635	0.829851	ko00625
Metabolism of xenobiotics by cytochrome P450	3 (1.38%)	120 (0.67%)	0.181274	0.999649	ko00980
Zeatin biosynthesis	3 (1.38%)	132 (0.74%)	0.218761	0.999649	ko00908
Glycerolipid metabolism	3 (1.38%)	152 (0.85%)	0.284089	0.999649	ko00561
Glycine, serine and threonine metabolism	3 (1.38%)	180 (1.01%)	0.377413	0.999649	ko00260
HTLV-I infection	3 (1.38%)	240 (1.34%)	0.563942	0.999649	ko05166
Two-component system	3 (1.38%)	247 (1.38%)	0.583476	0.999649	ko02020
Cell cycle	3 (1.38%)	297 (1.66%)	0.706172	0.999649	ko04110
Benzoate degradation	3 (1.38%)	462 (2.59%)	0.923935	0.999649	ko00362
Pathways in cancer	3 (1.38%)	540 (3.03%)	0.96275	0.999649	ko05200
Limonene and pinene degradation	3 (1.38%)	552 (3.09%)	0.966733	0.999649	ko00903
Pyrimidine metabolism	3 (1.38%)	973 (5.45%)	0.999569	0.999649	ko00240
Biosynthesis of secondary metabolites	20 (9.17%)	2272 (12.73%)	0.959163	0.999649	ko01110
Lipoic acid metabolism	2 (0.92%)	11 (0.06%)	0.0075943	0.115813	ko00785
Glycosphingolipid biosynthesis - globo series	2 (0.92%)	31 (0.17%)	0.0547661	0.556789	ko00603
Linoleic acid metabolism	2 (0.92%)	45 (0.25%)	0.104522	0.796976	ko00591
Diterpenoid biosynthesis	2 (0.92%)	77 (0.43%)	0.242128	0.999649	ko00904
One carbon pool by folate	2 (0.92%)	88 (0.49%)	0.291931	0.999649	ko00670
PPAR signaling pathway	2 (0.92%)	95 (0.53%)	0.32345	0.999649	ko03320
Citrate cycle (TCA cycle)	2 (0.92%)	95 (0.53%)	0.32345	0.999649	ko00020
Glyoxylate and dicarboxylate metabolism	2 (0.92%)	99 (0.55%)	0.34131	0.999649	ko00630
Protein export	2 (0.92%)	104 (0.58%)	0.363422	0.999649	ko03060
p53 signaling pathway	2 (0.92%)	108 (0.61%)	0.38091	0.999649	ko04115
Porphyrin and chlorophyll metabolism	2 (0.92%)	111 (0.62%)	0.393893	0.999649	ko00860
Sphingolipid metabolism	2 (0.92%)	111 (0.62%)	0.393893	0.999649	ko00600
Bisphenol degradation	2 (0.92%)	114 (0.64%)	0.406752	0.999649	ko00363
Basal transcription factors	2 (0.92%)	115 (0.64%)	0.411009	0.999649	ko03022
Fatty acid metabolism	2 (0.92%)	124 (0.69%)	0.448621	0.999649	ko00071
Methane metabolism	2 (0.92%)	128 (0.72%)	0.464903	0.999649	ko00680
Glycosylphosphatidylinositol(GPI)-anchor biosynthesis	2 (0.92%)	130 (0.73%)	0.472937	0.999649	ko00563
Transcriptional misregulation in cancer	2 (0.92%)	130 (0.73%)	0.472937	0.999649	ko05202
Phenylalanine, tyrosine and tryptophan biosynthesis	2 (0.92%)	133 (0.75%)	0.484853	0.999649	ko00400
Regulation of autophagy	2 (0.92%)	135 (0.76%)	0.492703	0.999649	ko04140
Other glycan degradation	2 (0.92%)	139 (0.78%)	0.508177	0.999649	ko00511
Aminoacyl-tRNA biosynthesis	2 (0.92%)	147 (0.82%)	0.538191	0.999649	ko00970
Propanoate metabolism	2 (0.92%)	153 (0.86%)	0.559863	0.999649	ko00640
Parkinson's disease	2 (0.92%)	160 (0.9%)	0.584222	0.999649	ko05012
Arginine and proline metabolism	2 (0.92%)	161 (0.9%)	0.58762	0.999649	ko00330
DNA replication	2 (0.92%)	166 (0.93%)	0.604302	0.999649	ko03030
Nucleotide excision repair	2 (0.92%)	168 (0.94%)	0.610831	0.999649	ko03420
Cyanoamino acid metabolism	2 (0.92%)	173 (0.97%)	0.626796	0.999649	ko00460
Pathogenic Escherichia coli infection	2 (0.92%)	176 (0.99%)	0.63613	0.999649	ko05130
Galactose metabolism	2 (0.92%)	183 (1.03%)	0.657199	0.999649	ko00052
Insulin signaling pathway	2 (0.92%)	191 (1.07%)	0.680075	0.999649	ko04910
Lysosome	2 (0.92%)	203 (1.14%)	0.712047	0.999649	ko04142
Homologous recombination	2 (0.92%)	244 (1.37%)	0.801723	0.999649	ko03440
Flavonoid biosynthesis	2 (0.92%)	249 (1.39%)	0.810782	0.999649	ko00941
Oxidative phosphorylation	2 (0.92%)	267 (1.5%)	0.840417	0.999649	ko00190
Apoptosis	2 (0.92%)	334 (1.87%)	0.917324	0.999649	ko04210
NF-kappa B signaling pathway	2 (0.92%)	344 (1.93%)	0.925259	0.999649	ko04064
Huntington's disease	2 (0.92%)	352 (1.97%)	0.931086	0.999649	ko05016
ABC transporters	2 (0.92%)	368 (2.06%)	0.94148	0.999649	ko02010
Epstein-Barr virus infection	2 (0.92%)	445 (2.49%)	0.973854	0.999649	ko05169
Influenza A	2 (0.92%)	484 (2.71%)	0.982792	0.999649	ko05164
Purine metabolism	2 (0.92%)	576 (3.23%)	0.993727	0.999649	ko00230
Tyrosine metabolism	2 (0.92%)	583 (3.27%)	0.994197	0.999649	ko00350
Protein processing in endoplasmic reticulum	12 (5.5%)	485 (2.72%)	0.016352	0.199495	ko04141
RNA transport	10 (4.59%)	636 (3.56%)	0.251296	0.999649	ko03013
Aldosterone-regulated sodium reabsorption	1 (0.46%)	19 (0.11%)	0.208315	0.999649	ko04960
Renin-angiotensin system	1 (0.46%)	19 (0.11%)	0.208315	0.999649	ko04614
Retinol metabolism	1 (0.46%)	22 (0.12%)	0.237	0.999649	ko00830
Various types of N-glycan biosynthesis	1 (0.46%)	25 (0.14%)	0.264651	0.999649	ko00513
Non-small cell lung cancer	1 (0.46%)	25 (0.14%)	0.264651	0.999649	ko05223
Cardiac muscle contraction	1 (0.46%)	33 (0.18%)	0.333605	0.999649	ko04260
Vitamin B6 metabolism	1 (0.46%)	56 (0.31%)	0.498023	0.999649	ko00750
Lysine degradation	1 (0.46%)	61 (0.34%)	0.528031	0.999649	ko00310
N-Glycan biosynthesis	1 (0.46%)	61 (0.34%)	0.528031	0.999649	ko00510
Biosynthesis of unsaturated fatty acids	1 (0.46%)	63 (0.35%)	0.539529	0.999649	ko01040
Photosynthesis	1 (0.46%)	68 (0.38%)	0.567066	0.999649	ko00195
beta-Alanine metabolism	1 (0.46%)	69 (0.39%)	0.572374	0.999649	ko00410
mTOR signaling pathway	1 (0.46%)	79 (0.44%)	0.622014	0.999649	ko04150
Fatty acid biosynthesis	1 (0.46%)	84 (0.47%)	0.644639	0.999649	ko00061
Prion diseases	1 (0.46%)	92 (0.52%)	0.678067	0.999649	ko05020
Brassinosteroid biosynthesis	1 (0.46%)	98 (0.55%)	0.701067	0.999649	ko00905
alpha-Linolenic acid metabolism	1 (0.46%)	103 (0.58%)	0.718979	0.999649	ko00592
Drug metabolism - cytochrome P450	1 (0.46%)	109 (0.61%)	0.739068	0.999649	ko00982
Tight junction	1 (0.46%)	111 (0.62%)	0.745441	0.999649	ko04530
Nitrogen metabolism	1 (0.46%)	119 (0.67%)	0.769422	0.999649	ko00910
Terpenoid backbone biosynthesis	1 (0.46%)	121 (0.68%)	0.775057	0.999649	ko00900
Focal adhesion	1 (0.46%)	125 (0.7%)	0.785919	0.999649	ko04510
Flavone and flavonol biosynthesis	1 (0.46%)	157 (0.88%)	0.855974	0.999649	ko00944
MAPK signaling pathway	1 (0.46%)	159 (0.89%)	0.859501	0.999649	ko04010
Prostate cancer	1 (0.46%)	160 (0.9%)	0.861233	0.999649	ko05215
Cysteine and methionine metabolism	1 (0.46%)	161 (0.9%)	0.862943	0.999649	ko00270
Meiosis - yeast	1 (0.46%)	161 (0.9%)	0.862943	0.999649	ko04113
Bile secretion	1 (0.46%)	166 (0.93%)	0.871183	0.999649	ko04976
Pentose and glucuronate interconversions	1 (0.46%)	177 (0.99%)	0.887618	0.999649	ko00040
Oocyte meiosis	1 (0.46%)	192 (1.08%)	0.906716	0.999649	ko04114
Alzheimer's disease	1 (0.46%)	205 (1.15%)	0.920631	0.999649	ko05010
Alcoholism	1 (0.46%)	218 (1.22%)	0.932479	0.999649	ko05034
Glycolysis / Gluconeogenesis	1 (0.46%)	225 (1.26%)	0.938111	0.999649	ko00010
RNA polymerase	1 (0.46%)	238 (1.33%)	0.94736	0.999649	ko03020
Cell cycle - yeast	1 (0.46%)	358 (2.01%)	0.988251	0.999649	ko04111
Glycerophospholipid metabolism	1 (0.46%)	380 (2.13%)	0.991085	0.999649	ko00564
Ethylbenzene degradation	1 (0.46%)	438 (2.45%)	0.995702	0.999649	ko00642
Aminobenzoate degradation	1 (0.46%)	569 (3.19%)	0.99918	0.999649	ko00627
