# Supplementary material for: High-throughput sequencing reveals miRNA effects on the primary and secondary production properties in long-term subcultured Taxus cells
Source: Front Plant Sci. 2015 Aug 6;6:604. doi: 10.3389/fpls.2015.00604 (PMC4527571; doi:10.3389/fpls.2015.00604)
Supplement: Table S6 — miRNA/target modules involved in several pathways. [file Table6.XLS]

## Sheet: Oxidative phosphorylation
miR-name	C-std	N-std	fold-change(log2 N/C)		GeneID	CA_FPKM	NA_FPKM	log2 Ratio(NA/CA)		type	KEGG Orthology	GO Component	GO Function	GO Process	Blast nr
miR2592ap	0.01	11.1385	10.1213	up	CL3390.Contig3_All	11.8071	11.3966	-0.0510512		up-	K00236|1|2e-30|132|ppp:PhpafMp15|succinate dehydrogenase (ubiquinone) cytochrome b560 subunit;K04043|2|3e-16|84.7|gmx:100814039|molecular chaperone DnaK	GO:0044424//intracellular part;GO:0016020//membrane	GO:0016627//oxidoreductase activity, acting on the CH-CH group of donors;GO:0005488//binding	GO:0055114//oxidation-reduction process	gi|308072487|dbj|BAJ22105.1|/5.03689e-40/succinate dehydrogenase cytochrome subunit 3 [Cycas taitungensis]
miR2592ap	0.01	11.1385	10.1213	up	CL3390.Contig4_All	6.8377	1.8252	-1.90546	down	up-down	K00236|1|5e-31|134|ppp:PhpafMp15|succinate dehydrogenase (ubiquinone) cytochrome b560 subunit;K04043|2|3e-16|84.7|gmx:100814039|molecular chaperone DnaK	GO:0005739//mitochondrion;GO:0044425//membrane part	GO:0005488//binding;GO:0000104//succinate dehydrogenase activity	GO:0055114//oxidation-reduction process;GO:0006091//generation of precursor metabolites and energy	gi|308072487|dbj|BAJ22105.1|/2.01762e-41/succinate dehydrogenase cytochrome subunit 3 [Cycas taitungensis]
miR2592ap	0.01	11.1385	10.1213	up	CL3390.Contig5_All	2.3132	0.9422	-1.29578	down	up-down	K00236|1|4e-31|134|ppp:PhpafMp15|succinate dehydrogenase (ubiquinone) cytochrome b560 subunit;K04043|2|1e-09|62.8|gmx:100814039|molecular chaperone DnaK	GO:0005739//mitochondrion;GO:0044425//membrane part	GO:0005488//binding;GO:0000104//succinate dehydrogenase activity	GO:0055114//oxidation-reduction process;GO:0006091//generation of precursor metabolites and energy	gi|308072487|dbj|BAJ22105.1|/1.93405e-41/succinate dehydrogenase cytochrome subunit 3 [Cycas taitungensis]
miR3522	0.01	6.5582	9.35716	up	CL3170.Contig4_All	0.584	43.2391	6.21022	up	up-up	K01535|1|0.0|1141|vvi:100241576|H+-transporting ATPase [EC:3.6.3.6]	GO:0016021//integral to membrane;GO:0005886//plasma membrane	GO:0008553//hydrogen-exporting ATPase activity, phosphorylative mechanism;GO:0046872//metal ion binding;GO:0005524//ATP binding	GO:0007131//reciprocal meiotic recombination;GO:0044036//cell wall macromolecule metabolic process;GO:0045132//meiotic chromosome segregation;GO:0033044//regulation of chromosome organization;GO:0009651//response to salt stress;GO:0042138//meiotic DNA double-strand break formation;GO:0006754//ATP biosynthetic process;GO:0006812//cation transport;GO:0007129//synapsis;GO:0006200//ATP catabolic proc…	gi|225456641|ref|XP_002270344.1|/0/PREDICTED: ATPase 11, plasma membrane-type [Vitis vinifera]
miR5021	0.01	45.3348	12.1464	up	CL2107.Contig11_All	3.1891	0.3412	-3.22446	down	up-down	K02261|1|7e-46|184|ppp:PhpafMp25|cytochrome c oxidase subunit 2	GO:0005743//mitochondrial inner membrane;GO:0070469//respiratory chain;GO:0016021//integral to membrane	GO:0005507//copper ion binding;GO:0004129//cytochrome-c oxidase activity	GO:0022900//electron transport chain	gi|323435040|ref|YP_004222255.1|/5.33681e-49/hypothetical protein BevumaM_p016 [Beta vulgaris subsp. maritima]
miR5021	0.01	45.3348	12.1464	up	CL2107.Contig9_All	0.3051	0.1092	-1.48231	down	up-down	K02261|1|6e-46|184|ppp:PhpafMp25|cytochrome c oxidase subunit 2	GO:0005743//mitochondrial inner membrane;GO:0070469//respiratory chain;GO:0016021//integral to membrane	GO:0005507//copper ion binding;GO:0004129//cytochrome-c oxidase activity	GO:0022900//electron transport chain	gi|323435040|ref|YP_004222255.1|/4.32284e-49/hypothetical protein BevumaM_p016 [Beta vulgaris subsp. maritima]
miR5143a	0.01	5.0488	8.9798	up	CL556.Contig1_All	12.8917	6.3446	-1.02284	down	up-down	K02151|1|2e-60|231|osa:4331207|V-type H+-transporting ATPase subunit F [EC:3.6.3.14]	GO:0005773//vacuole;GO:0005886//plasma membrane;GO:0033180//proton-transporting V-type ATPase, V1 domain	GO:0046961//proton-transporting ATPase activity, rotational mechanism	GO:0015991//ATP hydrolysis coupled proton transport	gi|462405494|gb|EMJ10958.1|/2.04735e-59/hypothetical protein PRUPE_ppa013303mg [Prunus persica]
miR5143a	0.01	5.0488	8.9798	up	CL556.Contig2_All	9.4878	5.5797	-0.765886		up-	K02151|1|2e-60|231|osa:4331207|V-type H+-transporting ATPase subunit F [EC:3.6.3.14]	GO:0005773//vacuole;GO:0005886//plasma membrane;GO:0033180//proton-transporting V-type ATPase, V1 domain	GO:0046961//proton-transporting ATPase activity, rotational mechanism	GO:0015991//ATP hydrolysis coupled proton transport	gi|462405494|gb|EMJ10958.1|/1.95929e-59/hypothetical protein PRUPE_ppa013303mg [Prunus persica]
miR5143a	0.01	5.0488	8.9798	up	CL556.Contig3_All	0.9199	0.503	-0.870919		up-	K02151|1|2e-60|231|osa:4331207|V-type H+-transporting ATPase subunit F [EC:3.6.3.14]	GO:0005773//vacuole;GO:0005886//plasma membrane;GO:0033180//proton-transporting V-type ATPase, V1 domain	GO:0046961//proton-transporting ATPase activity, rotational mechanism	GO:0015991//ATP hydrolysis coupled proton transport	gi|462405494|gb|EMJ10958.1|/2.47833e-59/hypothetical protein PRUPE_ppa013303mg [Prunus persica]
miR5143a	0.01	5.0488	8.9798	up	CL556.Contig4_All	4.791	2.2283	-1.10438	down	up-down	K02151|1|2e-60|231|osa:4331207|V-type H+-transporting ATPase subunit F [EC:3.6.3.14]	GO:0005773//vacuole;GO:0005886//plasma membrane;GO:0033180//proton-transporting V-type ATPase, V1 domain	GO:0046961//proton-transporting ATPase activity, rotational mechanism	GO:0015991//ATP hydrolysis coupled proton transport	gi|462405494|gb|EMJ10958.1|/2.37886e-59/hypothetical protein PRUPE_ppa013303mg [Prunus persica]
miR5232	0.01	1.9779	7.62783	up	Unigene15762_All	19.3022	7.8358	-1.30061	down	up-down	K05577|1|0.0|878|ppp:PhpapaCp072|NAD(P)H-quinone oxidoreductase subunit 5 [EC:1.6.5.3]	GO:0016021//integral to membrane;GO:0009535//chloroplast thylakoid membrane	GO:0048038//quinone binding;GO:0008137//NADH dehydrogenase (ubiquinone) activity	GO:0006810//transport;GO:0042773//ATP synthesis coupled electron transport	gi|372863332|gb|AEX99403.1|/0/NADH dehydrogenase subunit 5 (chloroplast) [Taxus mairei]
miR5288	0.01	3.227	8.33405	up	Unigene7287_All	25.0913	47.7394	0.927993		up-	K02132|1|0.0|837|osa:6450183|F-type H+-transporting ATPase subunit alpha [EC:3.6.3.14]	GO:0009941//chloroplast envelope;GO:0005773//vacuole;GO:0005743//mitochondrial inner membrane;GO:0005618//cell wall;GO:0005730//nucleolus;GO:0045261//proton-transporting ATP synthase complex, catalytic core F(1);GO:0005886//plasma membrane	GO:0046961//proton-transporting ATPase activity, rotational mechanism;GO:0008270//zinc ion binding;GO:0046933//hydrogen ion transporting ATP synthase activity, rotational mechanism;GO:0050897//cobalt ion binding;GO:0005507//copper ion binding;GO:0008266//poly(U) RNA binding;GO:0005524//ATP binding	GO:0015991//ATP hydrolysis coupled proton transport;GO:0015986//ATP synthesis coupled proton transport;GO:0006979//response to oxidative stress	gi|388890762|gb|AFK80361.1|/0/ATPase alpha subunit (mitochondrion) [Larix potaninii]
miR5653	0.01	54.3913	12.4092	up	Unigene4958_All	14.4726	5.1744	-1.48386	down	up-down	K03881|1|2e-87|322|ppp:PhpafMp19|NADH-ubiquinone oxidoreductase chain 4 [EC:1.6.5.3]	GO:0005739//mitochondrion	GO:0008137//NADH dehydrogenase (ubiquinone) activity	GO:0042773//ATP synthesis coupled electron transport	gi|255588687|ref|XP_002534687.1|/1.27817e-98/NADH-ubiquinone oxidoreductase chain, putative [Ricinus communis]
miR7719-3p	0.01	6.1938	9.27468	up	Unigene4480_All	22.6441	4.7811	-2.24372	down	up-down	K03879|1|5e-78|290|ppp:PhpafMp20|NADH-ubiquinone oxidoreductase chain 2 [EC:1.6.5.3]	GO:0005739//mitochondrion	GO:0008137//NADH dehydrogenase (ubiquinone) activity	GO:0042773//ATP synthesis coupled electron transport	gi|9838391|ref|NP_064003.1|/1.08066e-93/orf300 gene product (mitochondrion) [Beta vulgaris subsp. vulgaris]
novel_mir_819	0.01	3.7996	8.5697	up	Unigene20410_All	35.5975	3.3459	-3.41131	down	up-down	K02261|1|3e-58|224|ath:ArthMp015|cytochrome c oxidase subunit 2	GO:0005743//mitochondrial inner membrane;GO:0070469//respiratory chain;GO:0016021//integral to membrane	GO:0005507//copper ion binding;GO:0004129//cytochrome-c oxidase activity	GO:0022900//electron transport chain	gi|323435040|ref|YP_004222255.1|/4.68746e-62/hypothetical protein BevumaM_p016 [Beta vulgaris subsp. maritima]
novel_mir_857	0.01	1.041	6.70183	up	Unigene4475_All	1.8441	0.2111	-3.12692	down	up-down	K03881|1|4e-07|54.3|ath:ArthMp051|NADH-ubiquinone oxidoreductase chain 4 [EC:1.6.5.3]	-	-	-	gi|57013943|ref|YP_173416.1|/1.40451e-06/NADH dehydrogenase subunit 4 [Nicotiana tabacum]

## Sheet: RNA Polymerase
miR-name	C-std	N-std	fold-change(log2 N/C)		GeneID	CA_FPKM	NA_FPKM	log2 Ratio(NA/CA)		type	KEGG Orthology	GO Component	GO Function	GO Process	Blast nr
miR1077-5p	199.433	0.01	-14.2836	down	CL173.Contig4_All	3.6461	1.0623	-1.77916	down	down-down	K03013|1|3e-32|139|vvi:100258335|DNA-directed RNA polymerases I, II, and III subunit RPABC1;K06685|2|3e-18|93.2|aly:ARALYDRAFT_492950|maintenance of ploidy protein MOB1 (MPS1 binder 1);K13457|4|1e-17|90.9|vvi:100252764|disease resistance protein RPM1	-	-	-	gi|321530320|gb|ADW94527.1|/4.67084e-161/putative TIR-NBS-LRR protein [Pinus monticola]
miR5056	0.01	3.6955	8.52963	up	CL3046.Contig1_All	0.5574	0.1829	-1.60766	down	up-down	K03043|1|0.0|1279|ppp:PhpapaCp060|DNA-directed RNA polymerase subunit beta [EC:2.7.7.6]	GO:0009507//chloroplast	GO:0003899//DNA-directed RNA polymerase activity;GO:0003677//DNA binding;GO:0032549//ribonucleoside binding	GO:0006351//transcription, DNA-dependent	gi|372863282|gb|AEX99353.1|/0/RpoB (chloroplast) [Taxus mairei]
miR5056	0.01	3.6955	8.52963	up	CL3046.Contig2_All	0.9241	0.9299	0.0090266		up-	K03043|1|0.0|1077|ppp:PhpapaCp060|DNA-directed RNA polymerase subunit beta [EC:2.7.7.6]	GO:0005773//vacuole;GO:0009507//chloroplast	GO:0003899//DNA-directed RNA polymerase activity;GO:0032549//ribonucleoside binding;GO:0016820//hydrolase activity, acting on acid anhydrides, catalyzing transmembrane movement of substances;GO:0003677//DNA binding;GO:0033947	GO:0006351//transcription, DNA-dependent;GO:0015992//proton transport;GO:0046034//ATP metabolic process;GO:0005975//carbohydrate metabolic process	gi|372863361|gb|AEX99431.1|/0/RNA polymerase beta' subunit (chloroplast) [Taxus mairei]
miR3630-5p	0.01	204.553	14.3202	up	CL326.Contig1_All	3.7703	6.7188	0.833524		up-	K06685|1|9e-16|84.7|ath:AT4G19050|maintenance of ploidy protein MOB1 (MPS1 binder 1);K03013|2|4e-12|72.8|vvi:100258335|DNA-directed RNA polymerases I, II, and III subunit RPABC1	-	-	-	gi|168043924|ref|XP_001774433.1|/3.34819e-44/predicted protein [Physcomitrella patens subsp. patens]
miR5240	0.01	756.69	16.2074	up	CL326.Contig1_All	3.7703	6.7188	0.833524		up-	K06685|1|9e-16|84.7|ath:AT4G19050|maintenance of ploidy protein MOB1 (MPS1 binder 1);K03013|2|4e-12|72.8|vvi:100258335|DNA-directed RNA polymerases I, II, and III subunit RPABC1	-	-	-	gi|168043924|ref|XP_001774433.1|/3.34819e-44/predicted protein [Physcomitrella patens subsp. patens]
miR6171	230.766	521.793	1.17705	up	CL326.Contig1_All	3.7703	6.7188	0.833524		up-	K06685|1|9e-16|84.7|ath:AT4G19050|maintenance of ploidy protein MOB1 (MPS1 binder 1);K03013|2|4e-12|72.8|vvi:100258335|DNA-directed RNA polymerases I, II, and III subunit RPABC1	-	-	-	gi|168043924|ref|XP_001774433.1|/3.34819e-44/predicted protein [Physcomitrella patens subsp. patens]
miR5242	0.01	12.3356	10.2686	up	CL3715.Contig1_All	2.3657	4.9978	1.07903	up	up-up	K13459|1|2e-11|68.2|ath:AT4G26090|disease resistance protein RPS2;K03013|5|3e-08|57.4|vvi:100258335|DNA-directed RNA polymerases I, II, and III subunit RPABC1	-	-	-	gi|321530322|gb|ADW94528.1|/2.06457e-67/putative truncated TIR-NBS-LRR protein [Pinus monticola]
miR821a	0.01	164.319	14.0042	up	CL3715.Contig1_All	2.3657	4.9978	1.07903	up	up-up	K13459|1|2e-11|68.2|ath:AT4G26090|disease resistance protein RPS2;K03013|5|3e-08|57.4|vvi:100258335|DNA-directed RNA polymerases I, II, and III subunit RPABC1	-	-	-	gi|321530322|gb|ADW94528.1|/2.06457e-67/putative truncated TIR-NBS-LRR protein [Pinus monticola]
miR1312	17.6407	38.1	1.11088	up	CL4210.Contig1_All	1.6186	8.6344	2.41535	up	up-up	K03013|1|1e-21|104|vvi:100258335|DNA-directed RNA polymerases I, II, and III subunit RPABC1;K06685|3|6e-16|85.5|pop:POPTR_554110|maintenance of ploidy protein MOB1 (MPS1 binder 1)	-	-	-	gi|321530320|gb|ADW94527.1|/8.12931e-129/putative TIR-NBS-LRR protein [Pinus monticola]
miR5509	19.2305	0.01	-10.9092	down	CL4210.Contig1_All	1.6186	8.6344	2.41535	up	down-up	K03013|1|1e-21|104|vvi:100258335|DNA-directed RNA polymerases I, II, and III subunit RPABC1;K06685|3|6e-16|85.5|pop:POPTR_554110|maintenance of ploidy protein MOB1 (MPS1 binder 1)	-	-	-	gi|321530320|gb|ADW94527.1|/8.12931e-129/putative TIR-NBS-LRR protein [Pinus monticola]
miR7812	1.641	0.01	-7.35843	down	CL4210.Contig1_All	1.6186	8.6344	2.41535	up	down-up	K03013|1|1e-21|104|vvi:100258335|DNA-directed RNA polymerases I, II, and III subunit RPABC1;K06685|3|6e-16|85.5|pop:POPTR_554110|maintenance of ploidy protein MOB1 (MPS1 binder 1)	-	-	-	gi|321530320|gb|ADW94527.1|/8.12931e-129/putative TIR-NBS-LRR protein [Pinus monticola]
miR5509	19.2305	0.01	-10.9092	down	CL544.Contig3_All	3.293	12.8976	1.96963	up	down-up	K06685|1|3e-17|90.1|pop:POPTR_554110|maintenance of ploidy protein MOB1 (MPS1 binder 1);K13457|4|3e-17|89.7|vvi:100252764|disease resistance protein RPM1;K03013|5|2e-14|80.9|vvi:100258335|DNA-directed RNA polymerases I, II, and III subunit RPABC1	-	-	-	gi|321530320|gb|ADW94527.1|/4.75679e-119/putative TIR-NBS-LRR protein [Pinus monticola]
miR5499	0.01	2.1861	7.77222	up	CL6189.Contig2_All	0.0754	0.0371	-1.02315	down	up-down	K03043|1|0.0|939|aly:ARALYDRAFT_893971|DNA-directed RNA polymerase subunit beta [EC:2.7.7.6]	GO:0009507//chloroplast	GO:0003899//DNA-directed RNA polymerase activity;GO:0032549//ribonucleoside binding;GO:0016820//hydrolase activity, acting on acid anhydrides, catalyzing transmembrane movement of substances;GO:0003677//DNA binding	GO:0006351//transcription, DNA-dependent;GO:0015992//proton transport;GO:0046034//ATP metabolic process	gi|372863361|gb|AEX99431.1|/0/RNA polymerase beta' subunit (chloroplast) [Taxus mairei]
miR6230-3p	0.01	7.8074	9.6087	up	CL6189.Contig2_All	0.0754	0.0371	-1.02315	down	up-down	K03043|1|0.0|939|aly:ARALYDRAFT_893971|DNA-directed RNA polymerase subunit beta [EC:2.7.7.6]	GO:0009507//chloroplast	GO:0003899//DNA-directed RNA polymerase activity;GO:0032549//ribonucleoside binding;GO:0016820//hydrolase activity, acting on acid anhydrides, catalyzing transmembrane movement of substances;GO:0003677//DNA binding	GO:0006351//transcription, DNA-dependent;GO:0015992//proton transport;GO:0046034//ATP metabolic process	gi|372863361|gb|AEX99431.1|/0/RNA polymerase beta' subunit (chloroplast) [Taxus mairei]
miR7719-3p	0.01	6.1938	9.27468	up	CL6189.Contig2_All	0.0754	0.0371	-1.02315	down	up-down	K03043|1|0.0|939|aly:ARALYDRAFT_893971|DNA-directed RNA polymerase subunit beta [EC:2.7.7.6]	GO:0009507//chloroplast	GO:0003899//DNA-directed RNA polymerase activity;GO:0032549//ribonucleoside binding;GO:0016820//hydrolase activity, acting on acid anhydrides, catalyzing transmembrane movement of substances;GO:0003677//DNA binding	GO:0006351//transcription, DNA-dependent;GO:0015992//proton transport;GO:0046034//ATP metabolic process	gi|372863361|gb|AEX99431.1|/0/RNA polymerase beta' subunit (chloroplast) [Taxus mairei]
miR5499	0.01	2.1861	7.77222	up	CL6189.Contig3_All	2.2787	0.5184	-2.13607	down	up-down	K03043|1|0.0|939|aly:ARALYDRAFT_893971|DNA-directed RNA polymerase subunit beta [EC:2.7.7.6]	GO:0009507//chloroplast	GO:0003899//DNA-directed RNA polymerase activity;GO:0032549//ribonucleoside binding;GO:0016820//hydrolase activity, acting on acid anhydrides, catalyzing transmembrane movement of substances;GO:0003677//DNA binding	GO:0006351//transcription, DNA-dependent;GO:0015992//proton transport;GO:0046034//ATP metabolic process	gi|372863361|gb|AEX99431.1|/0/RNA polymerase beta' subunit (chloroplast) [Taxus mairei]
miR6230-3p	0.01	7.8074	9.6087	up	CL6189.Contig3_All	2.2787	0.5184	-2.13607	down	up-down	K03043|1|0.0|939|aly:ARALYDRAFT_893971|DNA-directed RNA polymerase subunit beta [EC:2.7.7.6]	GO:0009507//chloroplast	GO:0003899//DNA-directed RNA polymerase activity;GO:0032549//ribonucleoside binding;GO:0016820//hydrolase activity, acting on acid anhydrides, catalyzing transmembrane movement of substances;GO:0003677//DNA binding	GO:0006351//transcription, DNA-dependent;GO:0015992//proton transport;GO:0046034//ATP metabolic process	gi|372863361|gb|AEX99431.1|/0/RNA polymerase beta' subunit (chloroplast) [Taxus mairei]
miR7719-3p	0.01	6.1938	9.27468	up	CL6189.Contig3_All	2.2787	0.5184	-2.13607	down	up-down	K03043|1|0.0|939|aly:ARALYDRAFT_893971|DNA-directed RNA polymerase subunit beta [EC:2.7.7.6]	GO:0009507//chloroplast	GO:0003899//DNA-directed RNA polymerase activity;GO:0032549//ribonucleoside binding;GO:0016820//hydrolase activity, acting on acid anhydrides, catalyzing transmembrane movement of substances;GO:0003677//DNA binding	GO:0006351//transcription, DNA-dependent;GO:0015992//proton transport;GO:0046034//ATP metabolic process	gi|372863361|gb|AEX99431.1|/0/RNA polymerase beta' subunit (chloroplast) [Taxus mairei]
miR5143a	0.01	5.0488	8.9798	up	Unigene18089_All	4.4251	13.6809	1.62838	up	up-up	K06685|1|4e-17|88.2|ath:AT4G19050|maintenance of ploidy protein MOB1 (MPS1 binder 1);K03013|5|2e-13|76.3|vvi:100258335|DNA-directed RNA polymerases I, II, and III subunit RPABC1	-	-	-	gi|224284251|gb|ACN39861.1|/2.76077e-71/unknown [Picea sitchensis]
miR821a	0.01	164.319	14.0042	up	Unigene19833_All	2.5845	2.095	-0.302935		up-	K13457|1|4e-07|51.2|vvi:100252764|disease resistance protein RPM1;K03013|3|2e-06|48.5|vvi:100258335|DNA-directed RNA polymerases I, II, and III subunit RPABC1;K13459|4|7e-06|47.0|ath:AT4G26090|disease resistance protein RPS2	-	-	-	gi|34099660|gb|AAQ57134.1|/6.33209e-29/putative NBS-LRR protein G8029 [Pinus monticola]
miR5638a	16.9741	0.01	-10.7291	down	Unigene66_All	3.7237	5.2112	0.484879		down-	K03021|1|0.0|1862|ppp:PHYPADRAFT_176819|DNA-directed RNA polymerase III subunit RPC2 [EC:2.7.7.6]	GO:0009507//chloroplast;GO:0016020//membrane;GO:0005634//nucleus	GO:0003899//DNA-directed RNA polymerase activity;GO:0003677//DNA binding;GO:0003700//sequence-specific DNA binding transcription factor activity;GO:0032549//ribonucleoside binding	GO:0009560//embryo sac egg cell differentiation;GO:0006355//regulation of transcription, DNA-dependent	gi|168006293|ref|XP_001755844.1|/0/predicted protein [Physcomitrella patens subsp. patens]
novel_mir_159	10.8203	35.7057	1.72241	up	Unigene6750_All	1.3568	4.6891	1.7891	up	up-up	K03010|1|4e-22|104|zma:100037782|DNA-directed RNA polymerase II subunit RPB2 [EC:2.7.7.6]	GO:0000418//DNA-directed RNA polymerase IV complex;GO:0000419//DNA-directed RNA polymerase V complex;GO:0005720//nuclear heterochromatin;GO:0016020//membrane	GO:0016779//nucleotidyltransferase activity;GO:0097159//organic cyclic compound binding;GO:0005515//protein binding;GO:1901363	GO:0050776//regulation of immune response;GO:0030422//production of siRNA involved in RNA interference;GO:0006306//DNA methylation;GO:0050832//defense response to fungus	gi|67626014|gb|AAY78476.1|/8.28935e-38/RNA polymerase IV second largest subunit [Ginkgo biloba]
novel_mir_314	0.5641	1.4574	1.36937	up	Unigene6750_All	1.3568	4.6891	1.7891	up	up-up	K03010|1|4e-22|104|zma:100037782|DNA-directed RNA polymerase II subunit RPB2 [EC:2.7.7.6]	GO:0000418//DNA-directed RNA polymerase IV complex;GO:0000419//DNA-directed RNA polymerase V complex;GO:0005720//nuclear heterochromatin;GO:0016020//membrane	GO:0016779//nucleotidyltransferase activity;GO:0097159//organic cyclic compound binding;GO:0005515//protein binding;GO:1901363	GO:0050776//regulation of immune response;GO:0030422//production of siRNA involved in RNA interference;GO:0006306//DNA methylation;GO:0050832//defense response to fungus	gi|67626014|gb|AAY78476.1|/8.28935e-38/RNA polymerase IV second largest subunit [Ginkgo biloba]

## Sheet: Purine and pymidine metabolism
miR-name	C-std	N-std	fold-change(log2 N/C)		GeneID	CA_FPKM	NA_FPKM	log2 Ratio(NA/CA)		type	KEGG Orthology	GO Component	GO Function	GO Process	Blast nr
novel_mir_812	0.01	1.1451	6.83933	up	CL1400.Contig3_All	64.2529	2997.99	5.54409	up	up-up	K00924|1|3e-08|58.9|ath:AT5G22850|[EC:2.7.1.-]	-	-	-	gi|356500210|ref|XP_003518926.1|/7.25915e-143/PREDICTED: basic 7S globulin-like [Glycine max]
novel_mir_134	2.8717	15.7709	2.45729	up	CL1441.Contig1_All	22.1869	1.2563	-4.14246	down	up-down	K03655|1|1e-16|87.8|gmx:100806552|ATP-dependent DNA helicase RecG [EC:3.6.4.12];K15360|2|2e-07|57.4|vvi:100253596|centromere protein X	-	GO:0005488//binding	-	gi|462408947|gb|EMJ14281.1|/0/hypothetical protein PRUPE_ppa021229mg [Prunus persica]
novel_mir_255	0.7692	3.3832	2.13696	up	CL1441.Contig1_All	22.1869	1.2563	-4.14246	down	up-down	K03655|1|1e-16|87.8|gmx:100806552|ATP-dependent DNA helicase RecG [EC:3.6.4.12];K15360|2|2e-07|57.4|vvi:100253596|centromere protein X	-	GO:0005488//binding	-	gi|462408947|gb|EMJ14281.1|/0/hypothetical protein PRUPE_ppa021229mg [Prunus persica]
novel_mir_969	0.01	1.1451	6.83933	up	CL1441.Contig1_All	22.1869	1.2563	-4.14246	down	up-down	K03655|1|1e-16|87.8|gmx:100806552|ATP-dependent DNA helicase RecG [EC:3.6.4.12];K15360|2|2e-07|57.4|vvi:100253596|centromere protein X	-	GO:0005488//binding	-	gi|462408947|gb|EMJ14281.1|/0/hypothetical protein PRUPE_ppa021229mg [Prunus persica]
miR1077-5p	199.433	0.01	-14.2836	down	CL173.Contig4_All	3.6461	1.0623	-1.77916	down	down-down	K03013|1|3e-32|139|vvi:100258335|DNA-directed RNA polymerases I, II, and III subunit RPABC1;K06685|2|3e-18|93.2|aly:ARALYDRAFT_492950|maintenance of ploidy protein MOB1 (MPS1 binder 1);K13457|4|1e-17|90.9|vvi:100252764|disease resistance protein RPM1	-	-	-	gi|321530320|gb|ADW94527.1|/4.67084e-161/putative TIR-NBS-LRR protein [Pinus monticola]
miR1028a-3p	0.01	4.0078	8.64667	up	CL2152.Contig4_All	47.7294	55.5452	0.218784		up-	K03655|1|1e-26|122|gmx:100806552|ATP-dependent DNA helicase RecG [EC:3.6.4.12];K15360|3|1e-08|63.2|vvi:100253596|centromere protein X	-	-	-	gi|147826806|emb|CAN63950.1|/0/hypothetical protein VITISV_032357 [Vitis vinifera]
miR5489	0.01	9.0045	9.8145	up	CL2167.Contig3_All	0.2774	0.1213	-1.19339	down	up-down	K02328|1|1e-178|624|vvi:100241865|DNA polymerase delta subunit 2	GO:0005634//nucleus	GO:0003887//DNA-directed DNA polymerase activity;GO:0003677//DNA binding	GO:0006346//methylation-dependent chromatin silencing;GO:0031048//chromatin silencing by small RNA;GO:0006261//DNA-dependent DNA replication;GO:0051567//histone H3-K9 methylation;GO:0008283//cell proliferation;GO:0048449//floral organ formation;GO:0009560//embryo sac egg cell differentiation;GO:0007020//microtubule nucleation;GO:0006306//DNA methylation;GO:0009909//regulation of flower development	gi|148906690|gb|ABR16494.1|/0/unknown [Picea sitchensis]
miR5489	0.01	9.0045	9.8145	up	CL2167.Contig6_All	0.3136	0.2058	-0.607683		up-	K02328|1|2e-178|624|vvi:100241865|DNA polymerase delta subunit 2	GO:0005634//nucleus	GO:0003887//DNA-directed DNA polymerase activity;GO:0003677//DNA binding	GO:0006346//methylation-dependent chromatin silencing;GO:0031048//chromatin silencing by small RNA;GO:0006261//DNA-dependent DNA replication;GO:0051567//histone H3-K9 methylation;GO:0008283//cell proliferation;GO:0048449//floral organ formation;GO:0009560//embryo sac egg cell differentiation;GO:0007020//microtubule nucleation;GO:0006306//DNA methylation;GO:0009909//regulation of flower development	gi|148906690|gb|ABR16494.1|/0/unknown [Picea sitchensis]
miR5056	0.01	3.6955	8.52963	up	CL3046.Contig1_All	0.5574	0.1829	-1.60766	down	up-down	K03043|1|0.0|1279|ppp:PhpapaCp060|DNA-directed RNA polymerase subunit beta [EC:2.7.7.6]	GO:0009507//chloroplast	GO:0003899//DNA-directed RNA polymerase activity;GO:0003677//DNA binding;GO:0032549//ribonucleoside binding	GO:0006351//transcription, DNA-dependent	gi|372863282|gb|AEX99353.1|/0/RpoB (chloroplast) [Taxus mairei]
miR5056	0.01	3.6955	8.52963	up	CL3046.Contig2_All	0.9241	0.9299	0.0090266		up-	K03043|1|0.0|1077|ppp:PhpapaCp060|DNA-directed RNA polymerase subunit beta [EC:2.7.7.6]	GO:0005773//vacuole;GO:0009507//chloroplast	GO:0003899//DNA-directed RNA polymerase activity;GO:0032549//ribonucleoside binding;GO:0016820//hydrolase activity, acting on acid anhydrides, catalyzing transmembrane movement of substances;GO:0003677//DNA binding;GO:0033947	GO:0006351//transcription, DNA-dependent;GO:0015992//proton transport;GO:0046034//ATP metabolic process;GO:0005975//carbohydrate metabolic process	gi|372863361|gb|AEX99431.1|/0/RNA polymerase beta' subunit (chloroplast) [Taxus mairei]
miR3630-5p	0.01	204.553	14.3202	up	CL326.Contig1_All	3.7703	6.7188	0.833524		up-	K06685|1|9e-16|84.7|ath:AT4G19050|maintenance of ploidy protein MOB1 (MPS1 binder 1);K03013|2|4e-12|72.8|vvi:100258335|DNA-directed RNA polymerases I, II, and III subunit RPABC1	-	-	-	gi|168043924|ref|XP_001774433.1|/3.34819e-44/predicted protein [Physcomitrella patens subsp. patens]
miR5240	0.01	756.69	16.2074	up	CL326.Contig1_All	3.7703	6.7188	0.833524		up-	K06685|1|9e-16|84.7|ath:AT4G19050|maintenance of ploidy protein MOB1 (MPS1 binder 1);K03013|2|4e-12|72.8|vvi:100258335|DNA-directed RNA polymerases I, II, and III subunit RPABC1	-	-	-	gi|168043924|ref|XP_001774433.1|/3.34819e-44/predicted protein [Physcomitrella patens subsp. patens]
miR6171	230.766	521.793	1.17705	up	CL326.Contig1_All	3.7703	6.7188	0.833524		up-	K06685|1|9e-16|84.7|ath:AT4G19050|maintenance of ploidy protein MOB1 (MPS1 binder 1);K03013|2|4e-12|72.8|vvi:100258335|DNA-directed RNA polymerases I, II, and III subunit RPABC1	-	-	-	gi|168043924|ref|XP_001774433.1|/3.34819e-44/predicted protein [Physcomitrella patens subsp. patens]
miR5242	0.01	12.3356	10.2686	up	CL3715.Contig1_All	2.3657	4.9978	1.07903	up	up-up	K13459|1|2e-11|68.2|ath:AT4G26090|disease resistance protein RPS2;K03013|5|3e-08|57.4|vvi:100258335|DNA-directed RNA polymerases I, II, and III subunit RPABC1	-	-	-	gi|321530322|gb|ADW94528.1|/2.06457e-67/putative truncated TIR-NBS-LRR protein [Pinus monticola]
miR821a	0.01	164.319	14.0042	up	CL3715.Contig1_All	2.3657	4.9978	1.07903	up	up-up	K13459|1|2e-11|68.2|ath:AT4G26090|disease resistance protein RPS2;K03013|5|3e-08|57.4|vvi:100258335|DNA-directed RNA polymerases I, II, and III subunit RPABC1	-	-	-	gi|321530322|gb|ADW94528.1|/2.06457e-67/putative truncated TIR-NBS-LRR protein [Pinus monticola]
miR1312	17.6407	38.1	1.11088	up	CL4210.Contig1_All	1.6186	8.6344	2.41535	up	up-up	K03013|1|1e-21|104|vvi:100258335|DNA-directed RNA polymerases I, II, and III subunit RPABC1;K06685|3|6e-16|85.5|pop:POPTR_554110|maintenance of ploidy protein MOB1 (MPS1 binder 1)	-	-	-	gi|321530320|gb|ADW94527.1|/8.12931e-129/putative TIR-NBS-LRR protein [Pinus monticola]
miR5509	19.2305	0.01	-10.9092	down	CL4210.Contig1_All	1.6186	8.6344	2.41535	up	down-up	K03013|1|1e-21|104|vvi:100258335|DNA-directed RNA polymerases I, II, and III subunit RPABC1;K06685|3|6e-16|85.5|pop:POPTR_554110|maintenance of ploidy protein MOB1 (MPS1 binder 1)	-	-	-	gi|321530320|gb|ADW94527.1|/8.12931e-129/putative TIR-NBS-LRR protein [Pinus monticola]
miR7812	1.641	0.01	-7.35843	down	CL4210.Contig1_All	1.6186	8.6344	2.41535	up	down-up	K03013|1|1e-21|104|vvi:100258335|DNA-directed RNA polymerases I, II, and III subunit RPABC1;K06685|3|6e-16|85.5|pop:POPTR_554110|maintenance of ploidy protein MOB1 (MPS1 binder 1)	-	-	-	gi|321530320|gb|ADW94527.1|/8.12931e-129/putative TIR-NBS-LRR protein [Pinus monticola]
miR1044-3p	0.01	26.7012	11.3827	up	CL4459.Contig2_All	0.6319	0.4561	-0.470346		up-	K01537|1|0.0|1552|pop:POPTR_731397|Ca2+-transporting ATPase [EC:3.6.3.8]	GO:0030176//integral to endoplasmic reticulum membrane;GO:0005886//plasma membrane	GO:0016758//transferase activity, transferring hexosyl groups;GO:0046872//metal ion binding;GO:0005388//calcium-transporting ATPase activity;GO:0005524//ATP binding	GO:0010042//response to manganese ion;GO:0030026//cellular manganese ion homeostasis;GO:0006816//calcium ion transport;GO:0006754//ATP biosynthetic process;GO:0046686//response to cadmium ion;GO:0006828//manganese ion transport	gi|359489590|ref|XP_002264585.2|/0/PREDICTED: calcium-transporting ATPase, endoplasmic reticulum-type-like [Vitis vinifera]
miR1044-3p	0.01	26.7012	11.3827	up	CL4459.Contig3_All	0.4295	1.1729	1.44935	up	up-up	K01537|1|0.0|1552|pop:POPTR_731397|Ca2+-transporting ATPase [EC:3.6.3.8]	GO:0030176//integral to endoplasmic reticulum membrane;GO:0005886//plasma membrane	GO:0016758//transferase activity, transferring hexosyl groups;GO:0046872//metal ion binding;GO:0005388//calcium-transporting ATPase activity;GO:0005524//ATP binding	GO:0010042//response to manganese ion;GO:0030026//cellular manganese ion homeostasis;GO:0006816//calcium ion transport;GO:0006754//ATP biosynthetic process;GO:0046686//response to cadmium ion;GO:0006828//manganese ion transport	gi|359489590|ref|XP_002264585.2|/0/PREDICTED: calcium-transporting ATPase, endoplasmic reticulum-type-like [Vitis vinifera]
miR167d-3p	0.01	3.7475	8.54978	up	CL4569.Contig2_All	7.5377	3.672	-1.03756	down	up-down	K00924|1|2e-104|378|aly:ARALYDRAFT_476729|[EC:2.7.1.-]	GO:0016023//cytoplasmic membrane-bounded vesicle;GO:0016020//membrane	GO:0016301//kinase activity	GO:0044237//cellular metabolic process	gi|462413221|gb|EMJ18270.1|/0/hypothetical protein PRUPE_ppa000986mg [Prunus persica]
miR5509	19.2305	0.01	-10.9092	down	CL544.Contig3_All	3.293	12.8976	1.96963	up	down-up	K06685|1|3e-17|90.1|pop:POPTR_554110|maintenance of ploidy protein MOB1 (MPS1 binder 1);K13457|4|3e-17|89.7|vvi:100252764|disease resistance protein RPM1;K03013|5|2e-14|80.9|vvi:100258335|DNA-directed RNA polymerases I, II, and III subunit RPABC1	-	-	-	gi|321530320|gb|ADW94527.1|/4.75679e-119/putative TIR-NBS-LRR protein [Pinus monticola]
miR5499	0.01	2.1861	7.77222	up	CL6189.Contig2_All	0.0754	0.0371	-1.02315	down	up-down	K03043|1|0.0|939|aly:ARALYDRAFT_893971|DNA-directed RNA polymerase subunit beta [EC:2.7.7.6]	GO:0009507//chloroplast	GO:0003899//DNA-directed RNA polymerase activity;GO:0032549//ribonucleoside binding;GO:0016820//hydrolase activity, acting on acid anhydrides, catalyzing transmembrane movement of substances;GO:0003677//DNA binding	GO:0006351//transcription, DNA-dependent;GO:0015992//proton transport;GO:0046034//ATP metabolic process	gi|372863361|gb|AEX99431.1|/0/RNA polymerase beta' subunit (chloroplast) [Taxus mairei]
miR6230-3p	0.01	7.8074	9.6087	up	CL6189.Contig2_All	0.0754	0.0371	-1.02315	down	up-down	K03043|1|0.0|939|aly:ARALYDRAFT_893971|DNA-directed RNA polymerase subunit beta [EC:2.7.7.6]	GO:0009507//chloroplast	GO:0003899//DNA-directed RNA polymerase activity;GO:0032549//ribonucleoside binding;GO:0016820//hydrolase activity, acting on acid anhydrides, catalyzing transmembrane movement of substances;GO:0003677//DNA binding	GO:0006351//transcription, DNA-dependent;GO:0015992//proton transport;GO:0046034//ATP metabolic process	gi|372863361|gb|AEX99431.1|/0/RNA polymerase beta' subunit (chloroplast) [Taxus mairei]
miR7719-3p	0.01	6.1938	9.27468	up	CL6189.Contig2_All	0.0754	0.0371	-1.02315	down	up-down	K03043|1|0.0|939|aly:ARALYDRAFT_893971|DNA-directed RNA polymerase subunit beta [EC:2.7.7.6]	GO:0009507//chloroplast	GO:0003899//DNA-directed RNA polymerase activity;GO:0032549//ribonucleoside binding;GO:0016820//hydrolase activity, acting on acid anhydrides, catalyzing transmembrane movement of substances;GO:0003677//DNA binding	GO:0006351//transcription, DNA-dependent;GO:0015992//proton transport;GO:0046034//ATP metabolic process	gi|372863361|gb|AEX99431.1|/0/RNA polymerase beta' subunit (chloroplast) [Taxus mairei]
miR5499	0.01	2.1861	7.77222	up	CL6189.Contig3_All	2.2787	0.5184	-2.13607	down	up-down	K03043|1|0.0|939|aly:ARALYDRAFT_893971|DNA-directed RNA polymerase subunit beta [EC:2.7.7.6]	GO:0009507//chloroplast	GO:0003899//DNA-directed RNA polymerase activity;GO:0032549//ribonucleoside binding;GO:0016820//hydrolase activity, acting on acid anhydrides, catalyzing transmembrane movement of substances;GO:0003677//DNA binding	GO:0006351//transcription, DNA-dependent;GO:0015992//proton transport;GO:0046034//ATP metabolic process	gi|372863361|gb|AEX99431.1|/0/RNA polymerase beta' subunit (chloroplast) [Taxus mairei]
miR6230-3p	0.01	7.8074	9.6087	up	CL6189.Contig3_All	2.2787	0.5184	-2.13607	down	up-down	K03043|1|0.0|939|aly:ARALYDRAFT_893971|DNA-directed RNA polymerase subunit beta [EC:2.7.7.6]	GO:0009507//chloroplast	GO:0003899//DNA-directed RNA polymerase activity;GO:0032549//ribonucleoside binding;GO:0016820//hydrolase activity, acting on acid anhydrides, catalyzing transmembrane movement of substances;GO:0003677//DNA binding	GO:0006351//transcription, DNA-dependent;GO:0015992//proton transport;GO:0046034//ATP metabolic process	gi|372863361|gb|AEX99431.1|/0/RNA polymerase beta' subunit (chloroplast) [Taxus mairei]
miR7719-3p	0.01	6.1938	9.27468	up	CL6189.Contig3_All	2.2787	0.5184	-2.13607	down	up-down	K03043|1|0.0|939|aly:ARALYDRAFT_893971|DNA-directed RNA polymerase subunit beta [EC:2.7.7.6]	GO:0009507//chloroplast	GO:0003899//DNA-directed RNA polymerase activity;GO:0032549//ribonucleoside binding;GO:0016820//hydrolase activity, acting on acid anhydrides, catalyzing transmembrane movement of substances;GO:0003677//DNA binding	GO:0006351//transcription, DNA-dependent;GO:0015992//proton transport;GO:0046034//ATP metabolic process	gi|372863361|gb|AEX99431.1|/0/RNA polymerase beta' subunit (chloroplast) [Taxus mairei]
miR5655	23.5894	2.2381	-3.39779	down	Unigene16425_All	23.4153	18.2381	-0.360496		down-	K01488|1|2e-123|440|rcu:RCOM_0905310|adenosine deaminase [EC:3.5.4.4]	GO:0005829//cytosol	GO:0004000//adenosine deaminase activity	GO:0043103//hypoxanthine salvage;GO:0009168//purine ribonucleoside monophosphate biosynthetic process;GO:0006154//adenosine catabolic process;GO:0046103//inosine biosynthetic process	gi|449433942|ref|XP_004134755.1|/4.37641e-124/PREDICTED: adenosine deaminase-like protein-like [Cucumis sativus]
miR5143a	0.01	5.0488	8.9798	up	Unigene18089_All	4.4251	13.6809	1.62838	up	up-up	K06685|1|4e-17|88.2|ath:AT4G19050|maintenance of ploidy protein MOB1 (MPS1 binder 1);K03013|5|2e-13|76.3|vvi:100258335|DNA-directed RNA polymerases I, II, and III subunit RPABC1	-	-	-	gi|224284251|gb|ACN39861.1|/2.76077e-71/unknown [Picea sitchensis]
miR821a	0.01	164.319	14.0042	up	Unigene19833_All	2.5845	2.095	-0.302935		up-	K13457|1|4e-07|51.2|vvi:100252764|disease resistance protein RPM1;K03013|3|2e-06|48.5|vvi:100258335|DNA-directed RNA polymerases I, II, and III subunit RPABC1;K13459|4|7e-06|47.0|ath:AT4G26090|disease resistance protein RPS2	-	-	-	gi|34099660|gb|AAQ57134.1|/6.33209e-29/putative NBS-LRR protein G8029 [Pinus monticola]
miR5638a	16.9741	0.01	-10.7291	down	Unigene66_All	3.7237	5.2112	0.484879		down-	K03021|1|0.0|1862|ppp:PHYPADRAFT_176819|DNA-directed RNA polymerase III subunit RPC2 [EC:2.7.7.6]	GO:0009507//chloroplast;GO:0016020//membrane;GO:0005634//nucleus	GO:0003899//DNA-directed RNA polymerase activity;GO:0003677//DNA binding;GO:0003700//sequence-specific DNA binding transcription factor activity;GO:0032549//ribonucleoside binding	GO:0009560//embryo sac egg cell differentiation;GO:0006355//regulation of transcription, DNA-dependent	gi|168006293|ref|XP_001755844.1|/0/predicted protein [Physcomitrella patens subsp. patens]
novel_mir_159	10.8203	35.7057	1.72241	up	Unigene6750_All	1.3568	4.6891	1.7891	up	up-up	K03010|1|4e-22|104|zma:100037782|DNA-directed RNA polymerase II subunit RPB2 [EC:2.7.7.6]	GO:0000418//DNA-directed RNA polymerase IV complex;GO:0000419//DNA-directed RNA polymerase V complex;GO:0005720//nuclear heterochromatin;GO:0016020//membrane	GO:0016779//nucleotidyltransferase activity;GO:0097159//organic cyclic compound binding;GO:0005515//protein binding;GO:1901363	GO:0050776//regulation of immune response;GO:0030422//production of siRNA involved in RNA interference;GO:0006306//DNA methylation;GO:0050832//defense response to fungus	gi|67626014|gb|AAY78476.1|/8.28935e-38/RNA polymerase IV second largest subunit [Ginkgo biloba]
novel_mir_314	0.5641	1.4574	1.36937	up	Unigene6750_All	1.3568	4.6891	1.7891	up	up-up	K03010|1|4e-22|104|zma:100037782|DNA-directed RNA polymerase II subunit RPB2 [EC:2.7.7.6]	GO:0000418//DNA-directed RNA polymerase IV complex;GO:0000419//DNA-directed RNA polymerase V complex;GO:0005720//nuclear heterochromatin;GO:0016020//membrane	GO:0016779//nucleotidyltransferase activity;GO:0097159//organic cyclic compound binding;GO:0005515//protein binding;GO:1901363	GO:0050776//regulation of immune response;GO:0030422//production of siRNA involved in RNA interference;GO:0006306//DNA methylation;GO:0050832//defense response to fungus	gi|67626014|gb|AAY78476.1|/8.28935e-38/RNA polymerase IV second largest subunit [Ginkgo biloba]
novel_mir_85	4.923	0.01	-8.94339	down	Unigene896_All	3.3339	5.4459	0.70796		down-	K01517|1|2e-80|296|vvi:100265684|manganese-dependent ADP-ribose/CDP-alcohol diphosphatase [EC:3.6.1.13 3.6.1.16 3.6.1.53]	-	GO:0016787//hydrolase activity	-	gi|359491082|ref|XP_003634217.1|/2.83885e-79/PREDICTED: manganese-dependent ADP-ribose/CDP-alcohol diphosphatase-like [Vitis vinifera]
miR3633b-5p	0.01	8.9004	9.79773	up	Unigene9291_All	16.4543	9.7478	-0.755316		up-	K00924|1|1e-43|115|ath:AT5G22850|[EC:2.7.1.-];K08245|5|2e-07|56.6|vcn:VOLCADRAFT_81669|phytepsin [EC:3.4.23.40]	-	GO:0016787//hydrolase activity	-	gi|357122155|ref|XP_003562781.1|/0/PREDICTED: aspartic proteinase-like protein 2-like [Brachypodium distachyon]
miR3624-3p	0.4615	1.2492	1.4366	up	Unigene9805_All	12.7481	31.8578	1.32136	up	up-up	K00924|1|3e-15|80.1|ath:AT1G28440|[EC:2.7.1.-];K08286|3|4e-13|73.2|ath:AT4G28490|protein-serine/threonine kinase [EC:2.7.11.-]	GO:0070825//micropyle;GO:0005886//plasma membrane	GO:0004674//protein serine/threonine kinase activity;GO:0005524//ATP binding	GO:0010103//stomatal complex morphogenesis;GO:0006499//N-terminal protein myristoylation;GO:0006944//cellular membrane fusion;GO:0010363//regulation of plant-type hypersensitive response;GO:0006612//protein targeting to membrane;GO:0043069//negative regulation of programmed cell death;GO:0046777//protein autophosphorylation;GO:0007169//transmembrane receptor protein tyrosine kinase signaling path…	gi|470127788|ref|XP_004299842.1|/1.29321e-27/PREDICTED: receptor-like protein kinase HSL1-like [Fragaria vesca subsp. vesca]

## Sheet: secondary metabolites
miR-name	C-std	N-std	fold-change(log2 N/C)		‘GeneID	CA_FPKM	NA_FPKM	log2 Ratio(NA/CA)		type	KEGG Orthology	GO Component	GO Function	GO Process	Blast nr
miR6161d	0.01	47.2086	12.2048	up	CL1018.Contig4_All	0.0413	0.4872	3.5603	up	up-up	K09755|1|2e-53|208|rcu:RCOM_0193830|ferulate-5-hydroxylase [EC:1.14.-.-];K05280|2|7e-50|196|vvi:100232999|flavonoid 3'-monooxygenase [EC:1.14.13.21]	-	GO:0016491//oxidoreductase activity;GO:0005488//binding	-	gi|224285329|gb|ACN40389.1|/1.35094e-66/unknown [Picea sitchensis]
novel_mir_812	0.01	1.1451	6.83933	up	CL1411.Contig1_All	12.9447	13.989	0.111931		up-	K06892|1|9e-35|146|aly:ARALYDRAFT_479418|;K04124|3|1e-30|132|vvi:100265167|gibberellin 3-beta-dioxygenase [EC:1.14.11.15]	-	GO:0016491//oxidoreductase activity	-	gi|116788351|gb|ABK24846.1|/4.37187e-52/unknown [Picea sitchensis]
miR6230-3p	0.01	7.8074	9.6087	up	CL164.Contig2_All	0.1822	16.8006	6.52685	up	up-up	K00517|1|2e-116|417|osa:4348172|[EC:1.14.-.-];K05280|3|1e-109|395|mtr:MTR_3g025230|flavonoid 3'-monooxygenase [EC:1.14.13.21]	GO:0016020//membrane	GO:0005488//binding;GO:0016709//oxidoreductase activity, acting on paired donors, with incorporation or reduction of molecular oxygen, NAD(P)H as one donor, and incorporation of one atom of oxygen	GO:0016099//monoterpenoid biosynthetic process	gi|116787548|gb|ABK24553.1|/4.51828e-137/unknown [Picea sitchensis]
miR7696a-5p	0.01	2.6545	8.0523	up	CL1896.Contig1_All	1083.89	34.5148	-4.97286	down	up-down	K00430|1|6e-100|364|rcu:RCOM_0223760|peroxidase [EC:1.11.1.7]	GO:0005576//extracellular region	GO:0004601//peroxidase activity;GO:0005488//binding	-	gi|19698450|gb|AAL93153.1|AF485267_1/5.22486e-104/class III peroxidase [Gossypium hirsutum]
novel_mir_812	0.01	1.1451	6.83933	up	CL2.Contig2_All	10.1974	8.7825	-0.215498		up-	K06892|1|1e-99|362|ath:AT3G19010|;K00475|4|2e-43|175|gmx:732548|naringenin 3-dioxygenase [EC:1.14.11.9]	GO:0005737//cytoplasm	GO:0016706//oxidoreductase activity, acting on paired donors, with incorporation or reduction of molecular oxygen, 2-oxoglutarate as one donor, and incorporation of one atom each of oxygen into both donors	GO:0019252//starch biosynthetic process;GO:0043085//positive regulation of catalytic activity;GO:0000023//maltose metabolic process	gi|116785413|gb|ABK23713.1|/7.88368e-114/unknown [Picea sitchensis]
novel_mir_766	0.01	2.6025	8.02375	up	CL2018.Contig1_All	79.4531	61.5037	-0.36943		up-	K13496|1|1e-76|286|ath:AT2G36770|UDP-glucosyl transferase 73C [EC:2.4.1.-]	-	GO:0080046//quercetin 4'-O-glucosyltransferase activity;GO:0080043//quercetin 3-O-glucosyltransferase activity;GO:0080044//quercetin 7-O-glucosyltransferase activity	GO:0008152//metabolic process	gi|148910769|gb|ABR18451.1|/0/unknown [Picea sitchensis]
miR818f	0.01	357.369	15.1251	up	CL4260.Contig2_All	0.5532	34.6588	5.96928	up	up-up	K09842|1|0.0|1422|vvi:100265098|abscisic-aldehyde oxidase [EC:1.2.3.14];K11817|2|0.0|1413|zma:542228|indole-3-acetaldehyde oxidase [EC:1.2.3.7]	-	GO:0050302//indole-3-acetaldehyde oxidase activity;GO:0043546//molybdopterin cofactor binding;GO:0071949//FAD binding	GO:0055114//oxidation-reduction process;GO:0009851//auxin biosynthetic process	gi|225436116|ref|XP_002273629.1|/0/PREDICTED: aldehyde oxidase 4-like [Vitis vinifera]
miR5298b	7.9486	30.6569	1.94744	up	CL4261.Contig1_All	10.6702	48.9188	2.1968	up	up-up	K13258|1|1e-54|212|gmx:547489|2-hydroxyisoflavanone dehydratase [EC:4.2.1.105];K14493|2|2e-43|175|ppp:PHYPADRAFT_118478|gibberellin receptor GID1 [EC:3.-.-.-]	-	-	-	gi|116783242|gb|ABK22851.1|/8.33085e-98/unknown [Picea sitchensis]
miR8154	39.5378	121.483	1.61945	up	CL4261.Contig1_All	10.6702	48.9188	2.1968	up	up-up	K13258|1|1e-54|212|gmx:547489|2-hydroxyisoflavanone dehydratase [EC:4.2.1.105];K14493|2|2e-43|175|ppp:PHYPADRAFT_118478|gibberellin receptor GID1 [EC:3.-.-.-]	-	-	-	gi|116783242|gb|ABK22851.1|/8.33085e-98/unknown [Picea sitchensis]
miR5298b	7.9486	30.6569	1.94744	up	CL4261.Contig2_All	0	6.159	12.5885	up	up-up	K13258|1|1e-48|192|gmx:547489|2-hydroxyisoflavanone dehydratase [EC:4.2.1.105];K14493|2|1e-42|172|ppp:PHYPADRAFT_118478|gibberellin receptor GID1 [EC:3.-.-.-]	-	-	-	gi|116783242|gb|ABK22851.1|/3.26564e-94/unknown [Picea sitchensis]
miR8154	39.5378	121.483	1.61945	up	CL4261.Contig2_All	0	6.159	12.5885	up	up-up	K13258|1|1e-48|192|gmx:547489|2-hydroxyisoflavanone dehydratase [EC:4.2.1.105];K14493|2|1e-42|172|ppp:PHYPADRAFT_118478|gibberellin receptor GID1 [EC:3.-.-.-]	-	-	-	gi|116783242|gb|ABK22851.1|/3.26564e-94/unknown [Picea sitchensis]
miR5139	22.8714	91.2942	1.99698	up	CL786.Contig1_All	14.5474	13.5839	-0.0988636		up-	K12619|1|5e-135|482|osa:4349826|5'-3' exoribonuclease 2 [EC:3.1.13.-];K10760|3|4e-37|157|vvi:100247527|adenylate isopentenyltransferase (cytokinin synthase);K05356|5|2e-21|105|sbi:SORBI_0011s005450|all-trans-nonaprenyl-diphosphate synthase [EC:2.5.1.84 2.5.1.85]	-	-	-	gi|147788024|emb|CAN69340.1|/0/hypothetical protein VITISV_032634 [Vitis vinifera]
miR8155	18.1535	88.952	2.29278	up	CL786.Contig1_All	14.5474	13.5839	-0.0988636		up-	K12619|1|5e-135|482|osa:4349826|5'-3' exoribonuclease 2 [EC:3.1.13.-];K10760|3|4e-37|157|vvi:100247527|adenylate isopentenyltransferase (cytokinin synthase);K05356|5|2e-21|105|sbi:SORBI_0011s005450|all-trans-nonaprenyl-diphosphate synthase [EC:2.5.1.84 2.5.1.85]	-	-	-	gi|147788024|emb|CAN69340.1|/0/hypothetical protein VITISV_032634 [Vitis vinifera]
miR1105	0.01	14.5217	10.504	up	CL877.Contig2_All	0.0644	2.8504	5.46796	up	up-up	K14493|1|4e-42|169|ppp:PHYPADRAFT_118478|gibberellin receptor GID1 [EC:3.-.-.-];K13258|2|6e-34|142|gmx:547489|2-hydroxyisoflavanone dehydratase [EC:4.2.1.105]	-	-	-	gi|116791135|gb|ABK25869.1|/1.45279e-74/unknown [Picea sitchensis]
miR1105	0.01	14.5217	10.504	up	CL877.Contig4_All	0.2885	46.1157	7.32054	up	up-up	K14493|1|2e-43|174|ppp:PHYPADRAFT_118478|gibberellin receptor GID1 [EC:3.-.-.-];K13258|5|7e-35|145|gmx:547489|2-hydroxyisoflavanone dehydratase [EC:4.2.1.105]	-	-	-	gi|116791135|gb|ABK25869.1|/1.74371e-74/unknown [Picea sitchensis]
miR5143a	0.01	5.0488	8.9798	up	Unigene16512_All	1.0812	648.774	9.22894	up	up-up	K13081|1|2e-100|365|vvi:100232982|leucoanthocyanidin reductase [EC:1.17.1.3]	-	GO:0000166//nucleotide binding	-	gi|148908887|gb|ABR17548.1|/1.7948e-143/unknown [Picea sitchensis]
miR7785-5p	6.4102	0.01	-9.32423	down	Unigene20962_All	500.673	566.486	0.178171		down-	K01662|1|7e-118|422|vvi:100268079|1-deoxy-D-xylulose-5-phosphate synthase [EC:2.2.1.7]	-	GO:0008661//1-deoxy-D-xylulose-5-phosphate synthase activity	GO:0016114//terpenoid biosynthetic process	gi|46361693|gb|AAS89342.1|/0/1-deoxy-D-xylulose-5-phosphate synthase [Taxus x media]
novel_mir_76	1.9487	0.01	-7.60637	down	Unigene2316_All	8.2798	8.683	0.0685977		down-	K12619|1|4e-84|312|osa:4349826|5'-3' exoribonuclease 2 [EC:3.1.13.-];K10760|2|9e-31|135|vvi:100247527|adenylate isopentenyltransferase (cytokinin synthase);K05356|3|2e-26|120|sbi:SORBI_0011s005450|all-trans-nonaprenyl-diphosphate synthase [EC:2.5.1.84 2.5.1.85];K04728|4|2e-10|67.8|gmx:100788458|ataxia telangiectasia mutated family protein [EC:2.7.11.1]	-	GO:0005488//binding	-	gi|147794682|emb|CAN60366.1|/0/hypothetical protein VITISV_031870 [Vitis vinifera]
miR6161d	0.01	47.2086	12.2048	up	Unigene26680_All	0.7704	1.0743	0.479717		up-	K00083|1|1e-90|331|pop:POPTR_667694|cinnamyl-alcohol dehydrogenase [EC:1.1.1.195]	-	GO:0016491//oxidoreductase activity;GO:0000166//nucleotide binding;GO:0008270//zinc ion binding	GO:0055114//oxidation-reduction process	gi|425856892|gb|AFX98062.1|/2.81404e-118/cinnamyl alcohol dehydrogenase [Cunninghamia lanceolata]
novel_mir_331	4.923	0.01	-8.94339	down	Unigene4258_All	0.0861	8.8998	6.69162	up	down-up	K04125|1|2e-16|85.1|pop:POPTR_822902|gibberellin 2-oxidase [EC:1.14.11.13];K05282|3|3e-15|81.3|aly:ARALYDRAFT_492287|gibberellin 20-oxidase [EC:1.14.11.12];K05278|4|4e-15|80.9|vvi:100243852|flavonol synthase [EC:1.14.11.23]	-	-	-	gi|294463975|gb|ADE77508.1|/4.24668e-80/unknown [Picea sitchensis]
miR6161d	0.01	47.2086	12.2048	up	Unigene6783_All	0.0852	2.2231	4.70558	up	up-up	K09755|1|2e-60|231|rcu:RCOM_0193830|ferulate-5-hydroxylase [EC:1.14.-.-];K05280|2|1e-55|215|aly:ARALYDRAFT_487632|flavonoid 3'-monooxygenase [EC:1.14.13.21]	-	GO:0016491//oxidoreductase activity;GO:0005488//binding	-	gi|224284200|gb|ACN39836.1|/9.00702e-78/unknown [Picea sitchensis]
miR6161d	0.01	47.2086	12.2048	up	Unigene6784_All	0.0399	0.4718	3.56371	up	up-up	K05280|1|8e-52|202|vvi:100232999|flavonoid 3'-monooxygenase [EC:1.14.13.21];K09755|3|2e-50|198|rcu:RCOM_0193830|ferulate-5-hydroxylase [EC:1.14.-.-]	-	GO:0016491//oxidoreductase activity;GO:0005488//binding	-	gi|294461646|gb|ADE76383.1|/7.67188e-71/unknown [Picea sitchensis]

## Sheet: Plant hormone and pathogen 
miR-name	C-std	N-std	fold-change(log2 N/C)		GeneID	CA_FPKM	NA_FPKM	log2 Ratio(NA/CA)		type	KEGG Orthology	GO Component	GO Function	GO Process	Blast nr
novel_mir_73	10.4614	0.8328	-3.65096	down	CL1067.Contig2_All	13.7159	6.5272	-1.07131	down	down-down	K13424|1|2e-17|89.0|vvi:100243352|WRKY transcription factor 33	-	-	-	gi|365776087|gb|AEW91476.1|/2.32251e-52/transcription factor WRKY [Taxus wallichiana var. chinensis]
miR5298b	7.9486	30.6569	1.94744	up	CL1147.Contig7_All	0	0	0		up-	-	-	-	gi|359483174|ref|XP_002262904.2|/9.99141e-37/PREDICTED: LRR receptor-like serine/threonine-protein kinase GSO1 [Vitis vinifera]
miR5298b	7.9486	30.6569	1.94744	up	CL1147.Contig8_All	21.8022	11.4484	-0.929328		up-	K13420|1|4e-73|274|ath:AT5G46330|LRR receptor-like serine/threonine-protein kinase FLS2 [EC:2.7.11.1]	-	GO:0016772//transferase activity, transferring phosphorus-containing groups	-	gi|297735805|emb|CBI18492.3|/3.0069e-109/unnamed protein product [Vitis vinifera]
miR5298b	7.9486	30.6569	1.94744	up	CL1311.Contig1_All	0.4435	18.6982	5.39782	up	up-up	K14508|1|4e-157|554|rcu:RCOM_1047190|regulatory protein NPR1	GO:0044424//intracellular part	-	GO:0050832//defense response to fungus	gi|225465714|ref|XP_002274045.1|/1.87848e-162/PREDICTED: regulatory protein NPR3 isoform 1 [Vitis vinifera]
miR1105	0.01	14.5217	10.504	up	CL1439.Contig1_All	0	4.393	12.101	up	up-up	K14493|1|1e-31|135|ppp:PHYPADRAFT_118478|gibberellin receptor GID1 [EC:3.-.-.-]	-	-	-	gi|116791135|gb|ABK25869.1|/1.44348e-51/unknown [Picea sitchensis]
miR1105	0.01	14.5217	10.504	up	CL1439.Contig2_All	0	3.9821	11.9593	up	up-up	K14493|1|5e-31|133|ppp:PHYPADRAFT_118478|gibberellin receptor GID1 [EC:3.-.-.-]	-	-	-	gi|116791135|gb|ABK25869.1|/8.68829e-51/unknown [Picea sitchensis]
miR1105	0.01	14.5217	10.504	up	CL1439.Contig3_All	0	8.1082	12.9852	up	up-up	K14493|1|1e-31|134|ppp:PHYPADRAFT_118478|gibberellin receptor GID1 [EC:3.-.-.-]	-	-	-	gi|116791135|gb|ABK25869.1|/3.6716e-51/unknown [Picea sitchensis]
miR1105	0.01	14.5217	10.504	up	CL1439.Contig4_All	0	0.3477	8.4417	up	up-up	K14493|1|2e-31|134|ppp:PHYPADRAFT_118478|gibberellin receptor GID1 [EC:3.-.-.-]	-	-	-	gi|116791135|gb|ABK25869.1|/4.30409e-51/unknown [Picea sitchensis]
miR1105	0.01	14.5217	10.504	up	CL1439.Contig5_All	0	1.4085	10.4599	up	up-up	K14493|1|2e-31|134|ppp:PHYPADRAFT_118478|gibberellin receptor GID1 [EC:3.-.-.-]	-	-	-	gi|116791135|gb|ABK25869.1|/7.19574e-51/unknown [Picea sitchensis]
miR1105	0.01	14.5217	10.504	up	CL1439.Contig6_All	0	0.8062	9.65499	up	up-up	K14493|1|3e-31|133|ppp:PHYPADRAFT_118478|gibberellin receptor GID1 [EC:3.-.-.-]	-	-	-	gi|116791135|gb|ABK25869.1|/5.25366e-51/unknown [Picea sitchensis]
miR1077-5p	199.433	0.01	-14.2836	down	CL173.Contig4_All	3.6461	1.0623	-1.77916	down	down-down	K03013|1|3e-32|139|vvi:100258335|DNA-directed RNA polymerases I, II, and III subunit RPABC1;K06685|2|3e-18|93.2|aly:ARALYDRAFT_492950|maintenance of ploidy protein MOB1 (MPS1 binder 1);K13457|4|1e-17|90.9|vvi:100252764|disease resistance protein RPM1	-	-	-	gi|321530320|gb|ADW94527.1|/4.67084e-161/putative TIR-NBS-LRR protein [Pinus monticola]
miR1097	1.7436	0.01	-7.44593	down	CL1857.Contig2_All	3.4457	5.1459	0.578626		down-	K14432|1|6e-79|294|vvi:100266389|ABA responsive element binding factor	-	-	-	gi|449446331|ref|XP_004140925.1|/8.13758e-83/PREDICTED: ABSCISIC ACID-INSENSITIVE 5-like protein 2-like [Cucumis sativus]
novel_mir_74	0.4615	2.0299	2.13701	up	CL2000.Contig6_All	2.1507	8.2533	1.94016	up	up-up	K14494|1|1e-26|119|rcu:RCOM_0307540|DELLA protein	-	-	-	gi|470112932|ref|XP_004292683.1|/7.64596e-48/PREDICTED: nodulation-signaling pathway 2 protein-like [Fragaria vesca subsp. vesca]
miR5819	0.01	3.5393	8.46732	up	CL2031.Contig1_All	36.333	12.122	-1.58365	down	up-down	K13417|1|2e-08|58.2|aly:ARALYDRAFT_899604|somatic embryogenesis receptor kinase 4 [EC:2.7.10.1 2.7.11.1];K13416|3|5e-07|53.9|aly:ARALYDRAFT_491347|brassinosteroid insensitive 1-associated receptor kinase 1 [EC:2.7.10.1 2.7.11.1];K13418|5|8e-07|53.1|aly:ARALYDRAFT_895025|somatic embryogenesis receptor kinase 1 [EC:2.7.10.1 2.7.11.1]	-	GO:0016772//transferase activity, transferring phosphorus-containing groups	GO:0009987//cellular process	gi|147811983|emb|CAN59769.1|/1.81715e-34/hypothetical protein VITISV_011720 [Vitis vinifera]
miR5819	0.01	3.5393	8.46732	up	CL2031.Contig3_All	136.843	27.6452	-2.30742	down	up-down	K13417|1|2e-07|55.1|aly:ARALYDRAFT_899604|somatic embryogenesis receptor kinase 4 [EC:2.7.10.1 2.7.11.1];K13418|3|6e-07|53.1|aly:ARALYDRAFT_895025|somatic embryogenesis receptor kinase 1 [EC:2.7.10.1 2.7.11.1];K13416|4|1e-06|52.4|ath:AT4G33430|brassinosteroid insensitive 1-associated receptor kinase 1 [EC:2.7.10.1 2.7.11.1]	-	GO:0016301//kinase activity	GO:0009987//cellular process	gi|147811983|emb|CAN59769.1|/1.68623e-32/hypothetical protein VITISV_011720 [Vitis vinifera]
miR5509	19.2305	0.01	-10.9092	down	CL2945.Contig1_All	0.0583	4.2434	6.18558	up	down-up	K13457|1|9e-10|46.2|zma:606485|disease resistance protein RPM1	-	-	-	gi|321530322|gb|ADW94528.1|/3.42669e-71/putative truncated TIR-NBS-LRR protein [Pinus monticola]
miR5242	0.01	12.3356	10.2686	up	CL3715.Contig1_All	2.3657	4.9978	1.07903	up	up-up	K13459|1|2e-11|68.2|ath:AT4G26090|disease resistance protein RPS2;K03013|5|3e-08|57.4|vvi:100258335|DNA-directed RNA polymerases I, II, and III subunit RPABC1	-	-	-	gi|321530322|gb|ADW94528.1|/2.06457e-67/putative truncated TIR-NBS-LRR protein [Pinus monticola]
miR821a	0.01	164.319	14.0042	up	CL3715.Contig1_All	2.3657	4.9978	1.07903	up	up-up	K13459|1|2e-11|68.2|ath:AT4G26090|disease resistance protein RPS2;K03013|5|3e-08|57.4|vvi:100258335|DNA-directed RNA polymerases I, II, and III subunit RPABC1	-	-	-	gi|321530322|gb|ADW94528.1|/2.06457e-67/putative truncated TIR-NBS-LRR protein [Pinus monticola]
miR5298b	7.9486	30.6569	1.94744	up	CL4261.Contig1_All	10.6702	48.9188	2.1968	up	up-up	K13258|1|1e-54|212|gmx:547489|2-hydroxyisoflavanone dehydratase [EC:4.2.1.105];K14493|2|2e-43|175|ppp:PHYPADRAFT_118478|gibberellin receptor GID1 [EC:3.-.-.-]	-	-	-	gi|116783242|gb|ABK22851.1|/8.33085e-98/unknown [Picea sitchensis]
miR8154	39.5378	121.483	1.61945	up	CL4261.Contig1_All	10.6702	48.9188	2.1968	up	up-up	K13258|1|1e-54|212|gmx:547489|2-hydroxyisoflavanone dehydratase [EC:4.2.1.105];K14493|2|2e-43|175|ppp:PHYPADRAFT_118478|gibberellin receptor GID1 [EC:3.-.-.-]	-	-	-	gi|116783242|gb|ABK22851.1|/8.33085e-98/unknown [Picea sitchensis]
miR5298b	7.9486	30.6569	1.94744	up	CL4261.Contig2_All	0	6.159	12.5885	up	up-up	K13258|1|1e-48|192|gmx:547489|2-hydroxyisoflavanone dehydratase [EC:4.2.1.105];K14493|2|1e-42|172|ppp:PHYPADRAFT_118478|gibberellin receptor GID1 [EC:3.-.-.-]	-	-	-	gi|116783242|gb|ABK22851.1|/3.26564e-94/unknown [Picea sitchensis]
miR8154	39.5378	121.483	1.61945	up	CL4261.Contig2_All	0	6.159	12.5885	up	up-up	K13258|1|1e-48|192|gmx:547489|2-hydroxyisoflavanone dehydratase [EC:4.2.1.105];K14493|2|1e-42|172|ppp:PHYPADRAFT_118478|gibberellin receptor GID1 [EC:3.-.-.-]	-	-	-	gi|116783242|gb|ABK22851.1|/3.26564e-94/unknown [Picea sitchensis]
miR7535	0.01	2.5504	7.99458	up	CL4304.Contig2_All	1.1329	0.5416	-1.06472	down	up-down	K13413|1|7e-85|313|pop:POPTR_563479|mitogen-activated protein kinase kinase 4/5, plant [EC:2.7.12.2]	-	GO:0004674//protein serine/threonine kinase activity;GO:0005524//ATP binding	GO:0044699;GO:0051707//response to other organism;GO:0006468//protein phosphorylation;GO:0050794//regulation of cellular process;GO:0006952//defense response	gi|294463932|gb|ADE77487.1|/1.24806e-173/unknown [Picea sitchensis]
miR821a	0.01	164.319	14.0042	up	CL4519.Contig1_All	4.3059	0.1956	-4.46034	down	up-down	K13457|1|1e-13|75.1|osa:4342596|disease resistance protein RPM1	-	-	-	gi|21655197|gb|AAM28913.1|/5.87057e-49/TIR/NBS [Pinus taeda]
miR7535	0.01	2.5504	7.99458	up	CL4823.Contig2_All	13.7598	19.4037	0.495872		up-	K09060|1|4e-10|65.9|gmx:778124|plant G-box-binding factor;K14432|5|1e-06|54.3|zma:100283313|ABA responsive element binding factor	GO:0005829//cytosol	GO:0005488//binding	GO:0042221//response to chemical stimulus;GO:0050794//regulation of cellular process	gi|225427794|ref|XP_002269363.1|/7.29523e-141/PREDICTED: uncharacterized protein LOC100255631 [Vitis vinifera]
miR6161d	0.01	47.2086	12.2048	up	CL496.Contig3_All	1.4535	0.5049	-1.52546	down	up-down	K13459|1|6e-06|48.9|rcu:RCOM_1047690|disease resistance protein RPS2	-	-	-	gi|21655197|gb|AAM28913.1|/1.77065e-43/TIR/NBS [Pinus taeda]
miR5509	19.2305	0.01	-10.9092	down	CL544.Contig3_All	3.293	12.8976	1.96963	up	down-up	K06685|1|3e-17|90.1|pop:POPTR_554110|maintenance of ploidy protein MOB1 (MPS1 binder 1);K13457|4|3e-17|89.7|vvi:100252764|disease resistance protein RPM1;K03013|5|2e-14|80.9|vvi:100258335|DNA-directed RNA polymerases I, II, and III subunit RPABC1	-	-	-	gi|321530320|gb|ADW94527.1|/4.75679e-119/putative TIR-NBS-LRR protein [Pinus monticola]
miR2919	0.01	2.7586	8.10779	up	CL646.Contig1_All	1.515	1.2782	-0.245204		up-	K11228|1|8e-74|277|ota:Ot13g01170|mitogen-activated protein kinase kinase kinase [EC:2.7.11.1];K13414|2|1e-70|266|vvi:100241228|mitogen-activated protein kinase kinase kinase 1, plant [EC:2.7.11.25]	-	GO:0004672//protein kinase activity	GO:0016310//phosphorylation	gi|148910031|gb|ABR18099.1|/0/unknown [Picea sitchensis]
miR2919	0.01	2.7586	8.10779	up	CL646.Contig2_All	0.6895	0.401	-0.781948		up-	K13414|1|2e-71|269|vvi:100241228|mitogen-activated protein kinase kinase kinase 1, plant [EC:2.7.11.25];K11228|2|6e-71|268|ota:Ot13g01170|mitogen-activated protein kinase kinase kinase [EC:2.7.11.1]	-	-	-	gi|148910031|gb|ABR18099.1|/0/unknown [Picea sitchensis]
miR2919	0.01	2.7586	8.10779	up	CL646.Contig3_All	0.0282	0	-4.81762	down	up-down	K13414|1|2e-71|269|vvi:100241228|mitogen-activated protein kinase kinase kinase 1, plant [EC:2.7.11.25];K11228|2|7e-71|268|ota:Ot13g01170|mitogen-activated protein kinase kinase kinase [EC:2.7.11.1]	-	-	GO:0010103//stomatal complex morphogenesis;GO:0009793//embryo development ending in seed dormancy;GO:0009913//epidermal cell differentiation;GO:0048468//cell development;GO:0016043//cellular component organization;GO:0010229//inflorescence development	gi|148910031|gb|ABR18099.1|/0/unknown [Picea sitchensis]
miR1105	0.01	14.5217	10.504	up	CL877.Contig2_All	0.0644	2.8504	5.46796	up	up-up	K14493|1|4e-42|169|ppp:PHYPADRAFT_118478|gibberellin receptor GID1 [EC:3.-.-.-];K13258|2|6e-34|142|gmx:547489|2-hydroxyisoflavanone dehydratase [EC:4.2.1.105]	-	-	-	gi|116791135|gb|ABK25869.1|/1.45279e-74/unknown [Picea sitchensis]
miR1105	0.01	14.5217	10.504	up	CL877.Contig4_All	0.2885	46.1157	7.32054	up	up-up	K14493|1|2e-43|174|ppp:PHYPADRAFT_118478|gibberellin receptor GID1 [EC:3.-.-.-];K13258|5|7e-35|145|gmx:547489|2-hydroxyisoflavanone dehydratase [EC:4.2.1.105]	-	-	-	gi|116791135|gb|ABK25869.1|/1.74371e-74/unknown [Picea sitchensis]
miR2873b	1.282	3.0709	1.26027	up	CL9.Contig2_All	1.2574	0.9454	-0.411447		up-	K04733|1|1e-58|227|smo:SELMODRAFT_159261|interleukin-1 receptor-associated kinase 4 [EC:2.7.11.1];K13416|2|3e-58|225|rcu:RCOM_1534760|brassinosteroid insensitive 1-associated receptor kinase 1 [EC:2.7.10.1 2.7.11.1]	-	GO:0016772//transferase activity, transferring phosphorus-containing groups	GO:0009987//cellular process	gi|302761328|ref|XP_002964086.1|/2.11966e-143/hypothetical protein SELMODRAFT_81021 [Selaginella moellendorffii]
novel_mir_73	10.4614	0.8328	-3.65096	down	Unigene11007_All	0.4051	9.7292	4.58597	up	down-up	K14431|1|1e-70|263|smo:SELMODRAFT_231344|transcription factor TGA	GO:0005737//cytoplasm	GO:0043565//sequence-specific DNA binding;GO:0003700//sequence-specific DNA binding transcription factor activity	GO:0006355//regulation of transcription, DNA-dependent;GO:0009909//regulation of flower development;GO:0009627//systemic acquired resistance;GO:0009410//response to xenobiotic stimulus;GO:0009863//salicylic acid mediated signaling pathway	gi|302797356|ref|XP_002980439.1|/1.43668e-70/hypothetical protein SELMODRAFT_112221 [Selaginella moellendorffii]
novel_mir_74	0.4615	2.0299	2.13701	up	Unigene11243_All	7.1181	6.7381	-0.0791504		up-	K14513|1|1e-163|576|vvi:100256742|ethylene-insensitive protein 2	-	-	GO:0009653//anatomical structure morphogenesis;GO:0009888//tissue development;GO:1901701;GO:0048827//phyllome development;GO:0009755//hormone-mediated signaling pathway;GO:0009617//response to bacterium;GO:0048583;GO:0048513//organ development;GO:0006970//response to osmotic stress;GO:0044765;GO:0070727//cellular macromolecule localization;GO:0016043//cellular component organization;GO:0006952//d…	gi|225440009|ref|XP_002276399.1|/1.32856e-162/PREDICTED: ethylene-insensitive protein 2-like [Vitis vinifera]
miR1028a-3p	0.01	4.0078	8.64667	up	Unigene11352_All	7.1386	8.3349	0.223524		up-	K14508|1|1e-171|602|vvi:100250996|regulatory protein NPR1	GO:0044424//intracellular part	-	GO:0006952//defense response;GO:0051707//response to other organism	gi|225444879|ref|XP_002281475.1|/1.93886e-170/PREDICTED: regulatory protein NPR1 [Vitis vinifera]
miR1083	7.3845	101.808	3.78521	up	Unigene11396_All	5.9472	8.3692	0.492879		up-	K14491|1|5e-75|280|smo:SELMODRAFT_418787|two-component response regulator ARR-B family	-	GO:0003677//DNA binding;GO:0003682//chromatin binding;GO:0000156//phosphorelay response regulator activity	GO:0035556//intracellular signal transduction;GO:0000160//two-component signal transduction system (phosphorelay);GO:0006355//regulation of transcription, DNA-dependent	gi|294461183|gb|ADE76155.1|/8.06442e-166/unknown [Picea sitchensis]
novel_mir_145	6.7691	0.01	-9.40282	down	Unigene13590_All	10.2097	8.5253	-0.260118		down-	K13420|1|1e-06|55.1|rcu:RCOM_0633880|LRR receptor-like serine/threonine-protein kinase FLS2 [EC:2.7.11.1]	GO:0005634//nucleus	GO:0047714//galactolipase activity;GO:0004620//phospholipase activity	GO:0016926//protein desumoylation;GO:0009620//response to fungus;GO:0009695//jasmonic acid biosynthetic process;GO:0010228//vegetative to reproductive phase transition of meristem;GO:0050665//hydrogen peroxide biosynthetic process	gi|449454722|ref|XP_004145103.1|/0/PREDICTED: uncharacterized protein LOC101211840 [Cucumis sativus]
miR7540a	2.6153	8.9004	1.76689	up	Unigene16354_All	2.1296	0.8312	-1.35731	down	up-down	K14486|1|3e-61|234|pop:POPTR_589324|auxin response factor	-	GO:0003677//DNA binding	GO:0044763;GO:0010015//root morphogenesis;GO:0048527//lateral root development;GO:0016043//cellular component organization;GO:0050794//regulation of cellular process;GO:0009733//response to auxin stimulus	gi|255550359|ref|XP_002516230.1|/2.35729e-72/Auxin response factor, putative [Ricinus communis]
miR8154	39.5378	121.483	1.61945	up	Unigene16825_All	90.4181	112.674	0.317466		up-	K14498|1|2e-151|534|vvi:100259302|serine/threonine-protein kinase SRK2 [EC:2.7.11.1]	GO:0005634//nucleus	GO:0004674//protein serine/threonine kinase activity;GO:0005524//ATP binding	GO:0006468//protein phosphorylation;GO:0009651//response to salt stress;GO:0009738//abscisic acid mediated signaling pathway	gi|116788790|gb|ABK25003.1|/2.28903e-157/unknown [Picea sitchensis]
miR5298b	7.9486	30.6569	1.94744	up	Unigene18256_All	32.7254	24.9002	-0.394253		up-	K13424|1|1e-105|383|vvi:100243352|WRKY transcription factor 33	-	-	-	gi|296086973|emb|CBI33229.3|/1.42569e-127/unnamed protein product [Vitis vinifera]
miR3704a	0.01	7.0787	9.46734	up	Unigene18812_All	82.8546	155.42	0.907515		up-	K14484|1|2e-54|212|ath:AT3G23050|auxin-responsive protein IAA	GO:0005634//nucleus	GO:0003700//sequence-specific DNA binding transcription factor activity	GO:0010154//fruit development;GO:0060777;GO:0010930//negative regulation of auxin mediated signaling pathway	gi|116787773|gb|ABK24636.1|/8.69397e-115/unknown [Picea sitchensis]
novel_mir_742	0.01	1.041	6.70183	up	Unigene18812_All	82.8546	155.42	0.907515		up-	K14484|1|2e-54|212|ath:AT3G23050|auxin-responsive protein IAA	GO:0005634//nucleus	GO:0003700//sequence-specific DNA binding transcription factor activity	GO:0010154//fruit development;GO:0060777;GO:0010930//negative regulation of auxin mediated signaling pathway	gi|116787773|gb|ABK24636.1|/8.69397e-115/unknown [Picea sitchensis]
novel_mir_109	0.2564	1.093	2.09183	up	Unigene19190_All	20.9438	4.2862	-2.28875	down	up-down	K13449|1|1e-33|141|rcu:RCOM_1381930|pathogenesis-related protein 1	-	-	-	gi|294460798|gb|ADE75973.1|/5.62323e-62/unknown [Picea sitchensis]
miR821a	0.01	164.319	14.0042	up	Unigene19833_All	2.5845	2.095	-0.302935		up-	K13457|1|4e-07|51.2|vvi:100252764|disease resistance protein RPM1;K03013|3|2e-06|48.5|vvi:100258335|DNA-directed RNA polymerases I, II, and III subunit RPABC1;K13459|4|7e-06|47.0|ath:AT4G26090|disease resistance protein RPS2	-	-	-	gi|34099660|gb|AAQ57134.1|/6.33209e-29/putative NBS-LRR protein G8029 [Pinus monticola]
miR1044-3p	0.01	26.7012	11.3827	up	Unigene20569_All	110.262	54.5789	-1.01452	down	up-down	K04371|1|0.0|667|ppp:PHYPADRAFT_126277|extracellular signal-regulated kinase 1/2 [EC:2.7.11.24]	GO:0005737//cytoplasm;GO:0005634//nucleus	GO:0004707//MAP kinase activity;GO:0005524//ATP binding	GO:0042539//hypotonic salinity response;GO:0006468//protein phosphorylation;GO:0009620//response to fungus;GO:0009409//response to cold;GO:0009861//jasmonic acid and ethylene-dependent systemic resistance;GO:0043622//cortical microtubule organization;GO:0009737//response to abscisic acid stimulus;GO:0006972//hyperosmotic response;GO:0080026//response to indolebutyric acid stimulus;GO:0000165//MAP…	gi|116789860|gb|ABK25416.1|/0/unknown [Picea sitchensis]
miR821a	0.01	164.319	14.0042	up	Unigene20711_All	4.5608	4.3894	-0.0552632		up-	K13457|1|2e-08|57.0|vvi:100252764|disease resistance protein RPM1	-	-	-	gi|34099699|gb|AAQ57148.1|/3.68717e-37/putative NBS-LRR protein G6236 [Pinus monticola]
miR5242	0.01	12.3356	10.2686	up	Unigene21478_All	4.7369	1.1904	-1.9925	down	up-down	K13459|1|2e-06|50.1|vvi:100254298|disease resistance protein RPS2;K13460|2|6e-06|48.5|ath:AT1G12220|disease resistance protein RPS5	-	GO:0000166//nucleotide binding	-	gi|13509217|emb|CAC35328.1|/3.81563e-34/N1-B protein [Linum usitatissimum]
miR1023b-3p	93.9985	31.0733	-1.59696	down	Unigene377_All	12.1678	11.492	-0.0824384		down-	K13420|1|2e-13|76.6|vvi:100253808|LRR receptor-like serine/threonine-protein kinase FLS2 [EC:2.7.11.1]	GO:0005768//endosome;GO:0005794//Golgi apparatus;GO:0005886//plasma membrane;GO:0005802//trans-Golgi network	-	GO:0007165//signal transduction	gi|255536757|ref|XP_002509445.1|/0/serine-threonine protein kinase, plant-type, putative [Ricinus communis]
miR5021	0.01	45.3348	12.1464	up	Unigene4751_All	2.7089	7.5547	1.47967	up	up-up	K13429|1|1e-68|260|ath:AT3G21630|chitin elicitor receptor kinase 1	GO:0005886//plasma membrane	GO:0008061//chitin binding;GO:0016301//kinase activity	GO:0071323//cellular response to chitin	gi|224133922|ref|XP_002327712.1|/4.19641e-138/predicted protein [Populus trichocarpa]
novel_mir_883	0.01	1.7697	7.46736	up	Unigene4780_All	15.0326	11.593	-0.374841		up-	K15168|1|1e-11|71.6|ppp:PHYPADRAFT_170131|mediator of RNA polymerase II transcription subunit 25;K03126|4|3e-11|70.5|mtr:MTR_8g020480|transcription initiation factor TFIID subunit 12;K14486|5|1e-10|68.2|ath:AT5G20730|auxin response factor	-	-	-	gi|255576609|ref|XP_002529195.1|/0/DNA binding protein, putative [Ricinus communis]
novel_mir_34	43.8454	104.671	1.25536	up	Unigene78_All	3.2046	2.1028	-0.607833		up-	K13457|1|6e-07|52.8|rcu:RCOM_0742270|disease resistance protein RPM1	-	-	-	gi|317106762|dbj|BAJ53255.1|/3.39823e-08/JHL25P11.7 [Jatropha curcas]
miR5503	0.01	4.4762	8.80613	up	Unigene8154_All	1.1063	4.3555	1.9771	up	up-up	K13428|1|6e-30|128|aly:ARALYDRAFT_488953|LRR receptor-like serine/threonine-protein kinase EFR [EC:2.7.11.1]	-	GO:0016301//kinase activity	-	gi|255571897|ref|XP_002526891.1|/9.0938e-40/serine-threonine protein kinase, plant-type, putative [Ricinus communis]
novel_mir_842	0.01	4.1119	8.68366	up	Unigene9044_All	1.008	0.5953	-0.759807		up-	K04424|1|5e-133|474|aly:ARALYDRAFT_909157|sterile alpha motif and leucine zipper containing kinase AZK [EC:2.7.11.25];K14510|5|1e-122|439|ppp:PHYPADRAFT_30352|serine/threonine-protein kinase CTR1 [EC:2.7.11.1]	-	GO:0004672//protein kinase activity	GO:0009651//response to salt stress	gi|462406143|gb|EMJ11607.1|/0/hypothetical protein PRUPE_ppa000689mg [Prunus persica]
miR5242	0.01	12.3356	10.2686	up	Unigene9345_All	4.1367	3.2574	-0.344759		up-	K13460|1|1e-06|51.6|ath:AT1G12220|disease resistance protein RPS5	-	-	-	gi|357457201|ref|XP_003598881.1|/9.40121e-41/TMV resistance protein N [Medicago truncatula]
miR2674	0.01	6.6623	9.37988	up	Unigene952_All	80.8486	54.1414	-0.578491		up-	K13412|1|0.0|805|gmx:100809838|calcium-dependent protein kinase [EC:2.7.11.1]	GO:0005737//cytoplasm;GO:0005634//nucleus;GO:0005886//plasma membrane	GO:0005509//calcium ion binding;GO:0005524//ATP binding;GO:0004683//calmodulin-dependent protein kinase activity;GO:0004698//calcium-dependent protein kinase C activity	GO:0006468//protein phosphorylation;GO:0009651//response to salt stress;GO:0009738//abscisic acid mediated signaling pathway	gi|224284387|gb|ACN39928.1|/0/unknown [Picea sitchensis]
