# Supplementary material for: High-throughput sequencing reveals miRNA effects on the primary and secondary production properties in long-term subcultured Taxus cells
Source: Front Plant Sci. 2015 Aug 6;6:604. doi: 10.3389/fpls.2015.00604 (PMC4527571; doi:10.3389/fpls.2015.00604)
Supplement: Table S7 — Targets of miR8154 and miR5298b. [file Table7.XLS]

## Sheet: Sheet1
miR-name	C-std	N-std	fold-change(log2 N/C)	p-value	GeneID	CA_FPKM	NA_FPKM	log2 Ratio(NA/CA)	P-value	type	KEGG Orthology	GO Component	GO Function	GO Process	Blast nr
miR5298b	7.9486	30.6569	1.94744	5.74e-62	CL335.Contig13_All	0.4598	8.3398	4.18093	4.92e-30	up-up	K14843|1|1e-07|55.5|ota:Ot01g05880|pescadillo;K03626|2|1e-06|52.0|gmx:100791446|nascent polypeptide-associated complex subunit alpha;K15559|3|1e-06|52.0|ota:Ot05g02000|regulator of Ty1 transposition protein 103;K01411|4|1e-06|51.6|gmx:100797049|nardilysin [EC:3.4.24.61];K02331|5|1e-06|51.6|olu:OSTLU_15149|DNA polymerase phi subunit [EC:2.7.7.7]	-	-	-	gi|311893433|dbj|BAJ25848.1|/1.34084e-08/resistant protein [Oryza sativa Japonica Group]
miR5298b	7.9486	30.6569	1.94744	5.74e-62	CL335.Contig14_All	3.4592	0.6384	-2.43791	6.49e-08	up-down	K14559|1|1e-06|52.0|aly:ARALYDRAFT_496951|U3 small nucleolar RNA-associated protein MPP10;K15559|2|1e-06|51.6|ota:Ot05g02000|regulator of Ty1 transposition protein 103;K14843|3|1e-06|51.6|ota:Ot01g05880|pescadillo;K01411|4|2e-06|50.8|gmx:100797049|nardilysin [EC:3.4.24.61];K11279|5|2e-06|50.8|zma:542113|nucleosome assembly protein 1-like 1	-	-	-	gi|77551698|gb|ABA94495.1|/9.6609e-08/Leucine Rich Repeat family protein, expressed [Oryza sativa Japonica Group]
miR5298b	7.9486	30.6569	1.94744	5.74e-62	CL416.Contig1_All	39.6629	12.3604	-1.68206	1e-76	up-down	K10802|1|3e-48|191|vvi:100256381|high mobility group protein B1	-	-	-	gi|116778852|gb|ABK21026.1|/1.91373e-61/unknown [Picea sitchensis]
miR5298b	7.9486	30.6569	1.94744	5.74e-62	CL416.Contig2_All	1.0833	17.9622	4.05146	1.59e-96	up-up	K10802|1|3e-48|191|vvi:100256381|high mobility group protein B1	-	-	-	gi|116778852|gb|ABK21026.1|/2.06185e-61/unknown [Picea sitchensis]
miR5298b	7.9486	30.6569	1.94744	5.74e-62	CL546.Contig1_All	0	0.0382	5.2555	0.50795	up-up	K13168|1|8e-140|495|rcu:RCOM_1408100|splicing factor, arginine/serine-rich 16	GO:0005634//nucleus	-	-	gi|255565184|ref|XP_002523584.1|/1.03739e-138/Splicing factor, arginine/serine-rich, putative [Ricinus communis]
miR5298b	7.9486	30.6569	1.94744	5.74e-62	CL546.Contig2_All	0.0502	0.6427	3.67839	1.98e-06	up-up	K13168|1|5e-152|536|vvi:100267903|splicing factor, arginine/serine-rich 16	GO:0005634//nucleus	-	-	gi|225438714|ref|XP_002282485.1|/6.9322e-151/PREDICTED: uncharacterized protein LOC100267903 [Vitis vinifera]
miR5298b	7.9486	30.6569	1.94744	5.74e-62	CL546.Contig3_All	0.3406	1.3714	2.0095	4.38e-06	up-up	K13168|1|2e-86|318|vvi:100267903|splicing factor, arginine/serine-rich 16	GO:0005634//nucleus	-	-	gi|357482921|ref|XP_003611747.1|/5.50232e-87/Splicing factor, arginine/serine-rich [Medicago truncatula]
miR5298b	7.9486	30.6569	1.94744	5.74e-62	CL546.Contig4_All	0.1502	1.2121	3.01255	3.3e-08	up-up	K13168|1|0.0|709|vvi:100267903|splicing factor, arginine/serine-rich 16	GO:0005634//nucleus	-	-	gi|225438714|ref|XP_002282485.1|/0/PREDICTED: uncharacterized protein LOC100267903 [Vitis vinifera]
miR5298b	7.9486	30.6569	1.94744	5.74e-62	CL657.Contig1_All	0.2418	0.3272	0.436359	0.526544	up-up	-	GO:0009536//plastid	-	-	gi|116787694|gb|ABK24608.1|/5.08576e-104/unknown [Picea sitchensis]
miR5298b	7.9486	30.6569	1.94744	5.74e-62	CL657.Contig2_All	0.2218	0.1456	-0.607249	0.531108	up-down	-	GO:0009536//plastid	-	-	gi|116787694|gb|ABK24608.1|/1.5536e-100/unknown [Picea sitchensis]
miR5298b	7.9486	30.6569	1.94744	5.74e-62	CL657.Contig3_All	0.186	0.122	-0.608421	0.531108	up-down	-	GO:0009536//plastid	-	-	gi|116787694|gb|ABK24608.1|/4.95361e-104/unknown [Picea sitchensis]
miR5298b	7.9486	30.6569	1.94744	5.74e-62	CL657.Contig4_All	0.0724	0.1424	0.975888	0.46622	up-up	-	GO:0009536//plastid	-	-	gi|116787694|gb|ABK24608.1|/1.59688e-100/unknown [Picea sitchensis]
miR5298b	7.9486	30.6569	1.94744	5.74e-62	CL657.Contig5_All	1.7212	4.1099	1.25569	1.88e-08	up-up	-	GO:0009536//plastid	-	-	gi|116787694|gb|ABK24608.1|/4.03576e-103/unknown [Picea sitchensis]
miR5298b	7.9486	30.6569	1.94744	5.74e-62	CL1147.Contig7_All	0	0	0	-	K13415|1|3e-18|90.5|ath:AT4G39400|protein brassinosteroid insensitive 1 [EC:2.7.10.1 2.7.11.1]	-	-	-	gi|359483174|ref|XP_002262904.2|/9.99141e-37/PREDICTED: LRR receptor-like serine/threonine-protein kinase GSO1 [Vitis vinifera]
miR5298b	7.9486	30.6569	1.94744	5.74e-62	CL1147.Contig8_All	21.8022	11.4484	-0.929328	6.96e-31	up-down	K13420|1|4e-73|274|ath:AT5G46330|LRR receptor-like serine/threonine-protein kinase FLS2 [EC:2.7.11.1]	-	GO:0016772//transferase activity, transferring phosphorus-containing groups	-	gi|297735805|emb|CBI18492.3|/3.0069e-109/unnamed protein product [Vitis vinifera]
miR5298b	7.9486	30.6569	1.94744	5.74e-62	CL1311.Contig1_All	0.4435	18.6982	5.39782	0	up-up	K14508|1|4e-157|554|rcu:RCOM_1047190|regulatory protein NPR1	GO:0044424//intracellular part	-	GO:0050832//defense response to fungus	gi|225465714|ref|XP_002274045.1|/1.87848e-162/PREDICTED: regulatory protein NPR3 isoform 1 [Vitis vinifera]
miR5298b	7.9486	30.6569	1.94744	5.74e-62	CL1475.Contig1_All	0.2076	1.7168	3.04784	4.59e-30	up-up	K11644|1|0.0|1684|vvi:100243213|paired amphipathic helix protein Sin3a	-	-	-	gi|296086479|emb|CBI32068.3|/0/unnamed protein product [Vitis vinifera]
miR5298b	7.9486	30.6569	1.94744	5.74e-62	CL1615.Contig1_All	59.9301	94.5495	0.657789	2.87e-74	up-up	K03262|1|8e-149|526|sbi:SORBI_04g003550|translation initiation factor 5	GO:0044424//intracellular part	GO:0003743//translation initiation factor activity	GO:0006413//translational initiation;GO:0016070//RNA metabolic process	gi|294460276|gb|ADE75720.1|/0/unknown [Picea sitchensis]
miR5298b	7.9486	30.6569	1.94744	5.74e-62	CL2009.Contig2_All	0.5286	0.6442	0.285332	0.50544	up-up	-	-	-	-	gi|359481257|ref|XP_002265561.2|/4.65522e-22/PREDICTED: uncharacterized protein LOC100251663 [Vitis vinifera]
miR5298b	7.9486	30.6569	1.94744	5.74e-62	CL2042.Contig1_All	1.8476	0.1331	-3.79507	1.09e-18	up-down	-	-	-	-	gi|383163458|gb|AFG64475.1|/1.64203e-31/Pinus taeda anonymous locus 2_9187_01 genomic sequence
miR5298b	7.9486	30.6569	1.94744	5.74e-62	CL2042.Contig3_All	4.0259	0.2681	-3.90847	6.6e-59	up-down	-	-	-	-	gi|383163458|gb|AFG64475.1|/2.56434e-31/Pinus taeda anonymous locus 2_9187_01 genomic sequence
miR5298b	7.9486	30.6569	1.94744	5.74e-62	CL2100.Contig2_All	1.5688	1.9853	0.339696	0.515982	up-up	-	-	-	-	-
miR5298b	7.9486	30.6569	1.94744	5.74e-62	CL2298.Contig1_All	0.201	1.4344	2.83518	7.58e-06	up-up	-	-	-	-	gi|148907204|gb|ABR16743.1|/5.31654e-49/unknown [Picea sitchensis]
miR5298b	7.9486	30.6569	1.94744	5.74e-62	CL2301.Contig1_All	7.6494	4.1465	-0.883452	4.39e-12	up-down	K11323|1|3e-08|59.3|vcn:VOLCADRAFT_121342|histone arginine demethylase JMJD6 [EC:1.14.11.-]	GO:0009508//plastid chromosome;GO:0009507//chloroplast	-	GO:0042793//transcription from plastid promoter;GO:0045893//positive regulation of transcription, DNA-dependent;GO:0008283//cell proliferation	gi|116788793|gb|ABK25004.1|/2.39368e-179/unknown [Picea sitchensis]
miR5298b	7.9486	30.6569	1.94744	5.74e-62	CL2823.Contig1_All	0.8315	1.0168	0.290248	0.392632	up-up	K04733|1|2e-68|258|smo:SELMODRAFT_159261|interleukin-1 receptor-associated kinase 4 [EC:2.7.11.1];K13418|4|6e-65|247|vvi:100247683|somatic embryogenesis receptor kinase 1 [EC:2.7.10.1 2.7.11.1]	-	GO:0005524//ATP binding;GO:0004674//protein serine/threonine kinase activity	GO:0009595//detection of biotic stimulus;GO:0002237//response to molecule of bacterial origin;GO:0010200//response to chitin;GO:0009581//detection of external stimulus;GO:0006468//protein phosphorylation	gi|116788992|gb|ABK25075.1|/4.18153e-156/unknown [Picea sitchensis]
miR5298b	7.9486	30.6569	1.94744	5.74e-62	CL2823.Contig2_All	8.0016	4.1348	-0.952471	4.86e-14	up-down	K04733|1|2e-68|258|smo:SELMODRAFT_159261|interleukin-1 receptor-associated kinase 4 [EC:2.7.11.1];K13418|4|7e-65|247|vvi:100247683|somatic embryogenesis receptor kinase 1 [EC:2.7.10.1 2.7.11.1]	-	GO:0005524//ATP binding;GO:0004674//protein serine/threonine kinase activity	GO:0009595//detection of biotic stimulus;GO:0002237//response to molecule of bacterial origin;GO:0010200//response to chitin;GO:0009581//detection of external stimulus;GO:0006468//protein phosphorylation	gi|116788992|gb|ABK25075.1|/1.27434e-156/unknown [Picea sitchensis]
miR5298b	7.9486	30.6569	1.94744	5.74e-62	CL3038.Contig1_All	32.03	31.3285	-0.0319481	0.629078	up-down	K12811|1|1e-07|56.2|vvi:100262258|ATP-dependent RNA helicase DDX46/PRP5 [EC:3.6.4.13];K11984|5|3e-07|55.5|ppp:PHYPADRAFT_233757|U4/U6.U5 tri-snRNP-associated protein 1	-	GO:0003682//chromatin binding	-	gi|116794122|gb|ABK27014.1|/1.21188e-109/unknown [Picea sitchensis]
miR5298b	7.9486	30.6569	1.94744	5.74e-62	CL3331.Contig1_All	19.5419	47.0032	1.26619	7.46e-131	up-up	K15400|1|3e-90|332|vvi:100245819|omega-hydroxypalmitate O-feruloyl transferase [EC:2.3.1.188];K03243|2|1e-09|63.9|bdi:100838847|translation initiation factor 5B;K11294|4|1e-08|60.5|bdi:100836665|nucleolin;K14826|5|2e-08|60.1|ath:AT4G25340|FK506-binding nuclear protein [EC:5.2.1.8]	GO:0005739//mitochondrion	-	-	gi|225461906|ref|XP_002266659.1|/3.06688e-106/PREDICTED: uncharacterized protein LOC100249691 [Vitis vinifera]
miR5298b	7.9486	30.6569	1.94744	5.74e-62	CL3878.Contig2_All	37.2039	23.8615	-0.640769	2.06e-99	up-down	K12856|1|0.0|4661|vvi:100257584|pre-mRNA-processing factor 8	GO:0016020//membrane;GO:0009505//plant-type cell wall;GO:0009507//chloroplast;GO:0005829//cytosol;GO:0005681//spliceosomal complex	GO:0016157//sucrose synthase activity	GO:0009630//gravitropism;GO:0006499//N-terminal protein myristoylation;GO:0000226//microtubule cytoskeleton organization;GO:0006346//methylation-dependent chromatin silencing;GO:0019375//galactolipid biosynthetic process;GO:0007267//cell-cell signaling;GO:0010431//seed maturation;GO:0000911//cytokinesis by cell plate formation;GO:0005986//sucrose biosynthetic process;GO:0010050//vegetative phase …	gi|359482368|ref|XP_003632762.1|/0/PREDICTED: pre-mRNA-processing-splicing factor 8-like isoform 2 [Vitis vinifera]
miR5298b	7.9486	30.6569	1.94744	5.74e-62	CL3914.Contig2_All	43.2298	27.3658	-0.659652	2.31e-20	up-down	K06889|1|4e-95|346|vvi:100245712|;K15710|2|7e-07|53.5|olu:OSTLU_15642|E3 ubiquitin-protein ligase SHPRH [EC:3.6.4.- 6.3.2.19]	GO:0005634//nucleus	GO:0035064//methylated histone residue binding;GO:0008270//zinc ion binding	-	gi|116786702|gb|ABK24207.1|/1.62509e-111/unknown [Picea sitchensis]
miR5298b	7.9486	30.6569	1.94744	5.74e-62	CL4261.Contig1_All	10.6702	48.9188	2.1968	2.52e-145	up-up	K13258|1|1e-54|212|gmx:547489|2-hydroxyisoflavanone dehydratase [EC:4.2.1.105];K14493|2|2e-43|175|ppp:PHYPADRAFT_118478|gibberellin receptor GID1 [EC:3.-.-.-]	-	-	-	gi|116783242|gb|ABK22851.1|/8.33085e-98/unknown [Picea sitchensis]
miR5298b	7.9486	30.6569	1.94744	5.74e-62	CL4261.Contig2_All	0	6.159	12.5885	1.49e-46	up-up	K13258|1|1e-48|192|gmx:547489|2-hydroxyisoflavanone dehydratase [EC:4.2.1.105];K14493|2|1e-42|172|ppp:PHYPADRAFT_118478|gibberellin receptor GID1 [EC:3.-.-.-]	-	-	-	gi|116783242|gb|ABK22851.1|/3.26564e-94/unknown [Picea sitchensis]
miR5298b	7.9486	30.6569	1.94744	5.74e-62	CL5177.Contig1_All	2.1289	2.7152	0.35095	0.123605	up-up	K15202|1|1e-118|425|vvi:100247425|general transcription factor 3C polypeptide 5 (transcription factor C subunit 1)	-	-	-	gi|225434223|ref|XP_002275875.1|/1.81593e-117/PREDICTED: transcription factor tau subunit sfc1-like [Vitis vinifera]
miR5298b	7.9486	30.6569	1.94744	5.74e-62	CL6006.Contig1_All	66.1554	29.1937	-1.1802	4.8e-59	up-down	K06170|1|5e-26|116|smo:SELMODRAFT_117951|presenilin enhancer 2;K15356|3|4e-23|107|gmx:100808480|GDP-mannose transporter	-	-	-	gi|116780360|gb|ABK21649.1|/1.21606e-30/unknown [Picea sitchensis]
miR5298b	7.9486	30.6569	1.94744	5.74e-62	CL6006.Contig2_All	2.4495	5.396	1.1394	0.00193585	up-up	K06170|1|6e-10|61.2|smo:SELMODRAFT_117951|presenilin enhancer 2	-	-	-	gi|302754434|ref|XP_002960641.1|/6.27938e-09/hypothetical protein SELMODRAFT_73466 [Selaginella moellendorffii]
miR5298b	7.9486	30.6569	1.94744	5.74e-62	CL6149.Contig1_All	8.2441	15.9657	0.953542	7.04e-12	up-up	-	GO:0009570//chloroplast stroma;GO:0009534//chloroplast thylakoid	-	-	gi|448871560|gb|AGE45653.1|/6.35785e-25/ribosomal protein S21 [Picea wilsonii]
miR5298b	7.9486	30.6569	1.94744	5.74e-62	CL6149.Contig2_All	9.5988	0.7473	-3.68309	6.11e-38	up-down	-	GO:0009570//chloroplast stroma;GO:0009534//chloroplast thylakoid	-	-	gi|448871560|gb|AGE45653.1|/1.38953e-24/ribosomal protein S21 [Picea wilsonii]
miR5298b	7.9486	30.6569	1.94744	5.74e-62	Unigene654_All	13.639	5.4919	-1.31236	2.5e-14	up-down	K11323|1|9e-07|52.4|vcn:VOLCADRAFT_121342|histone arginine demethylase JMJD6 [EC:1.14.11.-]	-	-	-	-
miR5298b	7.9486	30.6569	1.94744	5.74e-62	Unigene722_All	14.9639	18.0107	0.267368	0.00826774	up-up	K01785|1|4e-06|51.2|ath:AT5G15140|aldose 1-epimerase [EC:5.1.3.3];K11323|2|6e-06|50.4|vcn:VOLCADRAFT_121342|histone arginine demethylase JMJD6 [EC:1.14.11.-]	-	-	-	gi|460380500|ref|XP_004235994.1|/4.32482e-46/PREDICTED: uncharacterized protein LOC101262606 [Solanum lycopersicum]
miR5298b	7.9486	30.6569	1.94744	5.74e-62	Unigene925_All	3.369	2.7812	-0.276613	0.473678	up-down	-	-	-	-	-
miR5298b	7.9486	30.6569	1.94744	5.74e-62	Unigene1097_All	25.655	53.4233	1.05823	1.51e-58	up-up	K11323|1|4e-24|110|vcn:VOLCADRAFT_121342|histone arginine demethylase JMJD6 [EC:1.14.11.-]	-	-	-	gi|116780051|gb|ABK21536.1|/3.91281e-69/unknown [Picea sitchensis]
miR5298b	7.9486	30.6569	1.94744	5.74e-62	Unigene1175_All	131.135	113.02	-0.214475	6.32e-08	up-down	K03626|1|4e-83|306|vvi:100245825|nascent polypeptide-associated complex subunit alpha	GO:0022626//cytosolic ribosome;GO:0005794//Golgi apparatus;GO:0009506//plasmodesma;GO:0005634//nucleus	-	GO:0006606//protein import into nucleus;GO:0009651//response to salt stress	gi|116780083|gb|ABK21546.1|/1.54513e-97/unknown [Picea sitchensis]
miR5298b	7.9486	30.6569	1.94744	5.74e-62	Unigene1721_All	0.6645	19.9133	4.90532	1.58e-68	up-up	K11323|1|3e-17|86.7|vcn:VOLCADRAFT_121342|histone arginine demethylase JMJD6 [EC:1.14.11.-]	GO:0005634//nucleus	-	-	gi|428180223|gb|EKX49091.1|/6.44002e-17/hypothetical protein GUITHDRAFT_105172 [Guillardia theta CCMP2712]
miR5298b	7.9486	30.6569	1.94744	5.74e-62	Unigene2577_All	13.3	16.5806	0.31807	2.58e-09	up-up	K10592|1|0.0|1637|ppp:PHYPADRAFT_137606|E3 ubiquitin-protein ligase HUWE1 [EC:6.3.2.19]	GO:0009506//plasmodesma;GO:0016020//membrane;GO:0005634//nucleus;GO:0005829//cytosol;GO:0005739//mitochondrion;GO:0000151//ubiquitin ligase complex	GO:0004842//ubiquitin-protein ligase activity	GO:0016567//protein ubiquitination;GO:0006511//ubiquitin-dependent protein catabolic process	gi|462404050|gb|EMJ09607.1|/0/hypothetical protein PRUPE_ppa000008mg [Prunus persica]
miR5298b	7.9486	30.6569	1.94744	5.74e-62	Unigene2761_All	20.0828	17.2886	-0.216139	4.11e-05	up-down	K15172|1|0.0|1409|rcu:RCOM_0138850|transcription elongation factor SPT5	GO:0005840//ribosome;GO:0005634//nucleus	GO:0003735//structural constituent of ribosome;GO:0003700//sequence-specific DNA binding transcription factor activity	GO:0006412//translation;GO:0032968//positive regulation of transcription elongation from RNA polymerase II promoter	gi|359492305|ref|XP_002265283.2|/0/PREDICTED: putative transcription elongation factor SPT5 homolog 1-like isoform 1 [Vitis vinifera]
miR5298b	7.9486	30.6569	1.94744	5.74e-62	Unigene2825_All	74.8398	42.7117	-0.809174	1.23e-99	up-down	-	GO:0005802//trans-Golgi network;GO:0016021//integral to membrane;GO:0005794//Golgi apparatus;GO:0005768//endosome	-	GO:0006810//transport	gi|116788498|gb|ABK24901.1|/0/unknown [Picea sitchensis]
miR5298b	7.9486	30.6569	1.94744	5.74e-62	Unigene3414_All	32.7916	41.0505	0.324073	0.0156447	up-up	K03626|1|5e-25|110|vvi:100245825|nascent polypeptide-associated complex subunit alpha	-	-	-	gi|116785722|gb|ABK23835.1|/1.1374e-25/unknown [Picea sitchensis]
miR5298b	7.9486	30.6569	1.94744	5.74e-62	Unigene4647_All	0.362	0.3118	-0.215369	0.77884	up-down	K10802|1|1e-41|168|smo:SELMODRAFT_175895|high mobility group protein B1	-	-	-	gi|116781378|gb|ABK22074.1|/8.28463e-62/unknown [Picea sitchensis]
miR5298b	7.9486	30.6569	1.94744	5.74e-62	Unigene4649_All	0.678	1.6568	1.28904	2.21e-05	up-up	K10802|1|3e-41|168|smo:SELMODRAFT_175895|high mobility group protein B1	-	-	-	gi|116781378|gb|ABK22074.1|/1.90224e-61/unknown [Picea sitchensis]
miR5298b	7.9486	30.6569	1.94744	5.74e-62	Unigene4650_All	22.1746	30.9083	0.479086	6.26e-08	up-up	K10802|1|7e-42|169|pop:POPTR_822396|high mobility group protein B1	-	-	-	gi|116781378|gb|ABK22074.1|/2.26152e-63/unknown [Picea sitchensis]
miR5298b	7.9486	30.6569	1.94744	5.74e-62	Unigene4719_All	8.1843	7.458	-0.13407	0.256696	up-down	K13026|1|1e-06|53.5|olu:OSTLU_34459|ATP-dependent RNA helicase DHX57 [EC:3.6.4.13];K14442|2|4e-06|52.0|bdi:100830414|ATP-dependent RNA helicase DHX36 [EC:3.6.4.13]	-	GO:0004386//helicase activity;GO:0003676//nucleic acid binding;GO:0000166//nucleotide binding	GO:0044763	gi|359485181|ref|XP_002278608.2|/2.44941e-73/PREDICTED: probable ATP-dependent RNA helicase YTHDC2-like [Vitis vinifera]
miR5298b	7.9486	30.6569	1.94744	5.74e-62	Unigene4779_All	9.9018	9.2546	-0.0975202	0.220654	up-down	-	-	-	-	gi|449445373|ref|XP_004140447.1|/6.2211e-65/PREDICTED: zinc finger CCCH domain-containing protein 17-like [Cucumis sativus]
miR5298b	7.9486	30.6569	1.94744	5.74e-62	Unigene4927_All	15.5898	28.9756	0.894236	3.4e-34	up-up	K11323|1|7e-23|107|vcn:VOLCADRAFT_121342|histone arginine demethylase JMJD6 [EC:1.14.11.-]	-	-	-	gi|116788245|gb|ABK24805.1|/2.05432e-162/unknown [Picea sitchensis]
miR5298b	7.9486	30.6569	1.94744	5.74e-62	Unigene5429_All	84.5956	144.362	0.771036	3.46e-211	up-up	K11294|1|3e-22|106|zma:100273020|nucleolin	-	-	-	gi|359386142|gb|AEV43360.1|/2.47872e-150/RNA recognition motif protein 1 [Citrus sinensis]
miR5298b	7.9486	30.6569	1.94744	5.74e-62	Unigene6861_All	4.3703	6.0271	0.463732	0.00102277	up-up	-	-	-	-	gi|470138332|ref|XP_004304911.1|/1.97047e-76/PREDICTED: uncharacterized protein LOC101292038 [Fragaria vesca subsp. vesca]
miR5298b	7.9486	30.6569	1.94744	5.74e-62	Unigene7515_All	17.0606	16.2877	-0.0668855	0.467462	up-down	K01411|1|8e-176|615|gmx:100797049|nardilysin [EC:3.4.24.61]	GO:0005829//cytosol	GO:0046872//metal ion binding;GO:0004222//metalloendopeptidase activity	GO:0006508//proteolysis	gi|356510687|ref|XP_003524067.1|/5.37766e-179/PREDICTED: insulin-degrading enzyme-like [Glycine max]
miR5298b	7.9486	30.6569	1.94744	5.74e-62	Unigene9295_All	1.0483	4.6622	2.15296	1.65e-15	up-up	-	-	-	-	gi|460392021|ref|XP_004241616.1|/1.34846e-29/PREDICTED: uncharacterized protein LOC101264529 [Solanum lycopersicum]
miR5298b	7.9486	30.6569	1.94744	5.74e-62	Unigene9500_All	5.6688	1.6588	-1.7729	6.53e-15	up-down	-	-	-	-	gi|359485591|ref|XP_003633292.1|/4.42556e-20/PREDICTED: uncharacterized protein LOC100249867 [Vitis vinifera]
miR5298b	7.9486	30.6569	1.94744	5.74e-62	Unigene9590_All	16.4771	12.2525	-0.427386	0.00123851	up-down	-	GO:0005739//mitochondrion;GO:0009507//chloroplast	-	-	gi|116785431|gb|ABK23719.1|/2.29132e-36/unknown [Picea sitchensis]
miR5298b	7.9486	30.6569	1.94744	5.74e-62	Unigene14125_All	13.1888	16.4948	0.322698	0.000128084	up-up	-	-	-	GO:0009908//flower development;GO:0031047//gene silencing by RNA;GO:0006342//chromatin silencing;GO:0016570//histone modification;GO:0043414//macromolecule methylation	gi|148909849|gb|ABR18011.1|/0/unknown [Picea sitchensis]
miR5298b	7.9486	30.6569	1.94744	5.74e-62	Unigene15798_All	69.735	37.084	-0.911086	1.85e-95	up-down	K10575|1|6e-87|320|ppp:PHYPADRAFT_212042|ubiquitin-conjugating enzyme E2 G1 [EC:6.3.2.19]	-	GO:0004842//ubiquitin-protein ligase activity	GO:0016579//protein deubiquitination	gi|116786547|gb|ABK24152.1|/2.33555e-88/unknown [Picea sitchensis]
miR5298b	7.9486	30.6569	1.94744	5.74e-62	Unigene16558_All	28.0058	21.34	-0.392165	1.33e-11	up-down	K11982|1|1e-31|137|mtr:MTR_6g079660|E3 ubiquitin-protein ligase RNF115/126 [EC:6.3.2.19]	GO:0005737//cytoplasm	GO:0046872//metal ion binding;GO:0005515//protein binding	GO:0016567//protein ubiquitination	gi|302769950|ref|XP_002968394.1|/1.48223e-68/hypothetical protein SELMODRAFT_451322 [Selaginella moellendorffii]
miR5298b	7.9486	30.6569	1.94744	5.74e-62	Unigene16572_All	80.9922	95.3486	0.235429	3.16e-19	up-up	K11093|1|5e-07|55.8|gmx:100800903|U1 small nuclear ribonucleoprotein 70kDa;K11323|2|1e-06|54.3|vcn:VOLCADRAFT_121342|histone arginine demethylase JMJD6 [EC:1.14.11.-]	-	-	-	gi|359359077|gb|AEV40984.1|/5.99483e-84/zinc finger C-x8-C-x5-C-x3-H type family protein [Oryza punctata]
miR5298b	7.9486	30.6569	1.94744	5.74e-62	Unigene18256_All	32.7254	24.9002	-0.394253	1.53e-13	up-down	K13424|1|1e-105|383|vvi:100243352|WRKY transcription factor 33	-	-	-	gi|296086973|emb|CBI33229.3|/1.42569e-127/unnamed protein product [Vitis vinifera]
miR5298b	7.9486	30.6569	1.94744	5.74e-62	Unigene20292_All	2.9801	4.668	0.647444	0.000610194	up-up	K03354|1|2e-173|607|ppp:PHYPADRAFT_114640|anaphase-promoting complex subunit 7	-	GO:0009055//electron carrier activity	GO:0045454//cell redox homeostasis	gi|302769438|ref|XP_002968138.1|/1.6491e-173/hypothetical protein SELMODRAFT_440313 [Selaginella moellendorffii]
miR5298b	7.9486	30.6569	1.94744	5.74e-62	Unigene20509_All	5.7762	6.0748	0.0727162	0.662518	up-up	K03243|1|2e-06|52.4|rcu:RCOM_0643750|translation initiation factor 5B	-	-	-	gi|460372279|ref|XP_004231958.1|/3.71554e-08/PREDICTED: uncharacterized protein LOC101247575 [Solanum lycopersicum]
miR5298b	7.9486	30.6569	1.94744	5.74e-62	Unigene20894_All	72.8344	78.877	0.114985	0.00233226	up-up	K11279|1|2e-154|544|vvi:100267878|nucleosome assembly protein 1-like 1	GO:0005737//cytoplasm;GO:0005886//plasma membrane;GO:0005634//nucleus	GO:0003682//chromatin binding	GO:0009294//DNA mediated transformation;GO:0046686//response to cadmium ion;GO:0006334//nucleosome assembly;GO:0006289//nucleotide-excision repair	gi|359482848|ref|XP_002280211.2|/7.26762e-158/PREDICTED: nucleosome assembly protein 1-like 1-like isoform 1 [Vitis vinifera]
miR5298b	7.9486	30.6569	1.94744	5.74e-62	Unigene20992_All	98.3165	75.1348	-0.387952	1.98e-37	up-down	K10661|1|0.0|1021|gmx:100811171|E3 ubiquitin-protein ligase MARCH6 [EC:6.3.2.19]	-	GO:0008270//zinc ion binding;GO:0004842//ubiquitin-protein ligase activity	GO:0010025//wax biosynthetic process;GO:0009414//response to water deprivation;GO:0010345//suberin biosynthetic process;GO:0010143//cutin biosynthetic process;GO:1900490//positive regulation of hydroxymethylglutaryl-CoA reductase (NADPH) activity;GO:0008299//isoprenoid biosynthetic process	gi|356519725|ref|XP_003528520.1|/0/PREDICTED: E3 ubiquitin-protein ligase MARCH6-like [Glycine max]
miR5298b	7.9486	30.6569	1.94744	5.74e-62	Unigene21112_All	43.7593	29.0045	-0.593313	3.77e-15	up-down	-	GO:0005634//nucleus	-	-	gi|225427236|ref|XP_002280752.1|/2.62508e-67/PREDICTED: uncharacterized protein LOC100254109 [Vitis vinifera]
miR5298b	7.9486	30.6569	1.94744	5.74e-62	Unigene27562_All	2.7346	1.1215	-1.2859	0.0146722	up-down	-	GO:0005634//nucleus	GO:0003676//nucleic acid binding	-	gi|297739855|emb|CBI30037.3|/1.13591e-19/unnamed protein product [Vitis vinifera]
miR8154	39.5378	121.483	1.61945	3.28e-186	CL335.Contig13_All	0.4598	8.3398	4.18093	4.92e-30	up-up	K14843|1|1e-07|55.5|ota:Ot01g05880|pescadillo;K03626|2|1e-06|52.0|gmx:100791446|nascent polypeptide-associated complex subunit alpha;K15559|3|1e-06|52.0|ota:Ot05g02000|regulator of Ty1 transposition protein 103;K01411|4|1e-06|51.6|gmx:100797049|nardilysin [EC:3.4.24.61];K02331|5|1e-06|51.6|olu:OSTLU_15149|DNA polymerase phi subunit [EC:2.7.7.7]	-	-	-	gi|311893433|dbj|BAJ25848.1|/1.34084e-08/resistant protein [Oryza sativa Japonica Group]
miR8154	39.5378	121.483	1.61945	3.28e-186	CL335.Contig14_All	3.4592	0.6384	-2.43791	6.49e-08	up-down	K14559|1|1e-06|52.0|aly:ARALYDRAFT_496951|U3 small nucleolar RNA-associated protein MPP10;K15559|2|1e-06|51.6|ota:Ot05g02000|regulator of Ty1 transposition protein 103;K14843|3|1e-06|51.6|ota:Ot01g05880|pescadillo;K01411|4|2e-06|50.8|gmx:100797049|nardilysin [EC:3.4.24.61];K11279|5|2e-06|50.8|zma:542113|nucleosome assembly protein 1-like 1	-	-	-	gi|77551698|gb|ABA94495.1|/9.6609e-08/Leucine Rich Repeat family protein, expressed [Oryza sativa Japonica Group]
miR8154	39.5378	121.483	1.61945	3.28e-186	CL416.Contig1_All	39.6629	12.3604	-1.68206	1e-76	up-down	K10802|1|3e-48|191|vvi:100256381|high mobility group protein B1	-	-	-	gi|116778852|gb|ABK21026.1|/1.91373e-61/unknown [Picea sitchensis]
miR8154	39.5378	121.483	1.61945	3.28e-186	CL416.Contig2_All	1.0833	17.9622	4.05146	1.59e-96	up-up	K10802|1|3e-48|191|vvi:100256381|high mobility group protein B1	-	-	-	gi|116778852|gb|ABK21026.1|/2.06185e-61/unknown [Picea sitchensis]
miR8154	39.5378	121.483	1.61945	3.28e-186	CL546.Contig1_All	0	0.0382	5.2555	0.50795	up-up	K13168|1|8e-140|495|rcu:RCOM_1408100|splicing factor, arginine/serine-rich 16	GO:0005634//nucleus	-	-	gi|255565184|ref|XP_002523584.1|/1.03739e-138/Splicing factor, arginine/serine-rich, putative [Ricinus communis]
miR8154	39.5378	121.483	1.61945	3.28e-186	CL546.Contig2_All	0.0502	0.6427	3.67839	1.98e-06	up-up	K13168|1|5e-152|536|vvi:100267903|splicing factor, arginine/serine-rich 16	GO:0005634//nucleus	-	-	gi|225438714|ref|XP_002282485.1|/6.9322e-151/PREDICTED: uncharacterized protein LOC100267903 [Vitis vinifera]
miR8154	39.5378	121.483	1.61945	3.28e-186	CL546.Contig3_All	0.3406	1.3714	2.0095	4.38e-06	up-up	K13168|1|2e-86|318|vvi:100267903|splicing factor, arginine/serine-rich 16	GO:0005634//nucleus	-	-	gi|357482921|ref|XP_003611747.1|/5.50232e-87/Splicing factor, arginine/serine-rich [Medicago truncatula]
miR8154	39.5378	121.483	1.61945	3.28e-186	CL546.Contig4_All	0.1502	1.2121	3.01255	3.3e-08	up-up	K13168|1|0.0|709|vvi:100267903|splicing factor, arginine/serine-rich 16	GO:0005634//nucleus	-	-	gi|225438714|ref|XP_002282485.1|/0/PREDICTED: uncharacterized protein LOC100267903 [Vitis vinifera]
miR8154	39.5378	121.483	1.61945	3.28e-186	CL691.Contig2_All	0.6454	0.6126	-0.0752482	0.846996	up-down	K03136|1|0.0|639|vvi:100263299|transcription initiation factor TFIIE subunit alpha	GO:0005673//transcription factor TFIIE complex	GO:0043565//sequence-specific DNA binding	GO:0010048//vernalization response;GO:0006367//transcription initiation from RNA polymerase II promoter;GO:0048573//photoperiodism, flowering;GO:0000956//nuclear-transcribed mRNA catabolic process;GO:0000394//RNA splicing, via endonucleolytic cleavage and ligation;GO:0007346//regulation of mitotic cell cycle;GO:0006487//protein N-linked glycosylation	gi|148906904|gb|ABR16597.1|/0/unknown [Picea sitchensis]
miR8154	39.5378	121.483	1.61945	3.28e-186	CL691.Contig3_All	0.3662	0.5406	0.56193	0.230174	up-up	K03136|1|0.0|639|vvi:100263299|transcription initiation factor TFIIE subunit alpha	GO:0005673//transcription factor TFIIE complex	GO:0043565//sequence-specific DNA binding	GO:0010048//vernalization response;GO:0006367//transcription initiation from RNA polymerase II promoter;GO:0048573//photoperiodism, flowering;GO:0000956//nuclear-transcribed mRNA catabolic process;GO:0000394//RNA splicing, via endonucleolytic cleavage and ligation;GO:0007346//regulation of mitotic cell cycle;GO:0006487//protein N-linked glycosylation	gi|148906904|gb|ABR16597.1|/0/unknown [Picea sitchensis]
miR8154	39.5378	121.483	1.61945	3.28e-186	CL691.Contig4_All	0.4722	0.9295	0.977057	0.00979684	up-up	K03136|1|0.0|639|vvi:100263299|transcription initiation factor TFIIE subunit alpha	GO:0005673//transcription factor TFIIE complex	GO:0043565//sequence-specific DNA binding	GO:0010048//vernalization response;GO:0006367//transcription initiation from RNA polymerase II promoter;GO:0048573//photoperiodism, flowering;GO:0000956//nuclear-transcribed mRNA catabolic process;GO:0000394//RNA splicing, via endonucleolytic cleavage and ligation;GO:0007346//regulation of mitotic cell cycle;GO:0006487//protein N-linked glycosylation	gi|148906904|gb|ABR16597.1|/0/unknown [Picea sitchensis]
miR8154	39.5378	121.483	1.61945	3.28e-186	CL1615.Contig1_All	59.9301	94.5495	0.657789	2.87e-74	up-up	K03262|1|8e-149|526|sbi:SORBI_04g003550|translation initiation factor 5	GO:0044424//intracellular part	GO:0003743//translation initiation factor activity	GO:0006413//translational initiation;GO:0016070//RNA metabolic process	gi|294460276|gb|ADE75720.1|/0/unknown [Picea sitchensis]
miR8154	39.5378	121.483	1.61945	3.28e-186	CL2009.Contig2_All	0.5286	0.6442	0.285332	0.50544	up-up	-	-	-	-	gi|359481257|ref|XP_002265561.2|/4.65522e-22/PREDICTED: uncharacterized protein LOC100251663 [Vitis vinifera]
miR8154	39.5378	121.483	1.61945	3.28e-186	CL2042.Contig1_All	1.8476	0.1331	-3.79507	1.09e-18	up-down	-	-	-	-	gi|383163458|gb|AFG64475.1|/1.64203e-31/Pinus taeda anonymous locus 2_9187_01 genomic sequence
miR8154	39.5378	121.483	1.61945	3.28e-186	CL2042.Contig3_All	4.0259	0.2681	-3.90847	6.6e-59	up-down	-	-	-	-	gi|383163458|gb|AFG64475.1|/2.56434e-31/Pinus taeda anonymous locus 2_9187_01 genomic sequence
miR8154	39.5378	121.483	1.61945	3.28e-186	CL2059.Contig2_All	5.3165	23.8222	2.16376	7.06e-127	up-up	K13172|1|4e-72|271|rcu:RCOM_0798440|serine/arginine repetitive matrix protein 2	-	-	-	gi|255550852|ref|XP_002516474.1|/4.7933e-71/conserved hypothetical protein [Ricinus communis]
miR8154	39.5378	121.483	1.61945	3.28e-186	CL2298.Contig1_All	0.201	1.4344	2.83518	7.58e-06	up-up	-	-	-	-	gi|148907204|gb|ABR16743.1|/5.31654e-49/unknown [Picea sitchensis]
miR8154	39.5378	121.483	1.61945	3.28e-186	CL2301.Contig1_All	7.6494	4.1465	-0.883452	4.39e-12	up-down	K11323|1|3e-08|59.3|vcn:VOLCADRAFT_121342|histone arginine demethylase JMJD6 [EC:1.14.11.-]	GO:0009508//plastid chromosome;GO:0009507//chloroplast	-	GO:0042793//transcription from plastid promoter;GO:0045893//positive regulation of transcription, DNA-dependent;GO:0008283//cell proliferation	gi|116788793|gb|ABK25004.1|/2.39368e-179/unknown [Picea sitchensis]
miR8154	39.5378	121.483	1.61945	3.28e-186	CL2355.Contig1_All	0.4308	0.212	-1.02295	0.254602	up-down	K03252|1|1e-98|358|vvi:100252123|translation initiation factor 3 subunit C	GO:0005852//eukaryotic translation initiation factor 3 complex;GO:0005634//nucleus;GO:0005829//cytosol	GO:0003743//translation initiation factor activity	GO:0006413//translational initiation	gi|225441573|ref|XP_002281426.1|/1.24271e-97/PREDICTED: eukaryotic translation initiation factor 3 subunit C-like [Vitis vinifera]
miR8154	39.5378	121.483	1.61945	3.28e-186	CL2355.Contig4_All	24.0578	27.4838	0.192077	0.000159623	up-up	K03252|1|0.0|1339|vvi:100252123|translation initiation factor 3 subunit C	GO:0005852//eukaryotic translation initiation factor 3 complex;GO:0005634//nucleus;GO:0005829//cytosol	GO:0003743//translation initiation factor activity	GO:0006413//translational initiation	gi|225441573|ref|XP_002281426.1|/0/PREDICTED: eukaryotic translation initiation factor 3 subunit C-like [Vitis vinifera]
miR8154	39.5378	121.483	1.61945	3.28e-186	CL2823.Contig1_All	0.8315	1.0168	0.290248	0.392632	up-up	K04733|1|2e-68|258|smo:SELMODRAFT_159261|interleukin-1 receptor-associated kinase 4 [EC:2.7.11.1];K13418|4|6e-65|247|vvi:100247683|somatic embryogenesis receptor kinase 1 [EC:2.7.10.1 2.7.11.1]	-	GO:0005524//ATP binding;GO:0004674//protein serine/threonine kinase activity	GO:0009595//detection of biotic stimulus;GO:0002237//response to molecule of bacterial origin;GO:0010200//response to chitin;GO:0009581//detection of external stimulus;GO:0006468//protein phosphorylation	gi|116788992|gb|ABK25075.1|/4.18153e-156/unknown [Picea sitchensis]
miR8154	39.5378	121.483	1.61945	3.28e-186	CL2823.Contig2_All	8.0016	4.1348	-0.952471	4.86e-14	up-down	K04733|1|2e-68|258|smo:SELMODRAFT_159261|interleukin-1 receptor-associated kinase 4 [EC:2.7.11.1];K13418|4|7e-65|247|vvi:100247683|somatic embryogenesis receptor kinase 1 [EC:2.7.10.1 2.7.11.1]	-	GO:0005524//ATP binding;GO:0004674//protein serine/threonine kinase activity	GO:0009595//detection of biotic stimulus;GO:0002237//response to molecule of bacterial origin;GO:0010200//response to chitin;GO:0009581//detection of external stimulus;GO:0006468//protein phosphorylation	gi|116788992|gb|ABK25075.1|/1.27434e-156/unknown [Picea sitchensis]
miR8154	39.5378	121.483	1.61945	3.28e-186	CL2838.Contig3_All	2.1027	0.5954	-1.82031	2.77e-08	up-down	K06883|1|3e-144|510|rcu:RCOM_1775060|	GO:0005874//microtubule	GO:0005525//GTP binding;GO:0005524//ATP binding;GO:0017111//nucleoside-triphosphatase activity	GO:0009790//embryo development;GO:0007264//small GTPase mediated signal transduction;GO:0051301//cell division	gi|294464770|gb|ADE77891.1|/8.74094e-171/unknown [Picea sitchensis]
miR8154	39.5378	121.483	1.61945	3.28e-186	CL3038.Contig1_All	32.03	31.3285	-0.0319481	0.629078	up-down	K12811|1|1e-07|56.2|vvi:100262258|ATP-dependent RNA helicase DDX46/PRP5 [EC:3.6.4.13];K11984|5|3e-07|55.5|ppp:PHYPADRAFT_233757|U4/U6.U5 tri-snRNP-associated protein 1	-	GO:0003682//chromatin binding	-	gi|116794122|gb|ABK27014.1|/1.21188e-109/unknown [Picea sitchensis]
miR8154	39.5378	121.483	1.61945	3.28e-186	CL3331.Contig1_All	19.5419	47.0032	1.26619	7.46e-131	up-up	K15400|1|3e-90|332|vvi:100245819|omega-hydroxypalmitate O-feruloyl transferase [EC:2.3.1.188];K03243|2|1e-09|63.9|bdi:100838847|translation initiation factor 5B;K11294|4|1e-08|60.5|bdi:100836665|nucleolin;K14826|5|2e-08|60.1|ath:AT4G25340|FK506-binding nuclear protein [EC:5.2.1.8]	GO:0005739//mitochondrion	-	-	gi|225461906|ref|XP_002266659.1|/3.06688e-106/PREDICTED: uncharacterized protein LOC100249691 [Vitis vinifera]
miR8154	39.5378	121.483	1.61945	3.28e-186	CL3705.Contig2_All	1.0807	4.339	2.0054	9.06e-18	up-up	-	GO:0005794//Golgi apparatus	GO:0016757//transferase activity, transferring glycosyl groups	-	gi|148909426|gb|ABR17811.1|/0/unknown [Picea sitchensis]
miR8154	39.5378	121.483	1.61945	3.28e-186	CL3914.Contig2_All	43.2298	27.3658	-0.659652	2.31e-20	up-down	K06889|1|4e-95|346|vvi:100245712|;K15710|2|7e-07|53.5|olu:OSTLU_15642|E3 ubiquitin-protein ligase SHPRH [EC:3.6.4.- 6.3.2.19]	GO:0005634//nucleus	GO:0035064//methylated histone residue binding;GO:0008270//zinc ion binding	-	gi|116786702|gb|ABK24207.1|/1.62509e-111/unknown [Picea sitchensis]
miR8154	39.5378	121.483	1.61945	3.28e-186	CL4261.Contig1_All	10.6702	48.9188	2.1968	2.52e-145	up-up	K13258|1|1e-54|212|gmx:547489|2-hydroxyisoflavanone dehydratase [EC:4.2.1.105];K14493|2|2e-43|175|ppp:PHYPADRAFT_118478|gibberellin receptor GID1 [EC:3.-.-.-]	-	-	-	gi|116783242|gb|ABK22851.1|/8.33085e-98/unknown [Picea sitchensis]
miR8154	39.5378	121.483	1.61945	3.28e-186	CL4261.Contig2_All	0	6.159	12.5885	1.49e-46	up-up	K13258|1|1e-48|192|gmx:547489|2-hydroxyisoflavanone dehydratase [EC:4.2.1.105];K14493|2|1e-42|172|ppp:PHYPADRAFT_118478|gibberellin receptor GID1 [EC:3.-.-.-]	-	-	-	gi|116783242|gb|ABK22851.1|/3.26564e-94/unknown [Picea sitchensis]
miR8154	39.5378	121.483	1.61945	3.28e-186	CL4745.Contig1_All	0.8758	1.4106	0.687636	0.01194	up-up	K11407|1|1e-146|518|gmx:100804724|histone deacetylase 6/10 [EC:3.5.1.98]	GO:0009536//plastid;GO:0005634//nucleus	GO:0004407//histone deacetylase activity	GO:0009294//DNA mediated transformation;GO:0048573//photoperiodism, flowering;GO:0016575//histone deacetylation	gi|148906070|gb|ABR16194.1|/0/unknown [Picea sitchensis]
miR8154	39.5378	121.483	1.61945	3.28e-186	CL4745.Contig2_All	1.9948	2.0931	0.0693971	0.72317	up-up	K11407|1|2e-146|518|gmx:100804724|histone deacetylase 6/10 [EC:3.5.1.98]	GO:0009536//plastid;GO:0005634//nucleus	GO:0004407//histone deacetylase activity	GO:0009294//DNA mediated transformation;GO:0048573//photoperiodism, flowering;GO:0016575//histone deacetylation	gi|148906070|gb|ABR16194.1|/0/unknown [Picea sitchensis]
miR8154	39.5378	121.483	1.61945	3.28e-186	CL5177.Contig1_All	2.1289	2.7152	0.35095	0.123605	up-up	K15202|1|1e-118|425|vvi:100247425|general transcription factor 3C polypeptide 5 (transcription factor C subunit 1)	-	-	-	gi|225434223|ref|XP_002275875.1|/1.81593e-117/PREDICTED: transcription factor tau subunit sfc1-like [Vitis vinifera]
miR8154	39.5378	121.483	1.61945	3.28e-186	CL5907.Contig2_All	26.2194	21.103	-0.313187	6.9e-28	up-down	K10592|1|0.0|3397|vvi:100255704|E3 ubiquitin-protein ligase HUWE1 [EC:6.3.2.19]	-	-	-	gi|359492508|ref|XP_002283711.2|/0/PREDICTED: E3 ubiquitin-protein ligase UPL2-like [Vitis vinifera]
miR8154	39.5378	121.483	1.61945	3.28e-186	CL6149.Contig1_All	8.2441	15.9657	0.953542	7.04e-12	up-up	-	GO:0009570//chloroplast stroma;GO:0009534//chloroplast thylakoid	-	-	gi|448871560|gb|AGE45653.1|/6.35785e-25/ribosomal protein S21 [Picea wilsonii]
miR8154	39.5378	121.483	1.61945	3.28e-186	CL6149.Contig2_All	9.5988	0.7473	-3.68309	6.11e-38	up-down	-	GO:0009570//chloroplast stroma;GO:0009534//chloroplast thylakoid	-	-	gi|448871560|gb|AGE45653.1|/1.38953e-24/ribosomal protein S21 [Picea wilsonii]
miR8154	39.5378	121.483	1.61945	3.28e-186	Unigene654_All	13.639	5.4919	-1.31236	2.5e-14	up-down	K11323|1|9e-07|52.4|vcn:VOLCADRAFT_121342|histone arginine demethylase JMJD6 [EC:1.14.11.-]	-	-	-	-
miR8154	39.5378	121.483	1.61945	3.28e-186	Unigene1097_All	25.655	53.4233	1.05823	1.51e-58	up-up	K11323|1|4e-24|110|vcn:VOLCADRAFT_121342|histone arginine demethylase JMJD6 [EC:1.14.11.-]	-	-	-	gi|116780051|gb|ABK21536.1|/3.91281e-69/unknown [Picea sitchensis]
miR8154	39.5378	121.483	1.61945	3.28e-186	Unigene1721_All	0.6645	19.9133	4.90532	1.58e-68	up-up	K11323|1|3e-17|86.7|vcn:VOLCADRAFT_121342|histone arginine demethylase JMJD6 [EC:1.14.11.-]	GO:0005634//nucleus	-	-	gi|428180223|gb|EKX49091.1|/6.44002e-17/hypothetical protein GUITHDRAFT_105172 [Guillardia theta CCMP2712]
miR8154	39.5378	121.483	1.61945	3.28e-186	Unigene2577_All	13.3	16.5806	0.31807	2.58e-09	up-up	K10592|1|0.0|1637|ppp:PHYPADRAFT_137606|E3 ubiquitin-protein ligase HUWE1 [EC:6.3.2.19]	GO:0009506//plasmodesma;GO:0016020//membrane;GO:0005634//nucleus;GO:0005829//cytosol;GO:0005739//mitochondrion;GO:0000151//ubiquitin ligase complex	GO:0004842//ubiquitin-protein ligase activity	GO:0016567//protein ubiquitination;GO:0006511//ubiquitin-dependent protein catabolic process	gi|462404050|gb|EMJ09607.1|/0/hypothetical protein PRUPE_ppa000008mg [Prunus persica]
miR8154	39.5378	121.483	1.61945	3.28e-186	Unigene2825_All	74.8398	42.7117	-0.809174	1.23e-99	up-down	-	GO:0005802//trans-Golgi network;GO:0016021//integral to membrane;GO:0005794//Golgi apparatus;GO:0005768//endosome	-	GO:0006810//transport	gi|116788498|gb|ABK24901.1|/0/unknown [Picea sitchensis]
miR8154	39.5378	121.483	1.61945	3.28e-186	Unigene3414_All	32.7916	41.0505	0.324073	0.0156447	up-up	K03626|1|5e-25|110|vvi:100245825|nascent polypeptide-associated complex subunit alpha	-	-	-	gi|116785722|gb|ABK23835.1|/1.1374e-25/unknown [Picea sitchensis]
miR8154	39.5378	121.483	1.61945	3.28e-186	Unigene4719_All	8.1843	7.458	-0.13407	0.256696	up-down	K13026|1|1e-06|53.5|olu:OSTLU_34459|ATP-dependent RNA helicase DHX57 [EC:3.6.4.13];K14442|2|4e-06|52.0|bdi:100830414|ATP-dependent RNA helicase DHX36 [EC:3.6.4.13]	-	GO:0004386//helicase activity;GO:0003676//nucleic acid binding;GO:0000166//nucleotide binding	GO:0044763	gi|359485181|ref|XP_002278608.2|/2.44941e-73/PREDICTED: probable ATP-dependent RNA helicase YTHDC2-like [Vitis vinifera]
miR8154	39.5378	121.483	1.61945	3.28e-186	Unigene4927_All	15.5898	28.9756	0.894236	3.4e-34	up-up	K11323|1|7e-23|107|vcn:VOLCADRAFT_121342|histone arginine demethylase JMJD6 [EC:1.14.11.-]	-	-	-	gi|116788245|gb|ABK24805.1|/2.05432e-162/unknown [Picea sitchensis]
miR8154	39.5378	121.483	1.61945	3.28e-186	Unigene7515_All	17.0606	16.2877	-0.0668855	0.467462	up-down	K01411|1|8e-176|615|gmx:100797049|nardilysin [EC:3.4.24.61]	GO:0005829//cytosol	GO:0046872//metal ion binding;GO:0004222//metalloendopeptidase activity	GO:0006508//proteolysis	gi|356510687|ref|XP_003524067.1|/5.37766e-179/PREDICTED: insulin-degrading enzyme-like [Glycine max]
miR8154	39.5378	121.483	1.61945	3.28e-186	Unigene8990_All	3.1055	4.3317	0.480108	0.000456548	up-up	K11320|1|0.0|1334|rcu:RCOM_0342920|E1A-binding protein p400 [EC:3.6.4.-]	GO:0016514//SWI/SNF complex;GO:0005618//cell wall	GO:0005515//protein binding;GO:0016740//transferase activity;GO:0004386//helicase activity;GO:0003677//DNA binding;GO:0003682//chromatin binding;GO:0005524//ATP binding	GO:0000278//mitotic cell cycle;GO:0007155//cell adhesion;GO:0009793//embryo development ending in seed dormancy;GO:0009910//negative regulation of flower development;GO:0045010//actin nucleation;GO:0048453//sepal formation;GO:0042742//defense response to bacterium;GO:0003002//regionalization;GO:0010090//trichome morphogenesis;GO:0048451//petal formation;GO:0048765//root hair cell differentiation;…	gi|255564822|ref|XP_002523405.1|/0/Helicase, putative [Ricinus communis]
miR8154	39.5378	121.483	1.61945	3.28e-186	Unigene9295_All	1.0483	4.6622	2.15296	1.65e-15	up-up	-	-	-	-	gi|460392021|ref|XP_004241616.1|/1.34846e-29/PREDICTED: uncharacterized protein LOC101264529 [Solanum lycopersicum]
miR8154	39.5378	121.483	1.61945	3.28e-186	Unigene9500_All	5.6688	1.6588	-1.7729	6.53e-15	up-down	-	-	-	-	gi|359485591|ref|XP_003633292.1|/4.42556e-20/PREDICTED: uncharacterized protein LOC100249867 [Vitis vinifera]
miR8154	39.5378	121.483	1.61945	3.28e-186	Unigene9590_All	16.4771	12.2525	-0.427386	0.00123851	up-down	-	GO:0005739//mitochondrion;GO:0009507//chloroplast	-	-	gi|116785431|gb|ABK23719.1|/2.29132e-36/unknown [Picea sitchensis]
miR8154	39.5378	121.483	1.61945	3.28e-186	Unigene11426_All	3.3931	6.2828	0.888804	3.15e-07	up-up	K13114|1|6e-129|459|vvi:100245237|pinin	GO:0005634//nucleus	-	-	gi|148910216|gb|ABR18189.1|/0/unknown [Picea sitchensis]
miR8154	39.5378	121.483	1.61945	3.28e-186	Unigene14125_All	13.1888	16.4948	0.322698	0.000128084	up-up	-	-	-	GO:0009908//flower development;GO:0031047//gene silencing by RNA;GO:0006342//chromatin silencing;GO:0016570//histone modification;GO:0043414//macromolecule methylation	gi|148909849|gb|ABR18011.1|/0/unknown [Picea sitchensis]
miR8154	39.5378	121.483	1.61945	3.28e-186	Unigene15726_All	8.3318	5.3674	-0.634405	4.89e-18	up-down	K11323|1|9e-14|79.0|vcn:VOLCADRAFT_121342|histone arginine demethylase JMJD6 [EC:1.14.11.-]	-	-	GO:0009888//tissue development;GO:0071554//cell wall organization or biogenesis;GO:0033043//regulation of organelle organization;GO:0044767;GO:0048513//organ development;GO:0009653//anatomical structure morphogenesis;GO:0044237//cellular metabolic process	gi|225444523|ref|XP_002268966.1|/0/PREDICTED: uncharacterized protein LOC100247051 [Vitis vinifera]
miR8154	39.5378	121.483	1.61945	3.28e-186	Unigene16572_All	80.9922	95.3486	0.235429	3.16e-19	up-up	K11093|1|5e-07|55.8|gmx:100800903|U1 small nuclear ribonucleoprotein 70kDa;K11323|2|1e-06|54.3|vcn:VOLCADRAFT_121342|histone arginine demethylase JMJD6 [EC:1.14.11.-]	-	-	-	gi|359359077|gb|AEV40984.1|/5.99483e-84/zinc finger C-x8-C-x5-C-x3-H type family protein [Oryza punctata]
miR8154	39.5378	121.483	1.61945	3.28e-186	Unigene16825_All	90.4181	112.674	0.317466	3.32e-19	up-up	K14498|1|2e-151|534|vvi:100259302|serine/threonine-protein kinase SRK2 [EC:2.7.11.1]	GO:0005634//nucleus	GO:0004674//protein serine/threonine kinase activity;GO:0005524//ATP binding	GO:0006468//protein phosphorylation;GO:0009651//response to salt stress;GO:0009738//abscisic acid mediated signaling pathway	gi|116788790|gb|ABK25003.1|/2.28903e-157/unknown [Picea sitchensis]
miR8154	39.5378	121.483	1.61945	3.28e-186	Unigene20292_All	2.9801	4.668	0.647444	0.000610194	up-up	K03354|1|2e-173|607|ppp:PHYPADRAFT_114640|anaphase-promoting complex subunit 7	-	GO:0009055//electron carrier activity	GO:0045454//cell redox homeostasis	gi|302769438|ref|XP_002968138.1|/1.6491e-173/hypothetical protein SELMODRAFT_440313 [Selaginella moellendorffii]
miR8154	39.5378	121.483	1.61945	3.28e-186	Unigene20894_All	72.8344	78.877	0.114985	0.00233226	up-up	K11279|1|2e-154|544|vvi:100267878|nucleosome assembly protein 1-like 1	GO:0005737//cytoplasm;GO:0005886//plasma membrane;GO:0005634//nucleus	GO:0003682//chromatin binding	GO:0009294//DNA mediated transformation;GO:0046686//response to cadmium ion;GO:0006334//nucleosome assembly;GO:0006289//nucleotide-excision repair	gi|359482848|ref|XP_002280211.2|/7.26762e-158/PREDICTED: nucleosome assembly protein 1-like 1-like isoform 1 [Vitis vinifera]
miR8154	39.5378	121.483	1.61945	3.28e-186	Unigene20992_All	98.3165	75.1348	-0.387952	1.98e-37	up-down	K10661|1|0.0|1021|gmx:100811171|E3 ubiquitin-protein ligase MARCH6 [EC:6.3.2.19]	-	GO:0008270//zinc ion binding;GO:0004842//ubiquitin-protein ligase activity	GO:0010025//wax biosynthetic process;GO:0009414//response to water deprivation;GO:0010345//suberin biosynthetic process;GO:0010143//cutin biosynthetic process;GO:1900490//positive regulation of hydroxymethylglutaryl-CoA reductase (NADPH) activity;GO:0008299//isoprenoid biosynthetic process	gi|356519725|ref|XP_003528520.1|/0/PREDICTED: E3 ubiquitin-protein ligase MARCH6-like [Glycine max]
miR8154	39.5378	121.483	1.61945	3.28e-186	Unigene21112_All	43.7593	29.0045	-0.593313	3.77e-15	up-down	-	GO:0005634//nucleus	-	-	gi|225427236|ref|XP_002280752.1|/2.62508e-67/PREDICTED: uncharacterized protein LOC100254109 [Vitis vinifera]
miR8154	39.5378	121.483	1.61945	3.28e-186	Unigene27562_All	2.7346	1.1215	-1.2859	0.0146722	up-down	-	GO:0005634//nucleus	GO:0003676//nucleic acid binding	-	gi|297739855|emb|CBI30037.3|/1.13591e-19/unnamed protein product [Vitis vinifera]
