# Supplementary material for: High-throughput sequencing reveals miRNA effects on the primary and secondary production properties in long-term subcultured Taxus cells
Source: Front Plant Sci. 2015 Aug 6;6:604. doi: 10.3389/fpls.2015.00604 (PMC4527571; doi:10.3389/fpls.2015.00604)
Supplement: Table S8 — Primers used in qRT-PCR. [file Table8.XLS]

## Sheet: Sheet1
Table S8 All Primers used in quantitative Real Time-PCR
Gene name		Sequence
Taxus chinensis U6	F	ATTGGAACGATACAGAGAAGATTA
	R	TTTCTCAATTTATGTGTGTCATCCT
miR2199	RT	GTCGTATCCAGTGCAGGGTCCGAGGTATTCGCACTGGATACGACGCGATC
	FP	CCCCGGTGATAACTCGACG
	RP	CAGTGCAGGGTCCGAGGTAT
miR2645	RT	GTCGTATCCAGTGCAGGGTCCGAGGTATTCGCACTGGATACGACATTATC
	FP	CCCCGGTTTTTAGAGATGGAG
	RP	CAGTGCAGGGTCCGAGGTAT
miR2916	RT	GTCGTATCCAGTGCAGGGTCCGAGGTATTCGCACTGGATACGACTGATCG
	FP	CCCTGGGGGCTCGAAGA
	RP	CAGTGCAGGGTCCGAGGTAT
miR397	RT	GTCGTATCCAGTGCAGGGTCCGAGGTATTCGCACTGGATACGACATCGTC
	FP	GGGCTATTGAGTGCAGCGTT
	RP	CAGTGCAGGGTCCGAGGTAT
miR5239	RT	GTCGTATCCAGTGCAGGGTCCGAGGTATTCGCACTGGATACGACTTCCAT
	FP	GGGGGGTGGAGAAAAGATAGA
	RP	CAGTGCAGGGTCCGAGGTAT
miR5298b	RT	GTCGTATCCAGTGCAGGGTCCGAGGTATTCGCACTGGATACGACTTCATC
	FP	CCCGGAGGAGGATGATGAA
	RP	CAGTGCAGGGTCCGAGGTAT
novel_mir_73	RT	GTCGTATCCAGTGCAGGGTCCGAGGTATTCGCACTGGATACGACGAACCT
	FP	CCCGGTGAGATTGTTGGAG
	RP	CAGTGCAGGGTCCGAGGTAT
miR7785-5p	RT	GTCGTATCCAGTGCAGGGTCCGAGGTATTCGCACTGGATACGACGCCTTC
	FP	CCCGGTAGAATGTTGATGGA
	RP	CAGTGCAGGGTCCGAGGTAT
miR8154	RT	GTCGTATCCAGTGCAGGGTCCGAGGTATTCGCACTGGATACGACTCATCT
	FP	CGGGAGAGGAGGATGATGA
	RP	CAGTGCAGGGTCCGAGGTAT
novel_mir_933	RT	GTCGTATCCAGTGCAGGGTCCGAGGTATTCGCACTGGATACGACAATCAA
	FP	CCCTCATTGAGTGCAGCG
	RP	CAGTGCAGGGTCCGAGGTAT
18S	F	TCTGGTCCTGTTCCGTTGGC
	R	TGCTTTCGCAGTGGTTGTCTT
TS	F	AAACGGGCGGTTCTTCTCC
	R	GTCCATAGCTCCTTCGTCAGG
DBAT	F	CATGGCTGACACTGACCTCT
	R	CCTGCTCCTAGTCCATCACA
PAL	F	CTTGAAGCCGTAGTCCA
	R	GAGCAAACCCAAGCAA
CHS	F	GTCCTGCTTCTGTGCTT
	R	TGTTCGCTGTTGGTGA
JMJD6	F	GCTACGGCATACAGAA
	R	AGGAGGTGGGAAAGAG
WRKY33	F	TTATTATGAGGAGCACTG
	R	CGAGCCAATCTTTATC
